# Supplementary material for: NGS-based biodiversity and community structure analysis of meiofaunal eukaryotes in shell sand from Hållö island, Smögen, and soft mud from Gullmarn Fjord, Sweden
Source: Biodivers Data J. 2017 Jun 8;(5):e12731. doi: 10.3897/BDJ.5.e12731 (PMC5523155; doi:10.3897/BDJ.5.e12731)
Supplement: Supplementary material 2 — OTU table for 18S [file bdj-05-e12731-s002.txt]

# Constructed from biom file
#OTU ID	HE2.SSU	HE3.SSU	HE8.SSU	HE9.SSU	HE1.SSU	HE5.SSU	HF3.SSU	HE7.SSU	HE4.SSU	HF5.SSU	HF1.SSU	HE6.SSU	HF8.SSU	HF4.SSU	HF2.SSU	HF9.SSU	HF6.SSU	HF7.SSU	TS4.SSU	TS2.SSU	TS3.SSU	TF6.SSU	TS1.SSU	TS6.SSU	TS5.SSU	TF5.SSU	TF1.SSU	TF3.SSU	TF4.SSU	TF2.SSU	taxonomy
HE8.SSU_834024	2377.0	922.0	1715.0	1522.0	645.0	196.0	57.0	1467.0	961.0	126.0	249.0	283.0	123.0	102.0	145.0	63.0	59.0	46.0	0.0	0.0	0.0	0.0	0.0	0.0	0.0	0.0	0.0	0.0	0.0	0.0	Eukaryota; __Opisthokonta; __Metazoa; __Cephalochordata; __Family_Incertae_Sedis; __Branchiostoma; __Branchiostoma_floridae_Florida_lancelet
TS4.SSU_530213	3.0	15.0	1.0	1.0	10.0	0.0	0.0	10.0	1.0	2.0	6.0	2.0	5.0	16.0	17.0	2.0	3.0	0.0	9450.0	635.0	1918.0	141.0	408.0	1183.0	503.0	112.0	222.0	41.0	9.0	0.0	Eukaryota; __Opisthokonta; __Metazoa; __Cnidaria; __Anthozoa
TF5.SSU_460284	221.0	172.0	106.0	273.0	185.0	231.0	221.0	286.0	111.0	572.0	161.0	728.0	593.0	627.0	533.0	708.0	567.0	233.0	10245.0	5437.0	23208.0	6432.0	11997.0	21102.0	14463.0	5177.0	6883.0	3351.0	6816.0	0.0	Eukaryota; __Opisthokonta; __Metazoa; __Annelida; __Family_Incertae_Sedis
TF6.SSU_48167	46.0	44.0	22.0	17.0	35.0	19.0	14.0	32.0	7.0	48.0	20.0	139.0	52.0	57.0	17.0	25.0	35.0	68.0	12.0	32.0	83.0	947.0	35.0	60.0	18.0	557.0	255.0	244.0	0.0	0.0	Eukaryota; __Opisthokonta; __Metazoa; __Nematoda; __Chromadorea; __Comesomatidae; __Sabatieria
TF2.SSU_668101	0.0	0.0	0.0	3.0	0.0	0.0	0.0	0.0	0.0	2.0	0.0	0.0	0.0	0.0	0.0	0.0	0.0	0.0	0.0	0.0	0.0	0.0	0.0	0.0	0.0	63.0	2.0	0.0	0.0	5404.0	Eukaryota; __Opisthokonta; __Fungi; __Basidiomycota; __Ustilaginomycotina; __Exobasidiomycetes; __Malassezia
TF6.SSU_43088	0.0	1.0	1.0	0.0	0.0	0.0	0.0	4.0	1.0	1.0	0.0	2.0	2.0	1.0	0.0	0.0	0.0	0.0	20.0	43.0	68.0	15214.0	29.0	48.0	13.0	11982.0	26334.0	15345.0	12196.0	0.0	Eukaryota; __SAR; __Stramenopiles; __Diatomea; __Bacillariophytina; __Mediophyceae; __Chaetoceros
HE1.SSU_863084	112.0	169.0	191.0	276.0	343.0	153.0	50.0	200.0	69.0	43.0	164.0	224.0	50.0	200.0	245.0	330.0	195.0	93.0	0.0	0.0	1.0	0.0	0.0	0.0	0.0	0.0	0.0	0.0	0.0	0.0	Eukaryota; __Opisthokonta; __Metazoa; __Platyhelminthes; __Turbellaria; __Seriata
HF3.SSU_985477	59.0	40.0	5.0	59.0	111.0	12.0	97.0	24.0	76.0	49.0	78.0	10.0	23.0	58.0	43.0	197.0	66.0	79.0	0.0	0.0	4.0	0.0	0.0	0.0	0.0	0.0	0.0	0.0	0.0	0.0	Eukaryota; __Opisthokonta; __Metazoa; __Annelida; __Family_Incertae_Sedis; __Scoloplos; __Scoloplos_armiger
HE3.SSU_120692	17.0	34.0	3.0	8.0	11.0	3.0	0.0	23.0	10.0	4.0	8.0	15.0	9.0	8.0	16.0	3.0	11.0	5.0	0.0	0.0	0.0	0.0	0.0	0.0	0.0	0.0	0.0	0.0	0.0	0.0	Eukaryota; __Archaeplastida; __Rhodophyceae; __Florideophycidae; __Rhodymeniophycidae; __Callithamnion; __Callithamnion_collabens
HF4.SSU_606153	202.0	140.0	128.0	124.0	158.0	105.0	127.0	199.0	56.0	172.0	367.0	403.0	179.0	267.0	157.0	115.0	246.0	349.0	0.0	5.0	3.0	50.0	4.0	8.0	2.0	58.0	74.0	13.0	76.0	0.0	Eukaryota; __Opisthokonta; __Metazoa; __Nematoda; __Chromadorea; __Chromadoridae; __uncultured_nematode
TF3.SSU_932864	0.0	0.0	0.0	0.0	0.0	0.0	0.0	0.0	0.0	0.0	0.0	0.0	0.0	0.0	0.0	0.0	0.0	0.0	0.0	0.0	0.0	0.0	0.0	0.0	0.0	0.0	0.0	32.0	0.0	0.0	Eukaryota; __Opisthokonta; __Fungi; __Ascomycota; __Pezizomycotina; __Sordariomycetes; __Lulwoana; __Lulwoana_uniseptata
TF3.SSU_924655	23.0	18.0	38.0	26.0	20.0	13.0	7.0	53.0	17.0	17.0	35.0	57.0	27.0	24.0	66.0	30.0	13.0	27.0	2.0	4.0	3.0	6478.0	3.0	4.0	0.0	6123.0	15835.0	6518.0	2711.0	1809.0	Eukaryota; __SAR; __Stramenopiles; __Diatomea; __Bacillariophytina; __Mediophyceae; __Thalassiosira; __Bacterosira
TF6.SSU_76013	5.0	0.0	0.0	0.0	0.0	3.0	1.0	12.0	1.0	0.0	3.0	5.0	3.0	7.0	1.0	2.0	11.0	13.0	1.0	10.0	8.0	419.0	1.0	12.0	2.0	227.0	30.0	121.0	0.0	0.0	Unassigned
TF4.SSU_152912	43.0	32.0	23.0	29.0	6.0	27.0	7.0	64.0	15.0	40.0	75.0	86.0	9.0	7.0	26.0	27.0	12.0	4.0	1747.0	3103.0	14932.0	1709.0	9207.0	12797.0	10489.0	2072.0	2228.0	1402.0	1200.0	0.0	Eukaryota; __Opisthokonta; __Metazoa; __Echinodermata; __Family_Incertae_Sedis
TF6.SSU_56595	617.0	924.0	223.0	153.0	538.0	633.0	222.0	252.0	231.0	203.0	655.0	483.0	706.0	493.0	396.0	548.0	415.0	700.0	6.0	45.0	69.0	21635.0	47.0	86.0	3.0	13045.0	6202.0	8618.0	6290.0	1554.0	Eukaryota; __Opisthokonta; __Metazoa; __Arthropoda; __Crustacea; __Maxillopoda
HF9.SSU_23023	270.0	70.0	322.0	590.0	150.0	258.0	278.0	316.0	199.0	147.0	1044.0	170.0	497.0	245.0	1623.0	579.0	1452.0	151.0	0.0	0.0	6.0	0.0	0.0	0.0	0.0	0.0	0.0	0.0	0.0	0.0	Eukaryota; __Opisthokonta; __Metazoa; __Platyhelminthes; __Turbellaria; __Prolecithophora; __Plagiostomum
TF3.SSU_944258	0.0	0.0	0.0	0.0	0.0	0.0	0.0	0.0	0.0	0.0	0.0	0.0	0.0	0.0	0.0	0.0	0.0	0.0	0.0	0.0	0.0	2.0	0.0	0.0	0.0	0.0	0.0	1.0	0.0	0.0	Eukaryota; __SAR; __Alveolata; __Dinoflagellata; __Dinophyceae; __Peridiniphycidae; __Gonyaulacales; __Alexandrium
TF6.SSU_72524	5.0	1.0	8.0	5.0	3.0	0.0	1.0	6.0	1.0	3.0	1.0	9.0	2.0	1.0	4.0	0.0	0.0	1.0	0.0	1.0	0.0	647.0	0.0	1.0	0.0	911.0	1749.0	1190.0	3351.0	0.0	Eukaryota; __SAR; __Stramenopiles; __Diatomea; __Bacillariophytina; __Mediophyceae; __Skeletonema
HE2.SSU_638224	4.0	3.0	1.0	6.0	1.0	0.0	0.0	1.0	2.0	0.0	0.0	4.0	0.0	0.0	0.0	1.0	0.0	0.0	0.0	0.0	0.0	0.0	0.0	0.0	0.0	0.0	0.0	0.0	0.0	0.0	Eukaryota; __Opisthokonta; __Metazoa; __Bryozoa; __Family_Incertae_Sedis
HE9.SSU_314754	19.0	7.0	23.0	132.0	1.0	11.0	11.0	32.0	5.0	21.0	51.0	15.0	16.0	9.0	55.0	141.0	23.0	44.0	0.0	0.0	0.0	0.0	0.0	0.0	0.0	0.0	0.0	0.0	0.0	0.0	Eukaryota; __Opisthokonta; __Metazoa; __Urochordata; __Ascidiacea; __Styela; __Styela_plicata
TF4.SSU_171636	1.0	1.0	8.0	0.0	0.0	1.0	1.0	5.0	2.0	5.0	4.0	13.0	3.0	5.0	14.0	5.0	3.0	4.0	0.0	1.0	6.0	969.0	3.0	0.0	0.0	657.0	484.0	833.0	1933.0	0.0	Eukaryota; __Opisthokonta; __Fungi; __Chytridiomycota; __uncultured_eukaryote
TF5.SSU_419749	1.0	0.0	0.0	0.0	0.0	0.0	0.0	0.0	0.0	0.0	0.0	0.0	0.0	0.0	2.0	0.0	1.0	0.0	0.0	0.0	0.0	0.0	0.0	0.0	0.0	71.0	2.0	0.0	0.0	0.0	Eukaryota; __SAR; __Stramenopiles; __Labyrinthulomycetes; __Thraustochytriaceae; __Thraustochytrium
HF9.SSU_31189	807.0	831.0	1692.0	1657.0	1243.0	906.0	671.0	2147.0	320.0	2420.0	3401.0	1377.0	2490.0	3016.0	1876.0	2898.0	2331.0	3499.0	1.0	33.0	40.0	121.0	43.0	9.0	3.0	234.0	319.0	87.0	34.0	0.0	Eukaryota; __Opisthokonta; __Metazoa; __Arthropoda; __Crustacea; __Ostracoda
TF4.SSU_153853	0.0	0.0	0.0	0.0	0.0	0.0	1.0	0.0	0.0	0.0	0.0	0.0	0.0	0.0	0.0	0.0	0.0	0.0	0.0	0.0	0.0	0.0	0.0	0.0	0.0	18.0	2.0	0.0	85.0	13.0	Eukaryota; __SAR; __Alveolata; __Protalveolata; __Syndiniales; __Syndiniales_Group_I
HF1.SSU_765687	5.0	1.0	4.0	3.0	1.0	10.0	1.0	3.0	0.0	5.0	1.0	3.0	4.0	2.0	2.0	14.0	15.0	0.0	0.0	0.0	0.0	0.0	0.0	0.0	0.0	0.0	0.0	0.0	0.0	0.0	Eukaryota; __Opisthokonta; __Metazoa; __Arthropoda; __Crustacea; __Malacostraca
HF9.SSU_57	0.0	1.0	61.0	60.0	0.0	0.0	11.0	120.0	14.0	1.0	9.0	2.0	13.0	20.0	42.0	9.0	332.0	11.0	0.0	0.0	0.0	0.0	0.0	0.0	0.0	0.0	0.0	0.0	0.0	0.0	Unassigned
HE3.SSU_108877	65.0	64.0	27.0	31.0	77.0	20.0	11.0	96.0	36.0	3.0	15.0	49.0	11.0	16.0	34.0	7.0	17.0	20.0	0.0	0.0	0.0	0.0	0.0	0.0	0.0	0.0	0.0	108.0	0.0	0.0	Eukaryota; __SAR; __Stramenopiles; __Diatomea; __Bacillariophytina; __Bacillariophyceae; __Gomphonema; __Gomphonema_rosenstockianum
HE9.SSU_303121	58.0	459.0	41.0	170.0	16.0	20.0	2.0	64.0	0.0	21.0	40.0	493.0	40.0	334.0	35.0	23.0	118.0	5.0	0.0	0.0	0.0	0.0	0.0	0.0	0.0	0.0	0.0	0.0	0.0	0.0	Eukaryota; __Opisthokonta; __Metazoa; __Annelida; __Family_Incertae_Sedis; __Lumbriculidae
HE5.SSU_184679	0.0	0.0	0.0	2.0	1.0	3.0	1.0	2.0	4.0	0.0	0.0	2.0	91.0	0.0	6.0	0.0	25.0	12.0	0.0	0.0	0.0	0.0	0.0	0.0	0.0	0.0	0.0	0.0	0.0	0.0	Eukaryota; __Opisthokonta; __Metazoa; __Arthropoda; __Crustacea; __Malacostraca
HF2.SSU_202737	0.0	1.0	0.0	0.0	0.0	0.0	0.0	0.0	0.0	0.0	1.0	0.0	0.0	1.0	1.0	0.0	0.0	0.0	0.0	0.0	0.0	0.0	0.0	0.0	0.0	0.0	0.0	0.0	0.0	0.0	Eukaryota; __Opisthokonta; __Metazoa; __Annelida; __Family_Incertae_Sedis; __Spirorbis
HF9.SSU_21842	13.0	13.0	23.0	8.0	22.0	20.0	10.0	38.0	10.0	9.0	30.0	45.0	8.0	12.0	18.0	10.0	9.0	14.0	0.0	1.0	0.0	255.0	0.0	3.0	0.0	105.0	51.0	70.0	0.0	0.0	Eukaryota; __SAR; __Stramenopiles; __Peronosporomycetes
TS3.SSU_517096	0.0	0.0	0.0	0.0	0.0	0.0	0.0	0.0	0.0	0.0	0.0	0.0	0.0	0.0	0.0	0.0	0.0	0.0	216.0	205.0	649.0	0.0	77.0	176.0	84.0	0.0	0.0	0.0	0.0	0.0	Eukaryota; __Opisthokonta; __Metazoa; __Annelida; __Family_Incertae_Sedis; __Laonice
HE3.SSU_120374	114.0	186.0	17.0	70.0	373.0	485.0	20.0	9.0	45.0	10.0	33.0	392.0	29.0	82.0	38.0	36.0	51.0	0.0	0.0	0.0	0.0	0.0	0.0	0.0	0.0	0.0	0.0	0.0	0.0	0.0	Eukaryota; __Opisthokonta; __Metazoa; __Arthropoda; __Chelicerata; __Pycnogonida; __Colossendeis
HF6.SSU_325812	28.0	34.0	12.0	26.0	7.0	18.0	11.0	12.0	6.0	22.0	43.0	26.0	11.0	40.0	32.0	48.0	23.0	32.0	0.0	0.0	0.0	0.0	1.0	0.0	0.0	0.0	0.0	0.0	0.0	0.0	Eukaryota; __Opisthokonta; __Metazoa; __Xenacoelomorpha; __; __Acoela; __Isodiametridae; __Pseudaphanostoma
TF1.SSU_675256	0.0	0.0	0.0	0.0	0.0	0.0	0.0	0.0	0.0	0.0	0.0	0.0	0.0	0.0	0.0	0.0	0.0	0.0	0.0	0.0	0.0	0.0	0.0	0.0	0.0	0.0	8.0	0.0	0.0	0.0	Unassigned
HF9.SSU_25735	160.0	111.0	98.0	122.0	216.0	153.0	51.0	367.0	64.0	149.0	434.0	585.0	103.0	170.0	442.0	150.0	268.0	110.0	0.0	0.0	0.0	0.0	0.0	0.0	0.0	0.0	0.0	0.0	0.0	0.0	Eukaryota; __Opisthokonta; __Metazoa; __Annelida; __Family_Incertae_Sedis; __Annelida; __Trilobodrilus
HF9.SSU_15855	1719.0	1369.0	1104.0	1405.0	1944.0	1190.0	826.0	2240.0	999.0	1810.0	2371.0	2082.0	1403.0	1829.0	1654.0	2459.0	2052.0	2056.0	28.0	37.0	95.0	312.0	41.0	69.0	23.0	251.0	190.0	211.0	31.0	0.0	Eukaryota; __Opisthokonta; __Metazoa; __Arthropoda; __Crustacea; __Maxillopoda
HE3.SSU_119404	68.0	37.0	45.0	39.0	35.0	94.0	5.0	21.0	53.0	21.0	61.0	77.0	8.0	33.0	71.0	27.0	90.0	14.0	0.0	0.0	0.0	0.0	0.0	0.0	0.0	21.0	27.0	0.0	0.0	0.0	Eukaryota; __Opisthokonta; __Metazoa; __Platyhelminthes; __Turbellaria; __Seriata; __Archimonocelis
HE4.SSU_905470	5.0	2.0	4.0	7.0	0.0	6.0	4.0	1.0	10.0	0.0	1.0	14.0	1.0	5.0	12.0	4.0	4.0	4.0	0.0	0.0	0.0	0.0	0.0	0.0	0.0	0.0	0.0	0.0	0.0	0.0	Eukaryota; __Opisthokonta; __Metazoa; __Xenacoelomorpha; __; __Acoela; __Solenofilomorphidae; __Solenofilomorpha
HF2.SSU_209848	0.0	0.0	0.0	2.0	0.0	0.0	1.0	0.0	0.0	1.0	0.0	0.0	0.0	0.0	1.0	0.0	0.0	0.0	0.0	0.0	0.0	0.0	0.0	0.0	0.0	0.0	9.0	0.0	0.0	0.0	Eukaryota; __SAR; __Stramenopiles; __Labyrinthulomycetes; __Thraustochytriaceae; __Thraustochytrium; __Aurantiochytrium
TF1.SSU_697072	0.0	0.0	0.0	0.0	0.0	0.0	0.0	0.0	0.0	0.0	0.0	0.0	0.0	0.0	0.0	0.0	0.0	0.0	0.0	0.0	0.0	0.0	0.0	0.0	0.0	0.0	3.0	0.0	0.0	0.0	Eukaryota; __SAR; __Alveolata; __Dinoflagellata; __Dinophyceae; __Peridiniphycidae; __Peridiniales; __Protoperidinium; __Protoperidinium_leonis
HE5.SSU_186025	240.0	368.0	57.0	2370.0	198.0	613.0	26.0	201.0	67.0	567.0	492.0	113.0	210.0	858.0	693.0	357.0	381.0	127.0	0.0	1.0	6.0	37.0	2.0	1.0	0.0	0.0	41.0	12.0	0.0	0.0	Eukaryota; __Opisthokonta; __Metazoa; __Echinodermata; __Family_Incertae_Sedis
TF6.SSU_89682	0.0	0.0	0.0	0.0	0.0	0.0	0.0	0.0	0.0	0.0	0.0	0.0	0.0	0.0	0.0	0.0	0.0	0.0	0.0	0.0	0.0	8.0	0.0	0.0	0.0	0.0	2.0	0.0	0.0	0.0	Eukaryota; __SAR; __Alveolata; __Dinoflagellata; __Dinophyceae; __Peridiniphycidae; __Gonyaulacales; __Gonyaulax; __Gonyaulax_spinifera
TF3.SSU_973325	0.0	0.0	0.0	0.0	0.0	0.0	0.0	0.0	0.0	0.0	0.0	0.0	0.0	0.0	0.0	0.0	0.0	0.0	0.0	0.0	1.0	42.0	0.0	1.0	0.0	0.0	24.0	58.0	0.0	0.0	Eukaryota; __Opisthokonta; __Metazoa; __Platyhelminthes; __Turbellaria; __Prolecithophora; __Plagiostomum
TS6.SSU_593770	0.0	0.0	0.0	0.0	0.0	0.0	0.0	0.0	0.0	0.0	0.0	0.0	0.0	0.0	0.0	0.0	0.0	0.0	0.0	4.0	0.0	0.0	2.0	13.0	0.0	0.0	0.0	1.0	0.0	0.0	Eukaryota; __Opisthokonta; __Metazoa; __Xenacoelomorpha; __Turbellaria; __Acoelomorpha; __Childia; __Childia_macroposthium
TF5.SSU_428806	1.0	0.0	0.0	0.0	2.0	1.0	0.0	0.0	0.0	1.0	1.0	0.0	1.0	1.0	2.0	0.0	0.0	1.0	0.0	0.0	0.0	55.0	0.0	0.0	0.0	36.0	29.0	9.0	0.0	0.0	Eukaryota; __SAR; __Alveolata; __Dinoflagellata; __Dinophyceae; __Peridiniphycidae; __Thoracosphaeraceae
TF5.SSU_434418	3.0	1.0	3.0	1.0	1.0	2.0	3.0	5.0	2.0	5.0	11.0	15.0	6.0	1.0	5.0	4.0	6.0	2.0	2.0	3.0	1.0	164.0	0.0	0.0	0.0	61.0	127.0	2.0	0.0	0.0	Eukaryota; __SAR; __Rhizaria; __Cercozoa; __Silicofilosea; __Thaumatomonadida; __Thaumatomonadidae; __8-32; __uncultured_cercozoan
HF6.SSU_336028	19.0	10.0	18.0	11.0	17.0	14.0	2.0	18.0	5.0	51.0	64.0	66.0	26.0	50.0	43.0	52.0	34.0	53.0	0.0	0.0	0.0	0.0	0.0	0.0	0.0	0.0	0.0	0.0	0.0	0.0	Eukaryota; __Opisthokonta; __Metazoa
HE6.SSU_373244	12.0	3.0	4.0	1.0	7.0	5.0	0.0	6.0	4.0	1.0	6.0	6.0	2.0	0.0	5.0	2.0	3.0	3.0	0.0	0.0	0.0	0.0	1.0	0.0	0.0	0.0	0.0	12.0	0.0	0.0	Eukaryota; __Archaeplastida; __Rhodophyceae; __Florideophycidae; __Rhodymeniophycidae; __Polysiphonia
HF6.SSU_334667	0.0	0.0	0.0	0.0	0.0	0.0	0.0	0.0	0.0	0.0	2.0	0.0	0.0	4.0	0.0	0.0	5.0	0.0	0.0	0.0	0.0	0.0	0.0	0.0	0.0	0.0	0.0	0.0	0.0	0.0	Eukaryota; __Opisthokonta; __Metazoa; __Platyhelminthes; __Turbellaria; __Seriata; __Monostichoplana; __Monostichoplana_filum
HF6.SSU_340631	0.0	0.0	0.0	0.0	0.0	0.0	0.0	0.0	1.0	0.0	0.0	0.0	0.0	0.0	0.0	0.0	2.0	0.0	0.0	0.0	0.0	0.0	0.0	0.0	0.0	0.0	0.0	0.0	0.0	0.0	Eukaryota; __SAR; __Alveolata; __Apicomplexa; __Conoidasida; __Gregarinasina; __Eugregarinorida; __Lankesteria
HF2.SSU_190395	31.0	47.0	5.0	7.0	5.0	3.0	102.0	1.0	14.0	113.0	153.0	11.0	267.0	533.0	423.0	359.0	242.0	70.0	0.0	0.0	0.0	0.0	0.0	0.0	0.0	0.0	0.0	0.0	0.0	0.0	Eukaryota; __Opisthokonta; __Metazoa; __Xenacoelomorpha; __; __Acoela; __Mecynostomidae; __Postmecynostomum
HF6.SSU_329881	158.0	67.0	79.0	92.0	397.0	167.0	142.0	171.0	32.0	96.0	248.0	658.0	164.0	529.0	104.0	108.0	208.0	527.0	2.0	2.0	5.0	239.0	7.0	10.0	6.0	0.0	5.0	66.0	0.0	0.0	Eukaryota; __Opisthokonta; __Metazoa; __Nematoda; __Chromadorea; __Desmodoridae
TS6.SSU_592673	0.0	0.0	0.0	0.0	0.0	0.0	0.0	0.0	0.0	0.0	5.0	7.0	0.0	1.0	0.0	2.0	3.0	0.0	14.0	12.0	24.0	65.0	19.0	29.0	5.0	42.0	6.0	11.0	0.0	0.0	Eukaryota; __Opisthokonta; __Metazoa; __Platyhelminthes; __Turbellaria; __Rhabdocoela; __Proxenetes
HE7.SSU_247797	18.0	27.0	44.0	26.0	10.0	16.0	6.0	76.0	22.0	15.0	36.0	46.0	10.0	26.0	52.0	20.0	8.0	6.0	0.0	0.0	0.0	0.0	0.0	0.0	0.0	0.0	0.0	0.0	0.0	0.0	Eukaryota; __SAR; __Rhizaria; __Radiolaria
TS6.SSU_601153	0.0	0.0	0.0	0.0	0.0	0.0	0.0	0.0	0.0	0.0	0.0	0.0	0.0	0.0	0.0	0.0	0.0	0.0	1.0	9.0	0.0	0.0	4.0	12.0	1.0	0.0	1.0	0.0	0.0	0.0	Eukaryota; __Opisthokonta; __Metazoa; __Xenacoelomorpha; __Turbellaria; __Acoelomorpha; __Nemertoderma; __Nemertoderma_westbladi
TF5.SSU_428467	1.0	0.0	0.0	0.0	0.0	0.0	2.0	0.0	1.0	0.0	0.0	1.0	0.0	4.0	0.0	4.0	1.0	1.0	0.0	5.0	3.0	209.0	0.0	3.0	0.0	137.0	6.0	30.0	4.0	0.0	Eukaryota; __SAR; __Alveolata; __Ciliophora; __Intramacronucleata; __Litostomatea; __Haptoria; __Didinium
TS6.SSU_587229	10.0	8.0	1.0	3.0	18.0	1.0	2.0	4.0	2.0	5.0	8.0	23.0	12.0	13.0	3.0	6.0	8.0	10.0	4.0	12.0	20.0	203.0	6.0	21.0	10.0	73.0	7.0	0.0	0.0	0.0	Eukaryota; __Opisthokonta; __Metazoa; __Nematoda; __Enoplea; __Oncholaimidae; __Viscosia; __Viscosia_viscosa
TF5.SSU_412099	0.0	0.0	0.0	0.0	0.0	0.0	0.0	0.0	0.0	0.0	0.0	0.0	0.0	0.0	0.0	0.0	0.0	0.0	0.0	1.0	0.0	1.0	0.0	2.0	1.0	11.0	2.0	0.0	0.0	0.0	Eukaryota; __Opisthokonta; __Metazoa; __Kinorhyncha; __Pycnophyidae; __Pycnophyes
TF5.SSU_458490	0.0	0.0	0.0	0.0	0.0	0.0	0.0	0.0	0.0	0.0	0.0	0.0	0.0	0.0	0.0	0.0	0.0	0.0	0.0	0.0	0.0	0.0	0.0	0.0	0.0	4.0	0.0	0.0	0.0	0.0	Unassigned
TF3.SSU_942304	1.0	0.0	1.0	0.0	0.0	0.0	0.0	0.0	0.0	0.0	0.0	0.0	0.0	0.0	3.0	0.0	0.0	1.0	0.0	0.0	0.0	0.0	0.0	0.0	0.0	17.0	18.0	42.0	0.0	0.0	Eukaryota; __Haptophyta; __Prymnesiophyceae; __Isochrysidales
TF6.SSU_42880	0.0	0.0	0.0	0.0	0.0	0.0	0.0	0.0	0.0	0.0	0.0	0.0	0.0	0.0	0.0	0.0	0.0	0.0	0.0	1.0	0.0	7.0	0.0	0.0	0.0	6.0	0.0	0.0	0.0	0.0	Eukaryota; __Opisthokonta; __Metazoa; __Arthropoda; __Crustacea; __Maxillopoda
HE5.SSU_176503	5.0	1.0	0.0	5.0	3.0	3.0	0.0	0.0	0.0	0.0	0.0	12.0	5.0	1.0	1.0	1.0	1.0	1.0	0.0	0.0	0.0	0.0	0.0	0.0	0.0	0.0	0.0	0.0	0.0	0.0	Eukaryota; __Archaeplastida; __Rhodophyceae; __Florideophycidae; __Corallinophycidae; __uncultured_Corallinales
TS2.SSU_817922	0.0	0.0	0.0	0.0	0.0	0.0	0.0	0.0	0.0	0.0	0.0	0.0	0.0	0.0	0.0	0.0	0.0	0.0	0.0	169.0	0.0	0.0	0.0	0.0	0.0	0.0	0.0	0.0	0.0	0.0	Eukaryota; __Opisthokonta; __Metazoa; __Xenacoelomorpha; __; __Acoela; __Haploposthiidae
TF4.SSU_150747	0.0	0.0	0.0	0.0	0.0	0.0	0.0	0.0	0.0	0.0	0.0	0.0	0.0	0.0	0.0	0.0	0.0	0.0	0.0	0.0	0.0	0.0	0.0	0.0	0.0	0.0	0.0	0.0	1254.0	0.0	Unassigned
HF2.SSU_217192	202.0	137.0	429.0	186.0	205.0	88.0	130.0	559.0	234.0	137.0	519.0	302.0	256.0	428.0	692.0	1309.0	545.0	598.0	0.0	0.0	0.0	0.0	0.0	0.0	0.0	0.0	0.0	0.0	0.0	0.0	Eukaryota; __Opisthokonta; __Metazoa; __Annelida; __Protodrilidae; __Protodrilus; __Protodrilus_purpureus
TF3.SSU_973165	0.0	0.0	0.0	0.0	0.0	0.0	0.0	0.0	0.0	0.0	0.0	0.0	0.0	0.0	0.0	0.0	0.0	0.0	0.0	2.0	9.0	359.0	0.0	6.0	5.0	14.0	55.0	111.0	0.0	0.0	Eukaryota; __SAR; __Stramenopiles; __Diatomea; __Coscinodiscophytina; __Coscinodiscids; __Coscinodiscus
TF4.SSU_153426	0.0	0.0	0.0	0.0	0.0	0.0	0.0	0.0	0.0	0.0	0.0	0.0	0.0	0.0	0.0	0.0	0.0	0.0	0.0	0.0	0.0	0.0	0.0	0.0	0.0	0.0	0.0	0.0	191.0	0.0	Eukaryota; __Incertae_Sedis; __Apusomonadidae; __Amastigomonas; __Amastigomonas_bermudensis
TF6.SSU_84268	0.0	0.0	0.0	0.0	0.0	0.0	0.0	0.0	0.0	0.0	0.0	0.0	0.0	0.0	0.0	0.0	0.0	0.0	0.0	0.0	0.0	40.0	0.0	0.0	0.0	0.0	0.0	0.0	0.0	0.0	Eukaryota; __Opisthokonta; __Metazoa; __Nematoda; __Chromadorea; __Family_Incertae_Sedis
TF6.SSU_38060	0.0	0.0	0.0	0.0	0.0	0.0	0.0	0.0	0.0	0.0	0.0	0.0	0.0	0.0	0.0	0.0	0.0	0.0	0.0	0.0	0.0	10.0	0.0	0.0	0.0	0.0	0.0	0.0	0.0	0.0	Eukaryota; __SAR; __Alveolata; __Apicomplexa; __Conoidasida; __Coccidia; __Eimeriorina
TF6.SSU_63146	0.0	0.0	0.0	0.0	0.0	0.0	0.0	0.0	0.0	0.0	0.0	0.0	0.0	0.0	0.0	0.0	0.0	0.0	3.0	83.0	0.0	90.0	48.0	7.0	6.0	0.0	234.0	198.0	0.0	0.0	Eukaryota; __Opisthokonta; __Metazoa; __Annelida; __Family_Incertae_Sedis; __Annelida; __Pectinaria
HE6.SSU_383060	0.0	0.0	0.0	0.0	1.0	0.0	0.0	0.0	0.0	0.0	0.0	2.0	0.0	0.0	0.0	0.0	0.0	0.0	0.0	0.0	0.0	0.0	0.0	0.0	0.0	0.0	0.0	0.0	0.0	0.0	Eukaryota; __Opisthokonta; __Metazoa; __Annelida; __Family_Incertae_Sedis; __Spinculida; __Phascolopsis; __Phascolopsis_gouldii
TF1.SSU_682362	0.0	0.0	0.0	0.0	0.0	0.0	0.0	0.0	0.0	0.0	1.0	0.0	0.0	0.0	0.0	0.0	2.0	1.0	0.0	0.0	0.0	16.0	0.0	1.0	0.0	19.0	11.0	4.0	0.0	0.0	Eukaryota; __SAR; __Alveolata; __Dinoflagellata; __Dinophyceae; __Peridiniphycidae; __Gonyaulacales; __Alexandrium
HF1.SSU_765967	0.0	1.0	1.0	2.0	0.0	0.0	1.0	1.0	0.0	0.0	1.0	2.0	0.0	0.0	1.0	1.0	1.0	0.0	0.0	0.0	0.0	0.0	0.0	0.0	0.0	0.0	0.0	0.0	0.0	0.0	Eukaryota; __SAR; __Rhizaria; __Radiolaria; __RAD_A
TF1.SSU_710114	0.0	0.0	0.0	0.0	0.0	0.0	0.0	0.0	0.0	0.0	0.0	0.0	0.0	0.0	0.0	0.0	0.0	0.0	0.0	0.0	0.0	0.0	0.0	0.0	0.0	0.0	6.0	0.0	0.0	0.0	Eukaryota; __Archaeplastida; __Chloroplastida; __Chlorophyta; __Trebouxiophyceae; __Botryococcus; __Botryococcus_braunii
HF4.SSU_635045	1.0	1.0	2.0	0.0	2.0	0.0	0.0	1.0	0.0	1.0	3.0	0.0	2.0	1.0	4.0	0.0	0.0	3.0	0.0	0.0	0.0	0.0	0.0	0.0	0.0	0.0	0.0	0.0	0.0	0.0	Eukaryota; __Opisthokonta; __Metazoa; __Nematoda; __Chromadorea; __Chromadoridae
TS2.SSU_821962	6.0	8.0	3.0	2.0	5.0	8.0	1.0	8.0	1.0	0.0	3.0	28.0	1.0	3.0	6.0	0.0	2.0	0.0	9.0	22.0	61.0	406.0	67.0	38.0	22.0	343.0	130.0	244.0	893.0	0.0	Eukaryota; __Opisthokonta; __Metazoa; __Nematoda; __Enoplea; __Tripyloididae; __Bathylaimus
HF2.SSU_190325	0.0	0.0	0.0	0.0	1.0	0.0	0.0	0.0	1.0	0.0	1.0	0.0	0.0	0.0	4.0	0.0	0.0	0.0	0.0	0.0	0.0	0.0	0.0	0.0	0.0	0.0	0.0	0.0	0.0	0.0	Eukaryota; __Opisthokonta; __Metazoa; __Arthropoda; __Crustacea; __Ostracoda; __Polycope
TF5.SSU_411038	0.0	0.0	0.0	0.0	0.0	0.0	0.0	0.0	0.0	0.0	0.0	0.0	0.0	0.0	0.0	0.0	0.0	0.0	0.0	0.0	0.0	0.0	0.0	0.0	0.0	21.0	11.0	80.0	0.0	0.0	Unassigned
HE2.SSU_650311	1.0	0.0	0.0	0.0	3.0	0.0	0.0	0.0	0.0	0.0	0.0	0.0	3.0	0.0	0.0	0.0	1.0	0.0	0.0	0.0	0.0	0.0	0.0	0.0	0.0	0.0	0.0	0.0	0.0	0.0	Eukaryota; __Opisthokonta; __Metazoa; __Platyhelminthes; __Turbellaria; __Prolecithophora; __Cylindrostoma
TF1.SSU_745675	0.0	0.0	0.0	0.0	0.0	0.0	0.0	0.0	0.0	0.0	0.0	0.0	0.0	0.0	0.0	0.0	0.0	0.0	0.0	0.0	0.0	0.0	0.0	0.0	0.0	1.0	4.0	0.0	0.0	0.0	Eukaryota; __Amoebozoa; __Discosea; __Flabellinia; __Parvamoeba
TS6.SSU_584735	0.0	0.0	0.0	0.0	0.0	0.0	0.0	0.0	0.0	0.0	0.0	0.0	0.0	0.0	0.0	0.0	0.0	0.0	0.0	0.0	0.0	0.0	0.0	211.0	0.0	0.0	0.0	0.0	0.0	0.0	Unassigned
HF9.SSU_20251	20.0	17.0	13.0	10.0	21.0	21.0	22.0	34.0	12.0	30.0	63.0	77.0	22.0	33.0	13.0	5.0	29.0	65.0	0.0	0.0	0.0	6.0	0.0	1.0	0.0	105.0	17.0	0.0	0.0	0.0	Eukaryota; __Opisthokonta; __Metazoa; __Nematoda; __Chromadorea; __Microlaimidae; __Calomicrolaimus
TS2.SSU_822141	0.0	0.0	0.0	0.0	0.0	0.0	0.0	0.0	0.0	0.0	0.0	0.0	0.0	0.0	0.0	0.0	0.0	0.0	13.0	252.0	120.0	242.0	38.0	71.0	61.0	109.0	3.0	29.0	0.0	0.0	Eukaryota; __Opisthokonta; __Metazoa; __Platyhelminthes; __Turbellaria; __Prolecithophora; __Plagiostomum
HF2.SSU_216089	14.0	6.0	3.0	10.0	2.0	10.0	7.0	0.0	3.0	27.0	44.0	10.0	15.0	30.0	56.0	30.0	27.0	33.0	0.0	0.0	0.0	0.0	0.0	0.0	0.0	0.0	0.0	0.0	0.0	0.0	Eukaryota; __SAR; __Stramenopiles; __Diatomea; __Bacillariophytina; __Bacillariophyceae; __Pinnularia
HF9.SSU_15620	1.0	0.0	0.0	2.0	0.0	1.0	0.0	0.0	0.0	4.0	5.0	1.0	4.0	4.0	4.0	3.0	1.0	2.0	0.0	0.0	0.0	0.0	0.0	0.0	0.0	0.0	0.0	0.0	0.0	0.0	Eukaryota; __Opisthokonta; __Metazoa; __Tardigrada; __Echiniscidae; __Cornechiniscus; __Cornechiniscus_lobatus
TF3.SSU_926515	0.0	0.0	0.0	0.0	0.0	0.0	0.0	0.0	0.0	0.0	0.0	0.0	0.0	0.0	0.0	0.0	0.0	0.0	0.0	0.0	0.0	0.0	0.0	0.0	0.0	0.0	0.0	9.0	0.0	0.0	Unassigned
HE3.SSU_110280	70.0	96.0	35.0	63.0	147.0	130.0	124.0	247.0	31.0	90.0	129.0	332.0	186.0	186.0	107.0	57.0	348.0	238.0	0.0	0.0	0.0	0.0	0.0	1.0	0.0	0.0	13.0	0.0	0.0	0.0	Eukaryota; __Opisthokonta; __Metazoa; __Arthropoda; __Chelicerata; __Arachnida
HE3.SSU_116025	0.0	2.0	1.0	0.0	7.0	0.0	0.0	0.0	7.0	0.0	0.0	0.0	0.0	1.0	1.0	1.0	4.0	0.0	0.0	0.0	0.0	0.0	0.0	0.0	0.0	0.0	4.0	0.0	0.0	0.0	Eukaryota; __Opisthokonta; __Metazoa; __Xenacoelomorpha; __; __Acoela; __Isodiametridae
TF5.SSU_430294	0.0	0.0	0.0	0.0	0.0	0.0	0.0	3.0	0.0	1.0	0.0	4.0	0.0	0.0	1.0	0.0	0.0	4.0	0.0	0.0	0.0	21.0	0.0	1.0	0.0	2.0	7.0	22.0	0.0	0.0	Eukaryota; __Opisthokonta; __Metazoa; __Nematoda; __Chromadorea; __Xyalidae
TF1.SSU_704225	0.0	0.0	0.0	3.0	1.0	0.0	0.0	1.0	0.0	0.0	0.0	3.0	2.0	5.0	3.0	2.0	0.0	2.0	0.0	4.0	1.0	1960.0	3.0	0.0	0.0	799.0	1177.0	1089.0	1572.0	1.0	Eukaryota; __SAR; __Stramenopiles; __Diatomea; __Bacillariophytina; __Mediophyceae
HF7.SSU_400518	1.0	1.0	0.0	0.0	3.0	0.0	1.0	1.0	0.0	1.0	3.0	1.0	2.0	0.0	2.0	1.0	1.0	2.0	0.0	0.0	0.0	0.0	0.0	0.0	0.0	0.0	0.0	0.0	0.0	0.0	Eukaryota; __SAR; __Stramenopiles; __Diatomea; __Bacillariophytina; __Bacillariophyceae; __Pinnularia
TF3.SSU_929953	0.0	0.0	0.0	0.0	0.0	0.0	0.0	0.0	0.0	1.0	0.0	0.0	0.0	0.0	0.0	0.0	1.0	0.0	0.0	0.0	0.0	0.0	0.0	3.0	0.0	0.0	0.0	3.0	0.0	0.0	Eukaryota; __Opisthokonta; __Metazoa; __Nemertea; __Tubulanidae; __Callinera
TF6.SSU_85337	0.0	0.0	0.0	0.0	0.0	0.0	0.0	0.0	0.0	0.0	0.0	0.0	0.0	0.0	0.0	0.0	0.0	0.0	0.0	0.0	0.0	2.0	0.0	0.0	0.0	0.0	1.0	0.0	0.0	0.0	Eukaryota; __Opisthokonta; __Metazoa; __Chaetognatha; __Aphragmophora; __Family_Incertae_Sedis
HF1.SSU_781442	2.0	2.0	1.0	0.0	2.0	0.0	3.0	1.0	1.0	4.0	8.0	4.0	4.0	10.0	9.0	0.0	6.0	12.0	0.0	0.0	0.0	0.0	0.0	0.0	0.0	0.0	0.0	0.0	0.0	0.0	Unassigned
HF2.SSU_201804	168.0	162.0	94.0	117.0	111.0	86.0	42.0	83.0	73.0	64.0	108.0	213.0	75.0	93.0	228.0	97.0	127.0	121.0	0.0	3.0	2.0	196.0	3.0	2.0	0.0	154.0	131.0	173.0	0.0	0.0	Eukaryota; __SAR; __Stramenopiles; __Diatomea; __Bacillariophytina; __Bacillariophyceae; __Nitzschia
HE6.SSU_372029	0.0	1.0	0.0	0.0	0.0	0.0	0.0	0.0	0.0	0.0	0.0	2.0	0.0	0.0	0.0	0.0	0.0	0.0	0.0	0.0	0.0	0.0	0.0	0.0	0.0	0.0	4.0	0.0	0.0	0.0	Eukaryota; __SAR; __Stramenopiles; __Labyrinthulomycetes; __Thraustochytriaceae; __BS1
TF6.SSU_37164	0.0	1.0	0.0	0.0	0.0	0.0	0.0	8.0	1.0	0.0	0.0	1.0	0.0	0.0	2.0	0.0	0.0	0.0	0.0	0.0	0.0	58.0	0.0	0.0	2.0	40.0	36.0	54.0	19.0	0.0	Eukaryota; __SAR; __Alveolata; __Ciliophora; __Intramacronucleata; __Conthreep; __Oligohymenophorea; __Apostomatia
HE6.SSU_382378	0.0	0.0	1.0	0.0	2.0	1.0	0.0	1.0	0.0	0.0	0.0	1.0	0.0	0.0	0.0	0.0	0.0	0.0	0.0	0.0	0.0	0.0	0.0	0.0	0.0	0.0	0.0	0.0	0.0	0.0	Unassigned
TF5.SSU_445147	0.0	0.0	0.0	0.0	0.0	0.0	0.0	0.0	0.0	0.0	0.0	0.0	0.0	0.0	0.0	0.0	0.0	0.0	0.0	0.0	0.0	0.0	0.0	0.0	0.0	44.0	0.0	0.0	0.0	0.0	Unassigned
HF9.SSU_1209	2.0	1.0	5.0	6.0	1.0	2.0	5.0	4.0	2.0	2.0	7.0	11.0	2.0	9.0	5.0	4.0	3.0	1.0	0.0	0.0	0.0	28.0	0.0	0.0	0.0	48.0	7.0	0.0	0.0	0.0	Eukaryota; __SAR; __Rhizaria; __Cercozoa; __Endomyxa; __Vampyrellidae; __uncultured
TF6.SSU_82210	0.0	0.0	0.0	0.0	0.0	0.0	0.0	0.0	0.0	0.0	0.0	0.0	0.0	0.0	0.0	0.0	0.0	0.0	1.0	1.0	0.0	58.0	0.0	0.0	0.0	42.0	5.0	0.0	0.0	0.0	Eukaryota; __Opisthokonta; __Metazoa; __Nematoda; __Chromadorea; __Plectidae
TF3.SSU_945611	0.0	0.0	0.0	0.0	0.0	0.0	0.0	0.0	0.0	0.0	0.0	0.0	0.0	0.0	0.0	0.0	0.0	1.0	0.0	0.0	0.0	4.0	0.0	0.0	0.0	0.0	0.0	3.0	0.0	0.0	Eukaryota; __SAR; __Alveolata; __Dinoflagellata; __Dinophyceae; __Peridiniphycidae; __Gonyaulacales; __Gonyaulax; __Gonyaulax_polygramma
TF3.SSU_921473	0.0	0.0	0.0	0.0	0.0	0.0	0.0	0.0	0.0	0.0	0.0	0.0	0.0	0.0	0.0	0.0	0.0	0.0	0.0	0.0	0.0	0.0	0.0	0.0	0.0	0.0	0.0	26.0	0.0	0.0	Eukaryota
TF1.SSU_725136	0.0	0.0	0.0	0.0	0.0	0.0	0.0	0.0	0.0	0.0	0.0	0.0	1.0	1.0	0.0	0.0	1.0	0.0	0.0	0.0	0.0	9.0	0.0	0.0	1.0	10.0	1.0	23.0	0.0	0.0	Eukaryota; __SAR; __Alveolata; __Dinoflagellata; __Dinophyceae; __Peridiniphycidae; __Gonyaulacales; __Alexandrium; __Alexandrium_tamarense
TF6.SSU_35305	0.0	0.0	0.0	0.0	0.0	0.0	0.0	0.0	0.0	0.0	0.0	0.0	0.0	0.0	0.0	0.0	0.0	0.0	0.0	0.0	0.0	13.0	0.0	0.0	0.0	0.0	2.0	0.0	7.0	0.0	Eukaryota; __SAR; __Alveolata; __Protalveolata; __Perkinsidae; __Parvilucifera
HE5.SSU_184368	0.0	0.0	0.0	0.0	0.0	1.0	0.0	0.0	0.0	0.0	1.0	1.0	0.0	0.0	1.0	0.0	0.0	0.0	0.0	0.0	0.0	0.0	0.0	0.0	0.0	0.0	0.0	0.0	0.0	0.0	Eukaryota; __SAR; __Stramenopiles; __Bicosoecida; __Siluaniidae; __Caecitellus; __Caecitellus_parvulus
HF7.SSU_389262	0.0	0.0	0.0	0.0	0.0	0.0	0.0	0.0	0.0	0.0	0.0	0.0	0.0	0.0	0.0	0.0	0.0	4.0	0.0	0.0	0.0	0.0	0.0	0.0	0.0	0.0	0.0	0.0	0.0	0.0	Eukaryota; __Opisthokonta; __Metazoa; __Annelida; __Family_Incertae_Sedis; __Capitella
TF5.SSU_424312	0.0	0.0	0.0	0.0	0.0	0.0	0.0	0.0	0.0	0.0	0.0	1.0	0.0	0.0	0.0	0.0	0.0	0.0	0.0	0.0	0.0	0.0	0.0	0.0	0.0	3.0	0.0	0.0	0.0	0.0	Eukaryota; __SAR; __Rhizaria; __Cercozoa; __Endomyxa; __Phytomyxea; __Phagomyxa
HF4.SSU_616041	15.0	9.0	1.0	1.0	0.0	0.0	8.0	78.0	0.0	88.0	173.0	0.0	25.0	142.0	146.0	30.0	4.0	51.0	0.0	0.0	0.0	0.0	0.0	0.0	0.0	0.0	0.0	0.0	0.0	0.0	Eukaryota; __Opisthokonta; __Metazoa; __Platyhelminthes; __Turbellaria; __Seriata
TF5.SSU_451226	0.0	0.0	0.0	0.0	0.0	0.0	0.0	0.0	0.0	0.0	0.0	0.0	0.0	0.0	0.0	0.0	0.0	0.0	0.0	0.0	0.0	0.0	0.0	0.0	0.0	129.0	0.0	18.0	0.0	0.0	Eukaryota; __Opisthokonta; __Metazoa; __Arthropoda; __Crustacea; __Ostracoda
TF5.SSU_425589	0.0	0.0	0.0	0.0	0.0	0.0	0.0	0.0	0.0	0.0	0.0	0.0	0.0	0.0	0.0	0.0	0.0	0.0	0.0	0.0	0.0	125.0	0.0	0.0	1.0	55.0	41.0	19.0	0.0	0.0	Unassigned
TF6.SSU_47207	0.0	0.0	0.0	0.0	0.0	0.0	0.0	0.0	0.0	0.0	0.0	0.0	0.0	0.0	0.0	0.0	0.0	0.0	0.0	0.0	0.0	6.0	0.0	0.0	0.0	0.0	0.0	0.0	0.0	0.0	Unassigned
HE1.SSU_856624	0.0	3.0	0.0	0.0	2.0	2.0	0.0	0.0	0.0	0.0	0.0	0.0	0.0	0.0	0.0	0.0	0.0	0.0	0.0	0.0	0.0	12.0	0.0	0.0	0.0	12.0	2.0	0.0	0.0	0.0	Eukaryota; __Opisthokonta; __Metazoa; __Nematoda; __Enoplea
TF5.SSU_470399	0.0	0.0	0.0	0.0	0.0	0.0	0.0	0.0	0.0	0.0	0.0	3.0	0.0	0.0	0.0	0.0	0.0	0.0	0.0	1.0	0.0	0.0	0.0	0.0	0.0	60.0	13.0	66.0	0.0	0.0	Eukaryota; __Opisthokonta; __Fungi
HE2.SSU_644519	9.0	7.0	2.0	13.0	7.0	3.0	1.0	10.0	2.0	2.0	0.0	16.0	0.0	0.0	0.0	0.0	5.0	2.0	0.0	0.0	0.0	0.0	0.0	0.0	0.0	0.0	19.0	31.0	0.0	0.0	Eukaryota; __Archaeplastida; __Chloroplastida; __Chlorophyta; __Ulvophyceae; __Rhizoclonium; __Rhizoclonium_riparium
TF6.SSU_73382	0.0	0.0	0.0	0.0	0.0	0.0	0.0	0.0	0.0	0.0	0.0	0.0	0.0	0.0	0.0	0.0	0.0	0.0	0.0	0.0	0.0	7.0	0.0	0.0	0.0	1.0	3.0	0.0	0.0	0.0	Eukaryota; __SAR; __Alveolata; __Dinoflagellata; __Dinophyceae; __Peridiniphycidae; __Gonyaulacales
HF3.SSU_990648	2.0	0.0	11.0	1.0	0.0	0.0	7.0	0.0	0.0	0.0	0.0	3.0	2.0	0.0	1.0	0.0	3.0	0.0	0.0	0.0	0.0	0.0	0.0	0.0	0.0	0.0	0.0	0.0	0.0	0.0	Eukaryota; __SAR; __Rhizaria; __Endomyxa; __Ascetosporea; __Haplosporida; __Bonamia
HE9.SSU_314011	0.0	0.0	0.0	2.0	0.0	0.0	0.0	0.0	1.0	0.0	0.0	0.0	0.0	0.0	0.0	0.0	0.0	0.0	0.0	0.0	0.0	0.0	0.0	0.0	0.0	0.0	0.0	0.0	0.0	0.0	Unassigned
TF1.SSU_732652	0.0	0.0	0.0	0.0	0.0	1.0	0.0	0.0	0.0	0.0	0.0	1.0	0.0	0.0	0.0	1.0	4.0	0.0	0.0	0.0	4.0	0.0	0.0	1.0	0.0	4.0	10.0	0.0	0.0	0.0	Eukaryota; __Amoebozoa; __Lobosa; __Tubulinea; __Euamoebida; __Hartmannella
HF2.SSU_215060	0.0	0.0	0.0	0.0	0.0	0.0	3.0	0.0	0.0	3.0	0.0	0.0	0.0	1.0	2.0	2.0	0.0	0.0	0.0	0.0	0.0	0.0	0.0	0.0	0.0	0.0	0.0	0.0	0.0	0.0	Eukaryota; __Opisthokonta; __Metazoa; __Platyhelminthes; __Turbellaria; __Prolecithophora
TF3.SSU_930124	0.0	0.0	0.0	0.0	0.0	0.0	0.0	0.0	0.0	0.0	0.0	0.0	0.0	0.0	0.0	0.0	0.0	0.0	0.0	0.0	0.0	0.0	0.0	0.0	0.0	0.0	0.0	3.0	0.0	0.0	Eukaryota; __SAR; __Alveolata; __Dinoflagellata; __Dinophyceae; __Peridiniphycidae; __Peridiniales; __Protoperidinium; __Protoperidinium_conicum
HF2.SSU_192414	0.0	0.0	0.0	0.0	0.0	0.0	0.0	0.0	1.0	0.0	0.0	6.0	1.0	1.0	8.0	1.0	2.0	1.0	0.0	0.0	0.0	0.0	0.0	0.0	0.0	0.0	0.0	0.0	0.0	0.0	Unassigned
HF9.SSU_12142	39.0	52.0	31.0	16.0	26.0	12.0	7.0	52.0	143.0	25.0	34.0	35.0	42.0	36.0	68.0	39.0	40.0	10.0	0.0	0.0	0.0	0.0	0.0	0.0	0.0	9.0	11.0	0.0	0.0	0.0	Eukaryota; __Opisthokonta; __Metazoa; __Urochordata; __Ascidiacea
TF1.SSU_735989	0.0	0.0	0.0	0.0	0.0	0.0	0.0	0.0	0.0	0.0	0.0	0.0	0.0	0.0	0.0	0.0	0.0	0.0	0.0	0.0	0.0	0.0	0.0	0.0	0.0	0.0	6.0	0.0	0.0	0.0	Eukaryota; __Cryptophyceae; __P1-31; __uncultured_freshwater_eukaryote
HE5.SSU_180317	0.0	0.0	1.0	0.0	0.0	3.0	0.0	0.0	1.0	0.0	0.0	0.0	0.0	1.0	0.0	0.0	0.0	0.0	0.0	0.0	0.0	0.0	0.0	0.0	0.0	0.0	0.0	0.0	0.0	0.0	Eukaryota; __Opisthokonta; __Metazoa; __Mesozoa; __Orthonectida; __Rhopalura; __Rhopalura_ophiocomae
TF6.SSU_78264	0.0	0.0	0.0	0.0	0.0	0.0	0.0	0.0	0.0	0.0	0.0	0.0	0.0	1.0	0.0	0.0	0.0	0.0	0.0	0.0	0.0	52.0	0.0	0.0	0.0	0.0	4.0	0.0	0.0	0.0	Eukaryota; __SAR; __Rhizaria; __Cercozoa
HF1.SSU_761829	78.0	46.0	76.0	169.0	126.0	98.0	93.0	122.0	27.0	161.0	531.0	130.0	172.0	351.0	211.0	215.0	315.0	202.0	0.0	3.0	1.0	133.0	4.0	0.0	0.0	38.0	226.0	58.0	0.0	0.0	Eukaryota; __Opisthokonta; __Metazoa; __Arthropoda; __Crustacea; __Ostracoda
TF1.SSU_724954	0.0	0.0	0.0	0.0	0.0	0.0	0.0	0.0	0.0	0.0	0.0	0.0	0.0	0.0	0.0	0.0	0.0	0.0	0.0	0.0	0.0	0.0	0.0	0.0	0.0	0.0	4.0	0.0	0.0	0.0	Eukaryota; __SAR; __Stramenopiles; __Diatomea; __Coscinodiscophytina; __Rhizosolenids; __Rhizosolenia
TS2.SSU_823060	0.0	0.0	0.0	0.0	0.0	0.0	0.0	0.0	0.0	0.0	0.0	0.0	0.0	0.0	0.0	0.0	0.0	0.0	0.0	5.0	0.0	0.0	2.0	0.0	0.0	0.0	0.0	0.0	0.0	0.0	Eukaryota; __Opisthokonta; __Metazoa; __Xenacoelomorpha; __Turbellaria; __Acoelomorpha
HE1.SSU_853576	8.0	2.0	0.0	0.0	9.0	1.0	0.0	0.0	0.0	0.0	0.0	3.0	0.0	3.0	2.0	1.0	1.0	1.0	0.0	0.0	1.0	0.0	0.0	3.0	0.0	0.0	1.0	0.0	0.0	0.0	Unassigned
TF1.SSU_704736	0.0	0.0	0.0	0.0	0.0	0.0	0.0	0.0	0.0	0.0	0.0	0.0	0.0	1.0	0.0	0.0	0.0	0.0	9.0	0.0	32.0	0.0	7.0	12.0	4.0	16.0	57.0	58.0	0.0	0.0	Eukaryota; __Opisthokonta; __Metazoa; __Xenacoelomorpha; __; __Acoela; __Isodiametridae
TF5.SSU_446294	0.0	0.0	0.0	0.0	0.0	0.0	0.0	0.0	0.0	0.0	0.0	0.0	0.0	0.0	0.0	0.0	0.0	0.0	0.0	0.0	0.0	0.0	0.0	0.0	0.0	8.0	3.0	0.0	0.0	0.0	Unassigned
HF9.SSU_13290	0.0	0.0	0.0	0.0	0.0	0.0	0.0	0.0	0.0	2.0	0.0	2.0	0.0	0.0	0.0	1.0	0.0	0.0	0.0	0.0	0.0	0.0	0.0	0.0	0.0	0.0	0.0	0.0	0.0	0.0	Eukaryota; __Opisthokonta; __Metazoa; __Hemichordata; __Ptychoderidae; __Ptychodera
TF3.SSU_942475	0.0	0.0	0.0	0.0	0.0	0.0	0.0	0.0	0.0	0.0	0.0	0.0	0.0	0.0	0.0	0.0	0.0	0.0	0.0	0.0	0.0	0.0	0.0	0.0	0.0	0.0	3.0	1.0	0.0	0.0	Unassigned
TF2.SSU_662343	3.0	1.0	1.0	2.0	6.0	1.0	3.0	2.0	0.0	3.0	4.0	5.0	2.0	5.0	3.0	0.0	10.0	1.0	0.0	0.0	0.0	0.0	1.0	0.0	0.0	10.0	14.0	54.0	1.0	2182.0	Eukaryota; __Archaeplastida; __Chloroplastida; __Chlorophyta; __Trebouxiophyceae; __Choricystis
HE6.SSU_358304	0.0	0.0	0.0	0.0	0.0	0.0	1.0	0.0	0.0	0.0	0.0	4.0	0.0	0.0	0.0	0.0	0.0	0.0	0.0	0.0	0.0	0.0	0.0	0.0	0.0	0.0	0.0	0.0	0.0	0.0	Eukaryota; __Opisthokonta; __Metazoa; __Platyhelminthes; __Turbellaria; __Rhabdocoela; __Temnocephala; __Temnocephala_sp.
TF3.SSU_963851	0.0	0.0	0.0	0.0	0.0	0.0	0.0	0.0	0.0	0.0	0.0	0.0	0.0	0.0	0.0	0.0	0.0	0.0	1.0	0.0	0.0	1.0	0.0	0.0	0.0	0.0	2.0	2.0	0.0	0.0	Eukaryota; __Opisthokonta; __Metazoa; __Hemichordata; __Harrimaniidae
HE3.SSU_111170	2.0	7.0	3.0	5.0	3.0	9.0	3.0	5.0	3.0	0.0	3.0	13.0	1.0	3.0	0.0	0.0	1.0	1.0	0.0	0.0	0.0	0.0	0.0	0.0	0.0	0.0	0.0	0.0	0.0	0.0	Eukaryota; __SAR; __Stramenopiles; __Labyrinthulomycetes; __Labyrinthula
TF4.SSU_144249	3.0	3.0	2.0	3.0	7.0	4.0	5.0	17.0	1.0	13.0	24.0	16.0	5.0	7.0	12.0	10.0	9.0	15.0	8.0	11.0	44.0	357.0	21.0	26.0	9.0	378.0	92.0	133.0	686.0	0.0	Eukaryota; __Opisthokonta; __Metazoa; __Nematoda; __Chromadorea; __Chromadoridae; __Paracyatholaimus; __Paracyatholaimus_intermedius
HF7.SSU_392085	1.0	0.0	0.0	0.0	0.0	0.0	0.0	0.0	0.0	0.0	0.0	0.0	0.0	0.0	0.0	0.0	0.0	1.0	0.0	0.0	0.0	0.0	0.0	0.0	0.0	0.0	2.0	0.0	0.0	0.0	Unassigned
TF1.SSU_750272	0.0	0.0	0.0	0.0	0.0	0.0	0.0	0.0	0.0	0.0	1.0	0.0	0.0	0.0	0.0	0.0	0.0	0.0	0.0	0.0	0.0	0.0	0.0	0.0	0.0	0.0	5.0	0.0	0.0	0.0	Eukaryota; __SAR; __Stramenopiles; __Diatomea; __Bacillariophytina; __Bacillariophyceae; __Rhaphoneis
TF6.SSU_81707	0.0	0.0	0.0	0.0	0.0	0.0	0.0	0.0	0.0	0.0	0.0	0.0	0.0	0.0	0.0	0.0	0.0	0.0	0.0	0.0	0.0	3.0	0.0	0.0	0.0	0.0	2.0	0.0	0.0	0.0	Eukaryota; __SAR; __Stramenopiles; __Labyrinthulomycetes; __Thraustochytriaceae; __Schizochytrium; __Schizochytrium
TF1.SSU_674271	0.0	0.0	0.0	0.0	0.0	0.0	0.0	0.0	0.0	0.0	0.0	0.0	0.0	0.0	0.0	0.0	0.0	0.0	0.0	0.0	0.0	0.0	0.0	0.0	0.0	0.0	3.0	0.0	0.0	0.0	Eukaryota; __SAR; __Rhizaria; __Cercozoa
TF6.SSU_77487	0.0	0.0	0.0	0.0	0.0	0.0	0.0	0.0	0.0	0.0	0.0	0.0	0.0	0.0	0.0	0.0	0.0	0.0	0.0	0.0	0.0	5.0	0.0	0.0	0.0	1.0	0.0	0.0	0.0	0.0	Eukaryota; __Opisthokonta; __Metazoa; __Xenacoelomorpha; __; __Acoela; __Haploposthiidae; __Haploposthia
HF6.SSU_337297	0.0	0.0	2.0	0.0	0.0	0.0	1.0	0.0	0.0	0.0	0.0	0.0	0.0	0.0	0.0	0.0	1.0	0.0	0.0	0.0	0.0	0.0	0.0	0.0	0.0	0.0	0.0	0.0	0.0	0.0	Unassigned
HE5.SSU_177399	0.0	0.0	0.0	0.0	0.0	4.0	0.0	0.0	0.0	0.0	0.0	0.0	0.0	0.0	0.0	0.0	0.0	0.0	0.0	0.0	0.0	0.0	0.0	0.0	0.0	0.0	0.0	0.0	0.0	0.0	Eukaryota; __Opisthokonta; __Metazoa; __Platyhelminthes; __Turbellaria; __Prolecithophora
TS5.SSU_901243	0.0	0.0	0.0	0.0	0.0	0.0	0.0	0.0	0.0	0.0	0.0	0.0	0.0	0.0	0.0	0.0	0.0	0.0	0.0	5.0	0.0	0.0	4.0	1.0	1.0	0.0	1.0	0.0	0.0	0.0	Eukaryota; __Opisthokonta; __Metazoa; __Nematoda; __Enoplea; __Ironidae; __Ironus
HF6.SSU_335662	0.0	0.0	1.0	0.0	0.0	0.0	0.0	0.0	0.0	0.0	0.0	0.0	0.0	0.0	0.0	1.0	1.0	0.0	0.0	0.0	0.0	0.0	0.0	0.0	0.0	0.0	0.0	0.0	0.0	0.0	Unassigned
TF3.SSU_944349	0.0	0.0	1.0	1.0	1.0	0.0	0.0	0.0	0.0	1.0	1.0	1.0	1.0	1.0	1.0	0.0	0.0	0.0	0.0	0.0	0.0	0.0	0.0	0.0	0.0	0.0	0.0	71.0	0.0	0.0	Eukaryota; __SAR; __Rhizaria; __Cercozoa; __Endomyxa; __Ascetosporea; __Paradiniidae; __Paradinium; __Haplosporidian
TF3.SSU_925410	0.0	0.0	0.0	0.0	0.0	0.0	0.0	0.0	0.0	0.0	0.0	0.0	0.0	0.0	0.0	0.0	0.0	0.0	0.0	0.0	0.0	0.0	0.0	0.0	0.0	0.0	0.0	59.0	0.0	0.0	Eukaryota; __SAR; __Rhizaria; __Cercozoa
TF5.SSU_444583	0.0	0.0	0.0	0.0	0.0	0.0	0.0	1.0	0.0	0.0	0.0	0.0	0.0	1.0	0.0	0.0	0.0	0.0	0.0	0.0	0.0	51.0	0.0	0.0	0.0	20.0	11.0	88.0	0.0	0.0	Eukaryota; __SAR; __Rhizaria; __Cercozoa; __Silicofilosea; __Marimonadida; __Pseudopirsonia
HF2.SSU_207642	14.0	10.0	2.0	8.0	15.0	0.0	8.0	0.0	14.0	22.0	13.0	2.0	7.0	16.0	33.0	28.0	13.0	2.0	0.0	0.0	0.0	0.0	0.0	0.0	0.0	0.0	0.0	0.0	0.0	0.0	Eukaryota; __Opisthokonta; __Metazoa; __Platyhelminthes; __Turbellaria; __Rhabdocoela
TF3.SSU_917500	0.0	0.0	0.0	0.0	0.0	0.0	0.0	0.0	0.0	0.0	0.0	0.0	0.0	0.0	0.0	0.0	0.0	0.0	0.0	0.0	0.0	0.0	0.0	0.0	0.0	0.0	0.0	22.0	0.0	0.0	Eukaryota; __SAR; __Alveolata; __Protalveolata; __Syndiniales; __Syndiniales_Group_I; __uncultured_eukaryote
HE9.SSU_311802	2.0	2.0	2.0	3.0	2.0	0.0	2.0	0.0	0.0	1.0	3.0	5.0	2.0	0.0	2.0	0.0	0.0	1.0	0.0	0.0	0.0	0.0	0.0	0.0	0.0	52.0	3.0	0.0	0.0	0.0	Eukaryota; __SAR; __Stramenopiles; __Peronosporomycetes; __Olpidiopsis
HE3.SSU_118553	4.0	8.0	3.0	4.0	8.0	0.0	0.0	3.0	3.0	2.0	4.0	4.0	0.0	3.0	2.0	1.0	1.0	3.0	0.0	0.0	0.0	0.0	0.0	0.0	0.0	0.0	1.0	0.0	0.0	0.0	Eukaryota; __Archaeplastida; __Rhodophyceae; __Bangiales; __Porphyra; __Porphyra_sp._DN002
HF2.SSU_211347	32.0	18.0	31.0	43.0	30.0	34.0	46.0	27.0	3.0	161.0	241.0	60.0	134.0	126.0	137.0	116.0	103.0	205.0	0.0	0.0	0.0	1.0	0.0	0.0	0.0	0.0	9.0	0.0	0.0	0.0	Eukaryota; __Opisthokonta; __Metazoa; __Arthropoda; __Crustacea; __Ostracoda
TF6.SSU_50192	0.0	0.0	0.0	0.0	0.0	0.0	0.0	0.0	0.0	0.0	0.0	0.0	0.0	0.0	0.0	0.0	0.0	0.0	0.0	0.0	0.0	10.0	0.0	0.0	0.0	8.0	0.0	0.0	0.0	0.0	Eukaryota; __SAR; __Alveolata; __Protalveolata; __Syndiniales; __Syndiniales_Group_I
HE7.SSU_240238	3.0	1.0	3.0	5.0	1.0	3.0	0.0	5.0	0.0	0.0	2.0	5.0	2.0	3.0	0.0	8.0	2.0	0.0	0.0	0.0	1.0	0.0	0.0	0.0	0.0	0.0	1.0	0.0	0.0	0.0	Eukaryota; __SAR; __Alveolata; __Ciliophora; __Intramacronucleata; __Conthreep; __Oligohymenophorea; __Peritrichia; __Apocarchesium
TF5.SSU_410567	0.0	0.0	0.0	0.0	0.0	0.0	0.0	0.0	0.0	0.0	0.0	0.0	0.0	0.0	0.0	0.0	0.0	0.0	0.0	0.0	0.0	0.0	0.0	0.0	0.0	9.0	0.0	0.0	0.0	0.0	Eukaryota; __Opisthokonta; __Fungi; __Chytridiomycota
TF6.SSU_36890	1.0	0.0	0.0	0.0	0.0	0.0	0.0	0.0	0.0	0.0	0.0	1.0	0.0	1.0	1.0	0.0	1.0	0.0	0.0	0.0	0.0	5.0	0.0	0.0	2.0	1.0	31.0	0.0	11.0	0.0	Eukaryota; __SAR; __Alveolata; __Ciliophora; __Intramacronucleata; __Spirotrichea; __Choreotrichia; __uncultured; __uncultured_marine_picoeukaryote
TF5.SSU_436454	0.0	0.0	0.0	0.0	0.0	0.0	0.0	1.0	0.0	0.0	0.0	0.0	0.0	1.0	0.0	0.0	0.0	0.0	0.0	0.0	0.0	30.0	0.0	0.0	0.0	123.0	6.0	32.0	0.0	0.0	Eukaryota; __Opisthokonta; __Fungi; __Basidiomycota; __Agaricomycotina
HF2.SSU_202875	0.0	0.0	0.0	0.0	1.0	0.0	0.0	0.0	0.0	0.0	0.0	0.0	0.0	0.0	2.0	0.0	0.0	0.0	0.0	0.0	0.0	0.0	0.0	0.0	0.0	0.0	0.0	0.0	0.0	0.0	Eukaryota; __Opisthokonta; __Fungi; __Amb-18S-784; __uncultured_Tremellaceae
TF6.SSU_54728	16.0	2.0	8.0	4.0	4.0	4.0	10.0	35.0	7.0	3.0	5.0	7.0	10.0	26.0	22.0	28.0	33.0	27.0	1.0	4.0	3.0	28.0	1.0	1.0	2.0	86.0	39.0	72.0	18.0	0.0	Eukaryota; __Opisthokonta; __Metazoa; __Platyhelminthes; __Turbellaria; __Macrostomorpha
TF3.SSU_967881	0.0	0.0	0.0	0.0	0.0	0.0	0.0	0.0	0.0	0.0	0.0	0.0	0.0	0.0	0.0	0.0	0.0	0.0	0.0	0.0	0.0	0.0	0.0	0.0	0.0	0.0	0.0	5.0	0.0	0.0	Eukaryota; __Opisthokonta; __Metazoa; __Nemertea; __Family_Incertae_Sedis
HE3.SSU_110371	0.0	2.0	1.0	0.0	0.0	0.0	0.0	0.0	2.0	0.0	0.0	0.0	0.0	0.0	0.0	0.0	0.0	0.0	0.0	0.0	0.0	0.0	0.0	0.0	0.0	0.0	0.0	0.0	0.0	0.0	Unassigned
HF2.SSU_193536	0.0	0.0	0.0	0.0	0.0	0.0	0.0	0.0	0.0	0.0	1.0	0.0	0.0	0.0	2.0	0.0	0.0	0.0	0.0	0.0	0.0	0.0	0.0	0.0	0.0	0.0	0.0	0.0	0.0	0.0	Unassigned
TF5.SSU_416911	0.0	0.0	0.0	0.0	0.0	0.0	0.0	0.0	0.0	0.0	0.0	0.0	0.0	0.0	0.0	0.0	0.0	0.0	0.0	0.0	0.0	6.0	0.0	0.0	0.0	11.0	2.0	9.0	0.0	0.0	Eukaryota; __SAR; __Stramenopiles; __C2-E039; __uncultured_labyrinthulid
HF2.SSU_203809	0.0	0.0	0.0	0.0	0.0	0.0	0.0	0.0	0.0	0.0	0.0	0.0	0.0	1.0	1.0	0.0	0.0	0.0	0.0	0.0	0.0	0.0	0.0	0.0	0.0	0.0	4.0	0.0	0.0	0.0	Eukaryota; __SAR; __Stramenopiles
TF1.SSU_686066	1.0	0.0	0.0	0.0	0.0	0.0	0.0	0.0	0.0	0.0	0.0	0.0	0.0	0.0	0.0	0.0	0.0	0.0	0.0	0.0	0.0	1.0	1.0	0.0	0.0	4.0	3.0	0.0	0.0	0.0	Eukaryota; __SAR; __Alveolata; __Dinoflagellata; __Dinophyceae; __Peridiniphycidae; __Gonyaulacales; __Protoceratium; __Protoceratium_reticulatum
TF1.SSU_745750	0.0	0.0	0.0	0.0	0.0	0.0	0.0	0.0	0.0	0.0	0.0	0.0	0.0	0.0	0.0	0.0	0.0	0.0	0.0	0.0	0.0	7.0	0.0	0.0	0.0	0.0	3.0	0.0	0.0	0.0	Eukaryota; __SAR; __Alveolata; __Dinoflagellata; __Dinophyceae; __Peridiniphycidae; __Gonyaulacales; __Gonyaulax; __Gonyaulax_polygramma
HF9.SSU_20214	0.0	0.0	0.0	0.0	0.0	0.0	1.0	0.0	1.0	0.0	0.0	2.0	0.0	0.0	1.0	1.0	0.0	0.0	0.0	0.0	0.0	0.0	0.0	0.0	0.0	0.0	2.0	0.0	0.0	0.0	Eukaryota; __SAR; __Stramenopiles; __Labyrinthulomycetes; __Thraustochytriaceae; __Thraustochytrium
TS4.SSU_542708	6.0	5.0	8.0	2.0	4.0	3.0	0.0	7.0	1.0	1.0	4.0	13.0	3.0	3.0	11.0	3.0	2.0	2.0	1.0	0.0	1.0	91.0	0.0	1.0	1.0	27.0	45.0	75.0	0.0	0.0	Eukaryota; __SAR; __Stramenopiles; __Labyrinthulomycetes; __D2P04F01; __uncultured_labyrinthulid
HF1.SSU_758202	3.0	3.0	0.0	0.0	3.0	2.0	0.0	1.0	4.0	2.0	6.0	8.0	5.0	3.0	0.0	6.0	2.0	4.0	0.0	1.0	1.0	7.0	0.0	0.0	0.0	7.0	6.0	0.0	0.0	0.0	Eukaryota; __Opisthokonta; __Metazoa; __Xenacoelomorpha; __; __Acoela; __Haploposthiidae; __Haplogonaria
TF1.SSU_676096	1.0	0.0	0.0	0.0	0.0	0.0	0.0	0.0	0.0	0.0	0.0	0.0	0.0	1.0	1.0	0.0	0.0	0.0	0.0	0.0	0.0	3.0	0.0	0.0	0.0	1.0	7.0	16.0	10.0	0.0	Eukaryota; __SAR; __Alveolata; __Protalveolata; __Syndiniales; __Syndiniales_Group_I; __uncultured_marine_picoeukaryote
HE2.SSU_639404	43.0	4.0	26.0	2.0	2.0	3.0	8.0	10.0	10.0	2.0	12.0	38.0	6.0	6.0	18.0	5.0	9.0	5.0	0.0	0.0	0.0	0.0	0.0	0.0	0.0	0.0	0.0	0.0	0.0	0.0	Eukaryota; __Opisthokonta; __Metazoa; __Urochordata; __Ascidiacea; __Molgula
HE3.SSU_110275	0.0	5.0	1.0	0.0	0.0	0.0	0.0	0.0	0.0	1.0	0.0	0.0	1.0	0.0	0.0	0.0	0.0	0.0	0.0	0.0	0.0	0.0	0.0	0.0	0.0	0.0	0.0	0.0	0.0	0.0	Eukaryota; __Opisthokonta; __Metazoa; __Nematoda; __Enoplea; __Enoplidae; __Enoplus
TF1.SSU_674448	0.0	0.0	0.0	0.0	0.0	0.0	0.0	0.0	0.0	0.0	0.0	0.0	0.0	0.0	0.0	0.0	0.0	0.0	0.0	0.0	0.0	0.0	0.0	0.0	0.0	0.0	3.0	0.0	0.0	0.0	Eukaryota; __SAR; __Stramenopiles; __Diatomea; __Coscinodiscophytina; __Rhizosolenids; __Rhizosolenia; __Rhizosolenia_setigera
TF1.SSU_678362	0.0	0.0	0.0	0.0	0.0	0.0	0.0	0.0	0.0	0.0	0.0	0.0	0.0	0.0	0.0	0.0	0.0	0.0	0.0	0.0	0.0	4.0	0.0	0.0	0.0	0.0	3.0	1.0	0.0	0.0	Eukaryota; __SAR; __Alveolata; __Dinoflagellata; __Dinophyceae; __Peridiniphycidae; __Peridiniales; __Protoperidinium; __Protoperidinium_conicum
HE7.SSU_239963	1.0	0.0	1.0	12.0	2.0	0.0	1.0	2.0	0.0	0.0	2.0	1.0	1.0	0.0	1.0	0.0	0.0	0.0	0.0	0.0	0.0	0.0	0.0	0.0	0.0	5.0	0.0	16.0	0.0	0.0	Eukaryota; __Opisthokonta; __Metazoa; __Craniata; __Teleostei; __Afurcagobius; __Afurcagobius_tamarensis_Tamar_River_goby
TS5.SSU_870099	0.0	0.0	0.0	0.0	0.0	0.0	0.0	0.0	0.0	0.0	0.0	0.0	0.0	0.0	0.0	0.0	0.0	0.0	24.0	0.0	0.0	0.0	5.0	0.0	40.0	0.0	0.0	0.0	0.0	0.0	Eukaryota; __Opisthokonta; __Metazoa; __Annelida; __Family_Incertae_Sedis; __Goniada; __Goniada_maculata
TF5.SSU_468640	0.0	0.0	0.0	0.0	0.0	0.0	0.0	0.0	0.0	0.0	0.0	0.0	0.0	0.0	0.0	0.0	0.0	0.0	10.0	1.0	10.0	53.0	2.0	15.0	2.0	27.0	4.0	0.0	0.0	0.0	Eukaryota; __Opisthokonta; __Metazoa; __Arthropoda; __Crustacea; __Maxillopoda
HE4.SSU_912474	0.0	0.0	0.0	0.0	0.0	0.0	0.0	0.0	2.0	0.0	0.0	0.0	0.0	0.0	1.0	0.0	0.0	0.0	0.0	0.0	0.0	0.0	0.0	0.0	0.0	0.0	0.0	0.0	0.0	0.0	Eukaryota; __Archaeplastida; __Chloroplastida; __Chlorophyta; __Trebouxiophyceae; __Lobosphaeropsis; __Lobosphaeropsis_lobophora
HF7.SSU_390110	3.0	2.0	0.0	0.0	4.0	2.0	1.0	4.0	4.0	6.0	2.0	11.0	1.0	4.0	1.0	5.0	3.0	12.0	1.0	1.0	4.0	113.0	1.0	1.0	1.0	0.0	24.0	42.0	0.0	0.0	Eukaryota; __Opisthokonta; __Metazoa; __Nematoda; __Chromadorea; __Linhomoeidae; __Desmolaimus
TS5.SSU_881395	0.0	0.0	0.0	0.0	0.0	0.0	0.0	0.0	0.0	0.0	0.0	0.0	0.0	0.0	0.0	0.0	0.0	0.0	0.0	0.0	0.0	0.0	0.0	0.0	25.0	0.0	0.0	0.0	0.0	0.0	Eukaryota; __Opisthokonta; __Metazoa; __Echinodermata; __Family_Incertae_Sedis
HE1.SSU_845594	0.0	0.0	0.0	0.0	3.0	0.0	0.0	0.0	0.0	0.0	0.0	0.0	0.0	0.0	0.0	0.0	0.0	0.0	0.0	0.0	0.0	0.0	0.0	0.0	0.0	0.0	0.0	0.0	0.0	0.0	Eukaryota; __Opisthokonta; __Metazoa; __Platyhelminthes; __Turbellaria; __Prolecithophora
TF1.SSU_743607	0.0	0.0	0.0	0.0	0.0	0.0	0.0	0.0	0.0	0.0	0.0	1.0	0.0	1.0	0.0	0.0	0.0	0.0	0.0	0.0	0.0	0.0	0.0	0.0	0.0	0.0	9.0	0.0	0.0	0.0	Eukaryota; __Opisthokonta; __Metazoa; __Arthropoda; __Crustacea; __Malacostraca; __Pontophilus
HF5.SSU_996239	43.0	22.0	37.0	45.0	58.0	23.0	73.0	33.0	7.0	101.0	271.0	64.0	91.0	78.0	176.0	106.0	166.0	169.0	0.0	0.0	0.0	0.0	0.0	0.0	0.0	0.0	0.0	0.0	0.0	0.0	Eukaryota; __Opisthokonta; __Metazoa; __Arthropoda; __Crustacea; __Ostracoda
TF5.SSU_466315	0.0	0.0	0.0	0.0	0.0	0.0	0.0	0.0	0.0	0.0	0.0	0.0	0.0	0.0	0.0	0.0	0.0	0.0	2.0	1.0	2.0	32.0	0.0	1.0	0.0	14.0	28.0	0.0	0.0	0.0	Eukaryota; __Opisthokonta; __Metazoa; __Nematoda; __Chromadorea; __Xyalidae; __Daptonema
HF2.SSU_194273	0.0	1.0	0.0	2.0	0.0	0.0	2.0	0.0	0.0	0.0	0.0	3.0	1.0	0.0	1.0	0.0	0.0	0.0	0.0	0.0	0.0	0.0	0.0	0.0	0.0	0.0	0.0	0.0	0.0	0.0	Unassigned
HF5.SSU_996540	7.0	2.0	0.0	3.0	12.0	4.0	0.0	11.0	2.0	11.0	18.0	16.0	7.0	26.0	12.0	8.0	3.0	19.0	0.0	0.0	0.0	0.0	0.0	0.0	0.0	0.0	0.0	0.0	0.0	0.0	Eukaryota; __Opisthokonta; __Metazoa; __Annelida; __Family_Incertae_Sedis
HE9.SSU_305245	2.0	0.0	4.0	6.0	3.0	0.0	0.0	0.0	2.0	1.0	0.0	3.0	1.0	1.0	1.0	1.0	2.0	0.0	0.0	0.0	0.0	0.0	0.0	0.0	0.0	0.0	0.0	0.0	0.0	0.0	Eukaryota; __Opisthokonta; __Metazoa; __Xenacoelomorpha; __; __Acoela; __Actinoposthiidae; __Actinoposthia
TF3.SSU_918683	3.0	1.0	1.0	3.0	1.0	2.0	0.0	6.0	5.0	0.0	4.0	1.0	2.0	2.0	1.0	2.0	1.0	5.0	0.0	0.0	0.0	0.0	0.0	0.0	0.0	12.0	25.0	57.0	0.0	0.0	Eukaryota; __SAR; __Stramenopiles; __MAST-12
TF1.SSU_691169	0.0	0.0	0.0	0.0	0.0	0.0	0.0	0.0	0.0	1.0	0.0	0.0	0.0	0.0	0.0	0.0	0.0	0.0	0.0	0.0	0.0	0.0	0.0	0.0	0.0	0.0	5.0	0.0	0.0	0.0	Eukaryota; __SAR; __Stramenopiles; __Bolidomonas; __uncultured_stramenopile
HE4.SSU_910945	82.0	40.0	41.0	45.0	88.0	42.0	20.0	87.0	216.0	11.0	19.0	110.0	22.0	13.0	30.0	15.0	19.0	20.0	0.0	0.0	0.0	29.0	0.0	0.0	0.0	13.0	51.0	0.0	0.0	0.0	Eukaryota; __SAR; __Stramenopiles; __Phaeophyceae
HE6.SSU_364400	9.0	7.0	12.0	0.0	11.0	10.0	6.0	10.0	5.0	7.0	25.0	29.0	1.0	6.0	7.0	3.0	10.0	5.0	0.0	0.0	3.0	52.0	0.0	2.0	0.0	76.0	82.0	121.0	0.0	0.0	Eukaryota; __SAR; __Rhizaria; __Cercozoa; __Thecofilosea; __NOR26; __uncultured_marine_archaeon
TS3.SSU_503133	0.0	0.0	0.0	0.0	0.0	0.0	0.0	0.0	0.0	0.0	0.0	0.0	0.0	0.0	0.0	0.0	0.0	0.0	2.0	6.0	7.0	0.0	0.0	1.0	0.0	0.0	0.0	0.0	0.0	0.0	Eukaryota; __Opisthokonta; __Metazoa; __Nematoda; __Enoplea; __Tripyloididae
HE3.SSU_122631	0.0	2.0	1.0	0.0	0.0	0.0	0.0	0.0	0.0	0.0	0.0	0.0	0.0	3.0	0.0	0.0	0.0	0.0	0.0	0.0	0.0	0.0	0.0	0.0	0.0	0.0	0.0	0.0	0.0	0.0	Eukaryota; __Opisthokonta; __Metazoa; __Platyhelminthes; __Turbellaria; __Prolecithophora
TF1.SSU_677125	0.0	0.0	0.0	0.0	3.0	0.0	0.0	2.0	0.0	0.0	0.0	0.0	0.0	0.0	0.0	0.0	0.0	0.0	0.0	0.0	0.0	11.0	0.0	0.0	0.0	3.0	22.0	13.0	0.0	0.0	Eukaryota; __SAR; __Rhizaria; __Radiolaria; __RAD_B
TF6.SSU_98667	0.0	0.0	0.0	0.0	0.0	0.0	0.0	0.0	0.0	0.0	0.0	0.0	0.0	0.0	0.0	0.0	0.0	0.0	0.0	0.0	0.0	4.0	0.0	0.0	0.0	0.0	0.0	0.0	0.0	0.0	Eukaryota; __Opisthokonta; __Metazoa; __Nematoda; __Chromadorea; __Chromadoridae; __Achromadora
HE3.SSU_109281	41.0	5.0	2.0	8.0	0.0	0.0	1.0	0.0	2.0	8.0	12.0	0.0	4.0	14.0	1.0	5.0	9.0	1.0	0.0	0.0	0.0	0.0	0.0	0.0	0.0	0.0	0.0	0.0	0.0	0.0	Eukaryota; __Opisthokonta; __Metazoa; __Annelida; __Protodrilidae; __Protodrilus; __Protodrilus_purpureus
TF1.SSU_687375	0.0	0.0	1.0	0.0	0.0	0.0	0.0	0.0	0.0	0.0	0.0	0.0	0.0	0.0	0.0	0.0	0.0	0.0	0.0	0.0	0.0	0.0	0.0	0.0	0.0	0.0	3.0	0.0	0.0	0.0	Eukaryota; __SAR; __Stramenopiles; __Labyrinthulomycetes; __Thraustochytriaceae; __Labyrinthuloides
HF7.SSU_399727	0.0	0.0	0.0	0.0	0.0	0.0	3.0	0.0	0.0	0.0	0.0	1.0	0.0	0.0	0.0	5.0	0.0	1.0	0.0	0.0	0.0	0.0	0.0	0.0	0.0	0.0	0.0	0.0	0.0	0.0	Eukaryota; __SAR; __Stramenopiles; __Diatomea; __Bacillariophytina; __Mediophyceae; __Porosira; __Porosira_pseudodenticulata
HE6.SSU_369301	0.0	0.0	0.0	0.0	0.0	0.0	0.0	1.0	0.0	0.0	0.0	3.0	0.0	0.0	1.0	0.0	0.0	0.0	0.0	0.0	0.0	0.0	0.0	0.0	0.0	0.0	0.0	0.0	0.0	0.0	Eukaryota; __SAR; __Stramenopiles; __Labyrinthulomycetes; __Thraustochytriaceae; __Labyrinthuloides
HF2.SSU_197920	0.0	0.0	0.0	3.0	0.0	0.0	0.0	0.0	0.0	0.0	0.0	0.0	0.0	0.0	3.0	0.0	0.0	0.0	0.0	0.0	0.0	0.0	0.0	0.0	0.0	0.0	0.0	0.0	0.0	0.0	Eukaryota; __SAR; __Stramenopiles; __Diatomea; __Bacillariophytina; __Bacillariophyceae; __Lyrella
HE1.SSU_853290	4.0	4.0	2.0	2.0	5.0	0.0	0.0	1.0	0.0	0.0	0.0	1.0	2.0	0.0	1.0	2.0	1.0	1.0	0.0	0.0	0.0	0.0	0.0	0.0	0.0	0.0	0.0	0.0	0.0	0.0	Eukaryota; __Archaeplastida; __Rhodophyceae; __Florideophycidae; __Rhodymeniophycidae; __Bonnemaisonia; __Bonnemaisonia_hamifera
TF1.SSU_673122	0.0	0.0	0.0	0.0	0.0	0.0	0.0	0.0	0.0	0.0	0.0	0.0	0.0	0.0	0.0	0.0	0.0	0.0	0.0	0.0	0.0	14.0	0.0	0.0	0.0	12.0	10.0	8.0	0.0	0.0	Eukaryota; __SAR; __Alveolata; __Protalveolata; __Perkinsidae; __Parvilucifera; __uncultured_freshwater_eukaryote
HF9.SSU_278	0.0	3.0	0.0	1.0	2.0	1.0	2.0	0.0	1.0	2.0	5.0	4.0	7.0	2.0	6.0	3.0	13.0	5.0	0.0	0.0	0.0	0.0	0.0	0.0	0.0	0.0	0.0	0.0	0.0	0.0	Eukaryota; __Opisthokonta; __Metazoa; __Platyhelminthes; __Turbellaria; __Rhabdocoela
TF4.SSU_155631	0.0	0.0	0.0	0.0	0.0	0.0	0.0	0.0	29.0	0.0	0.0	0.0	14.0	0.0	0.0	0.0	15.0	0.0	961.0	7.0	16.0	365.0	255.0	16.0	1162.0	823.0	231.0	345.0	1252.0	0.0	Eukaryota; __Opisthokonta; __Metazoa; __Echinodermata; __Family_Incertae_Sedis
TF5.SSU_430975	0.0	0.0	0.0	1.0	0.0	0.0	0.0	0.0	0.0	0.0	0.0	0.0	0.0	0.0	0.0	0.0	0.0	0.0	0.0	0.0	0.0	47.0	0.0	0.0	0.0	25.0	0.0	0.0	0.0	0.0	Eukaryota; __SAR; __Rhizaria; __Cercozoa; __Endomyxa; __Ascetosporea; __Paradiniidae
HE1.SSU_850987	0.0	0.0	0.0	0.0	23.0	0.0	0.0	0.0	0.0	4.0	0.0	0.0	0.0	0.0	0.0	0.0	4.0	3.0	0.0	0.0	0.0	0.0	0.0	0.0	0.0	0.0	0.0	0.0	0.0	0.0	Eukaryota; __Opisthokonta; __Metazoa; __Nematoda; __Chromadorea; __Chromadoridae; __Paracyatholaimus; __Paracyatholaimus_intermedius
TS5.SSU_872336	0.0	0.0	0.0	0.0	0.0	0.0	0.0	0.0	0.0	0.0	0.0	0.0	1.0	0.0	0.0	0.0	0.0	0.0	332.0	103.0	354.0	378.0	298.0	665.0	236.0	179.0	1733.0	774.0	45.0	0.0	Eukaryota; __Opisthokonta; __Metazoa; __Annelida; __Family_Incertae_Sedis
TS5.SSU_882766	0.0	0.0	0.0	0.0	0.0	0.0	0.0	0.0	0.0	0.0	0.0	0.0	0.0	0.0	0.0	0.0	0.0	0.0	3.0	2.0	4.0	0.0	7.0	10.0	19.0	10.0	5.0	0.0	0.0	0.0	Eukaryota; __Opisthokonta; __Metazoa; __Annelida; __Family_Incertae_Sedis; __Diplocirrus; __Diplocirrus_glaucus
HF7.SSU_385021	0.0	0.0	0.0	0.0	0.0	0.0	1.0	0.0	0.0	0.0	1.0	0.0	3.0	0.0	0.0	0.0	0.0	1.0	0.0	0.0	0.0	0.0	0.0	0.0	0.0	0.0	0.0	0.0	0.0	0.0	Eukaryota; __Opisthokonta; __Metazoa; __Nematoda; __Chromadorea; __Chromadoridae
HE1.SSU_857342	0.0	0.0	0.0	0.0	2.0	0.0	0.0	0.0	0.0	0.0	0.0	0.0	0.0	4.0	0.0	0.0	5.0	0.0	0.0	1.0	1.0	0.0	3.0	1.0	0.0	5.0	0.0	0.0	0.0	0.0	Eukaryota; __SAR; __Alveolata; __Protalveolata; __Syndiniales; __Hematodinium
TF3.SSU_966338	0.0	1.0	1.0	1.0	0.0	0.0	0.0	0.0	0.0	0.0	0.0	0.0	0.0	0.0	1.0	1.0	2.0	2.0	0.0	0.0	1.0	26.0	0.0	0.0	0.0	0.0	0.0	10.0	0.0	0.0	Eukaryota; __Opisthokonta; __Metazoa; __Nematoda; __Chromadorea; __uncultured; __uncultured_nematode
TF6.SSU_67880	0.0	0.0	0.0	0.0	0.0	0.0	0.0	0.0	0.0	0.0	0.0	0.0	0.0	0.0	0.0	0.0	0.0	0.0	0.0	0.0	0.0	9.0	0.0	0.0	0.0	4.0	0.0	0.0	0.0	0.0	Eukaryota; __Opisthokonta; __Metazoa; __Xenacoelomorpha; __; __Acoela; __Isodiametridae
HF2.SSU_208480	1155.0	897.0	788.0	940.0	1223.0	777.0	538.0	1573.0	670.0	1050.0	1689.0	1406.0	952.0	1332.0	1145.0	1506.0	1333.0	1373.0	14.0	24.0	75.0	260.0	25.0	57.0	17.0	181.0	139.0	93.0	9.0	0.0	Eukaryota; __Opisthokonta; __Metazoa; __Arthropoda; __Crustacea; __Maxillopoda
TF6.SSU_33463	3.0	0.0	2.0	4.0	3.0	0.0	1.0	5.0	3.0	0.0	2.0	1.0	1.0	0.0	0.0	0.0	0.0	11.0	0.0	4.0	10.0	44.0	0.0	4.0	0.0	45.0	0.0	0.0	0.0	0.0	Eukaryota; __Opisthokonta; __Metazoa; __Nematoda; __Enoplea; __Oxystominidae; __Oxystomina
HF1.SSU_759758	0.0	0.0	0.0	0.0	0.0	0.0	0.0	0.0	0.0	0.0	1.0	0.0	0.0	1.0	1.0	0.0	1.0	0.0	0.0	0.0	0.0	0.0	0.0	0.0	0.0	0.0	0.0	0.0	0.0	0.0	Eukaryota; __Opisthokonta; __Metazoa; __Nematoda; __Chromadorea; __Leptolaimidae; __Camacolaimus
TS4.SSU_544032	0.0	0.0	0.0	0.0	0.0	0.0	0.0	0.0	0.0	0.0	1.0	0.0	1.0	0.0	0.0	0.0	0.0	0.0	3.0	2.0	4.0	47.0	6.0	4.0	1.0	64.0	41.0	52.0	9.0	0.0	Eukaryota; __Opisthokonta; __Metazoa; __Nematoda; __Chromadorea; __Plectidae; __Plectus
HE8.SSU_829972	8.0	1.0	9.0	4.0	13.0	4.0	5.0	3.0	0.0	5.0	14.0	19.0	9.0	18.0	2.0	0.0	10.0	7.0	1.0	0.0	1.0	0.0	0.0	1.0	0.0	0.0	14.0	0.0	0.0	0.0	Eukaryota; __Opisthokonta; __Metazoa; __Nematoda; __Enoplea; __Leptosomatidae
HF6.SSU_322843	3.0	0.0	0.0	0.0	1.0	0.0	0.0	0.0	0.0	0.0	1.0	0.0	1.0	2.0	0.0	2.0	2.0	0.0	0.0	0.0	0.0	0.0	0.0	0.0	0.0	0.0	3.0	0.0	0.0	0.0	Eukaryota; __SAR; __Stramenopiles; __MAST-3
TF5.SSU_419519	2.0	1.0	2.0	0.0	2.0	1.0	0.0	0.0	1.0	1.0	7.0	1.0	2.0	2.0	1.0	0.0	0.0	3.0	1.0	0.0	3.0	5.0	1.0	0.0	0.0	91.0	8.0	34.0	4.0	0.0	Eukaryota; __Opisthokonta; __Metazoa; __Nematoda; __Chromadorea; __Plectidae
HF9.SSU_26862	0.0	0.0	0.0	0.0	0.0	0.0	0.0	2.0	0.0	0.0	1.0	1.0	0.0	0.0	1.0	2.0	0.0	0.0	0.0	0.0	0.0	0.0	0.0	0.0	0.0	0.0	0.0	0.0	0.0	0.0	Eukaryota; __SAR; __Rhizaria; __Cercozoa; __Novel_Clade_2
TF3.SSU_923238	0.0	0.0	0.0	0.0	0.0	0.0	0.0	0.0	0.0	0.0	0.0	0.0	0.0	0.0	0.0	0.0	0.0	0.0	0.0	0.0	0.0	0.0	0.0	0.0	0.0	0.0	0.0	4.0	0.0	0.0	Eukaryota; __SAR; __Alveolata; __Protalveolata; __Syndiniales; __Amoebophrya; __uncultured_syndiniales
TF6.SSU_34612	4.0	4.0	1.0	0.0	2.0	1.0	0.0	1.0	0.0	0.0	0.0	0.0	2.0	1.0	1.0	0.0	1.0	0.0	0.0	0.0	0.0	128.0	0.0	0.0	0.0	49.0	9.0	63.0	0.0	0.0	Eukaryota; __SAR; __Rhizaria; __Cercozoa
TF6.SSU_41404	0.0	0.0	0.0	0.0	0.0	0.0	0.0	0.0	0.0	0.0	0.0	0.0	0.0	0.0	0.0	0.0	0.0	0.0	1.0	3.0	0.0	46.0	0.0	17.0	0.0	38.0	2.0	19.0	0.0	0.0	Eukaryota; __Opisthokonta; __Metazoa; __Platyhelminthes; __Turbellaria; __Rhabdocoela
TF3.SSU_926506	0.0	0.0	0.0	0.0	0.0	0.0	0.0	0.0	0.0	0.0	0.0	0.0	0.0	0.0	0.0	0.0	0.0	0.0	0.0	0.0	0.0	1.0	0.0	0.0	0.0	2.0	0.0	6.0	0.0	0.0	Eukaryota; __Opisthokonta; __Metazoa; __Platyhelminthes; __Turbellaria; __Rhabdocoela
TF6.SSU_58653	0.0	0.0	0.0	0.0	0.0	0.0	0.0	0.0	0.0	0.0	0.0	0.0	0.0	0.0	0.0	0.0	0.0	0.0	0.0	0.0	0.0	3.0	0.0	0.0	0.0	0.0	0.0	0.0	0.0	0.0	Eukaryota; __Opisthokonta
HE3.SSU_112575	1.0	1.0	0.0	1.0	2.0	3.0	0.0	0.0	3.0	0.0	0.0	1.0	0.0	2.0	3.0	0.0	0.0	0.0	0.0	0.0	0.0	0.0	0.0	0.0	0.0	0.0	0.0	0.0	0.0	0.0	Eukaryota; __Archaeplastida; __Rhodophyceae; __Florideophycidae; __Corallinophycidae; __Corallina; __Corallina_officinalis
TF4.SSU_161595	0.0	0.0	0.0	0.0	0.0	0.0	0.0	0.0	0.0	0.0	0.0	0.0	0.0	0.0	0.0	0.0	4.0	0.0	0.0	0.0	0.0	0.0	0.0	0.0	0.0	12.0	5.0	134.0	512.0	103.0	Eukaryota; __Archaeplastida; __Chloroplastida; __Charophyta; __Phragmoplastophyta; __Streptophyta; __Embryophyta; __Tracheophyta; __Spermatophyta; __Magnoliophyta; __Fabales; __Cicer; __Cicer_arietinum_chickpea
HF9.SSU_5969	5.0	0.0	0.0	2.0	5.0	1.0	0.0	0.0	0.0	0.0	0.0	0.0	0.0	0.0	0.0	1.0	3.0	1.0	0.0	0.0	0.0	0.0	0.0	0.0	0.0	0.0	0.0	0.0	0.0	0.0	Unassigned
TF1.SSU_676102	0.0	0.0	0.0	0.0	0.0	1.0	0.0	1.0	0.0	0.0	0.0	2.0	1.0	1.0	1.0	0.0	0.0	0.0	0.0	0.0	0.0	0.0	0.0	0.0	0.0	0.0	6.0	0.0	0.0	0.0	Eukaryota; __SAR; __Alveolata; __Ciliophora; __Postciliodesmatophora; __Karyorelictea; __Trachelocerca; __uncultured_Trachelocercidae
HE3.SSU_125402	9.0	3.0	1.0	2.0	4.0	4.0	0.0	3.0	0.0	1.0	1.0	3.0	1.0	0.0	3.0	0.0	1.0	3.0	0.0	0.0	0.0	0.0	0.0	0.0	0.0	0.0	0.0	0.0	0.0	0.0	Eukaryota; __Archaeplastida; __Rhodophyceae; __Compsopogonales; __Erythrotrichia; __Erythrotrichia_carnea
HE2.SSU_651196	2.0	0.0	0.0	0.0	0.0	0.0	0.0	0.0	0.0	0.0	0.0	0.0	0.0	0.0	0.0	2.0	0.0	0.0	0.0	0.0	0.0	0.0	0.0	0.0	0.0	0.0	0.0	0.0	0.0	0.0	Eukaryota; __Opisthokonta; __Fungi; __Chytridiomycota; __uncultured_Chytridiomycota
HF4.SSU_619471	6.0	2.0	2.0	3.0	7.0	2.0	8.0	8.0	3.0	6.0	27.0	15.0	13.0	29.0	9.0	1.0	11.0	19.0	0.0	0.0	0.0	0.0	0.0	0.0	0.0	0.0	0.0	0.0	0.0	0.0	Eukaryota; __Opisthokonta; __Metazoa; __Nematoda; __Chromadorea; __Microlaimidae
TF6.SSU_41177	0.0	0.0	0.0	0.0	0.0	0.0	0.0	0.0	0.0	0.0	0.0	0.0	0.0	0.0	0.0	0.0	0.0	0.0	0.0	0.0	0.0	4.0	0.0	0.0	0.0	0.0	0.0	2.0	0.0	0.0	Eukaryota; __SAR; __Alveolata; __Dinoflagellata; __Dinophyceae; __Peridiniphycidae; __Gonyaulacales; __Gonyaulax
TS6.SSU_557259	0.0	0.0	0.0	0.0	0.0	0.0	0.0	0.0	0.0	0.0	0.0	0.0	0.0	0.0	0.0	0.0	0.0	0.0	0.0	0.0	0.0	2.0	1.0	2.0	0.0	0.0	0.0	0.0	0.0	0.0	Eukaryota; __Opisthokonta; __Metazoa; __Platyhelminthes; __Turbellaria; __Rhabdocoela
HF2.SSU_213508	0.0	0.0	0.0	0.0	0.0	0.0	0.0	0.0	0.0	0.0	0.0	0.0	1.0	1.0	3.0	0.0	1.0	0.0	0.0	0.0	0.0	0.0	0.0	0.0	0.0	0.0	0.0	0.0	0.0	0.0	Unassigned
HF2.SSU_193022	0.0	0.0	0.0	0.0	1.0	1.0	0.0	0.0	2.0	0.0	0.0	0.0	0.0	0.0	2.0	2.0	1.0	0.0	0.0	0.0	0.0	0.0	0.0	0.0	0.0	0.0	0.0	0.0	0.0	0.0	Eukaryota; __Opisthokonta; __Fungi; __Ascomycota; __Pezizomycotina; __Eurotiomycetes; __Eurotiomycetidae; __Onygenales; __Ajellomycetaceae; __Ajellomyces
HF5.SSU_998411	0.0	0.0	0.0	0.0	0.0	0.0	0.0	0.0	0.0	2.0	1.0	0.0	0.0	1.0	0.0	0.0	1.0	0.0	0.0	0.0	0.0	0.0	0.0	0.0	0.0	0.0	0.0	0.0	0.0	0.0	Eukaryota; __Opisthokonta; __Metazoa; __Porifera; __Demospongiae
TF5.SSU_426647	0.0	0.0	0.0	0.0	0.0	0.0	0.0	0.0	0.0	0.0	0.0	0.0	0.0	0.0	0.0	0.0	0.0	0.0	0.0	1.0	3.0	44.0	1.0	0.0	1.0	43.0	5.0	24.0	0.0	0.0	Eukaryota; __Opisthokonta; __Metazoa; __Platyhelminthes; __Turbellaria; __Rhabdocoela
HF2.SSU_211104	2.0	4.0	5.0	1.0	1.0	6.0	0.0	3.0	1.0	4.0	6.0	7.0	0.0	6.0	5.0	1.0	1.0	4.0	0.0	0.0	0.0	30.0	0.0	0.0	0.0	52.0	28.0	34.0	0.0	0.0	Eukaryota; __SAR; __Stramenopiles; __Dictyochophyceae; __Pedinellales; __Pteridomonas; __Pteridomonas_danica
HF1.SSU_779094	0.0	0.0	0.0	0.0	0.0	0.0	0.0	0.0	0.0	1.0	2.0	1.0	1.0	3.0	2.0	0.0	4.0	2.0	0.0	0.0	0.0	0.0	0.0	0.0	0.0	0.0	0.0	0.0	0.0	0.0	Eukaryota; __SAR; __Stramenopiles; __Diatomea; __Bacillariophytina; __Bacillariophyceae
TF5.SSU_446747	0.0	0.0	0.0	0.0	2.0	0.0	0.0	0.0	0.0	0.0	1.0	2.0	0.0	0.0	0.0	0.0	0.0	0.0	0.0	0.0	2.0	409.0	0.0	1.0	0.0	214.0	259.0	171.0	0.0	0.0	Eukaryota; __SAR; __Stramenopiles; __Diatomea; __Bacillariophytina; __Mediophyceae; __Chaetoceros; __uncultured_eukaryote
TF6.SSU_52738	0.0	0.0	0.0	0.0	0.0	0.0	0.0	0.0	0.0	0.0	0.0	0.0	0.0	0.0	0.0	0.0	0.0	0.0	0.0	0.0	0.0	115.0	0.0	0.0	0.0	0.0	99.0	0.0	0.0	0.0	Eukaryota; __Opisthokonta; __Metazoa; __Platyhelminthes; __Turbellaria; __Prolecithophora; __Plagiostomum
HE2.SSU_657825	10.0	1.0	1.0	1.0	0.0	7.0	1.0	10.0	2.0	2.0	0.0	0.0	0.0	3.0	1.0	0.0	8.0	0.0	0.0	0.0	0.0	0.0	0.0	0.0	0.0	0.0	0.0	0.0	0.0	0.0	Eukaryota; __Opisthokonta; __Metazoa; __Platyhelminthes; __Turbellaria; __Seriata
HE9.SSU_315911	5.0	0.0	0.0	4.0	1.0	0.0	0.0	1.0	1.0	1.0	0.0	3.0	0.0	0.0	0.0	2.0	0.0	0.0	0.0	0.0	0.0	0.0	0.0	0.0	0.0	0.0	0.0	0.0	0.0	0.0	Eukaryota; __Opisthokonta; __Metazoa; __Xenacoelomorpha; __; __Acoela; __Isodiametridae
TF6.SSU_76275	6.0	4.0	9.0	5.0	6.0	6.0	3.0	5.0	3.0	3.0	6.0	17.0	11.0	12.0	17.0	12.0	10.0	9.0	0.0	0.0	0.0	889.0	2.0	0.0	0.0	300.0	109.0	229.0	1322.0	0.0	Eukaryota; __Opisthokonta; __Fungi; __Chytridiomycota; __uncultured_eukaryote
TF6.SSU_79378	16.0	3.0	8.0	13.0	4.0	7.0	7.0	19.0	6.0	17.0	28.0	39.0	10.0	21.0	29.0	13.0	9.0	24.0	0.0	0.0	0.0	63.0	0.0	0.0	0.0	144.0	55.0	0.0	0.0	0.0	Eukaryota; __SAR; __Stramenopiles; __Chrysophyceae
TF5.SSU_470117	0.0	0.0	0.0	0.0	0.0	0.0	0.0	0.0	0.0	0.0	0.0	0.0	0.0	0.0	0.0	0.0	0.0	0.0	0.0	0.0	0.0	0.0	0.0	0.0	0.0	9.0	2.0	0.0	0.0	0.0	Eukaryota; __Opisthokonta; __Metazoa; __Xenacoelomorpha; __; __Acoela
TF6.SSU_84115	0.0	0.0	0.0	0.0	0.0	0.0	0.0	0.0	0.0	0.0	1.0	1.0	0.0	0.0	1.0	0.0	0.0	3.0	0.0	1.0	0.0	123.0	0.0	0.0	0.0	0.0	3.0	0.0	0.0	0.0	Eukaryota; __Opisthokonta; __Holozoa; __Choanomonada; __Acanthoecida
HE6.SSU_383888	12.0	1.0	4.0	5.0	19.0	6.0	7.0	1.0	6.0	8.0	14.0	22.0	6.0	13.0	6.0	9.0	22.0	62.0	0.0	0.0	0.0	0.0	0.0	0.0	0.0	0.0	2.0	0.0	0.0	0.0	Eukaryota; __Opisthokonta; __Metazoa; __Nematoda; __Chromadorea; __Chromadoridae; __uncultured_nematode
HE7.SSU_239005	2281.0	941.0	2335.0	2361.0	2167.0	1789.0	1356.0	2687.0	1056.0	4796.0	4661.0	6832.0	5461.0	8113.0	3680.0	6978.0	3647.0	4253.0	7.0	22.0	45.0	308.0	144.0	727.0	107.0	105.0	232.0	128.0	1.0	0.0	Eukaryota; __Opisthokonta; __Metazoa; __Annelida; __Family_Incertae_Sedis; __Pisione; __Pisione_remota
HE2.SSU_659506	78.0	42.0	41.0	43.0	47.0	41.0	44.0	91.0	13.0	79.0	153.0	156.0	78.0	81.0	79.0	51.0	94.0	121.0	0.0	0.0	4.0	8.0	3.0	2.0	0.0	38.0	31.0	36.0	0.0	0.0	Eukaryota; __Opisthokonta; __Metazoa; __Nematoda; __Chromadorea; __Chromadoridae
TF1.SSU_711003	4.0	5.0	3.0	0.0	3.0	0.0	0.0	3.0	0.0	2.0	3.0	1.0	4.0	4.0	3.0	5.0	0.0	2.0	0.0	1.0	0.0	0.0	0.0	0.0	0.0	13.0	10.0	0.0	0.0	0.0	Eukaryota; __SAR; __Stramenopiles; __Diatomea; __Bacillariophytina; __Mediophyceae; __Chaetoceros; __Chaetoceros_sp.
HE1.SSU_850917	0.0	0.0	0.0	0.0	2.0	0.0	0.0	0.0	0.0	0.0	0.0	0.0	0.0	2.0	0.0	0.0	0.0	0.0	0.0	0.0	0.0	0.0	0.0	0.0	0.0	0.0	0.0	0.0	0.0	0.0	Eukaryota; __Opisthokonta; __Metazoa; __Bryozoa; __Family_Incertae_Sedis; __Tubulipora; __Tubulipora_liliacea
TF1.SSU_745033	0.0	0.0	2.0	0.0	0.0	0.0	0.0	0.0	0.0	0.0	1.0	0.0	0.0	0.0	0.0	0.0	0.0	0.0	0.0	0.0	3.0	50.0	0.0	0.0	0.0	70.0	42.0	46.0	0.0	0.0	Unassigned
HE3.SSU_117223	4.0	49.0	4.0	10.0	36.0	7.0	1.0	11.0	10.0	5.0	4.0	13.0	8.0	3.0	5.0	4.0	2.0	1.0	0.0	0.0	0.0	0.0	0.0	0.0	0.0	0.0	4.0	0.0	0.0	0.0	Eukaryota; __Opisthokonta; __Metazoa; __Porifera; __Calcarea; __Leucosolenia
HE2.SSU_652194	6.0	2.0	1.0	0.0	0.0	0.0	0.0	4.0	2.0	0.0	0.0	0.0	0.0	0.0	0.0	0.0	0.0	0.0	0.0	0.0	0.0	0.0	0.0	0.0	0.0	0.0	0.0	0.0	0.0	0.0	Eukaryota; __Opisthokonta; __Metazoa; __Annelida; __Protodrilidae; __Protodrilus; __Protodrilus_purpureus
TF5.SSU_446256	0.0	0.0	0.0	0.0	0.0	0.0	0.0	0.0	0.0	0.0	0.0	0.0	0.0	0.0	0.0	0.0	0.0	0.0	0.0	0.0	0.0	0.0	0.0	0.0	0.0	11.0	1.0	0.0	0.0	0.0	Eukaryota; __NAMAKO-1; __uncultured_eukaryote
TF3.SSU_929910	0.0	0.0	0.0	0.0	0.0	0.0	0.0	0.0	0.0	0.0	0.0	0.0	0.0	0.0	0.0	0.0	0.0	0.0	0.0	0.0	0.0	0.0	0.0	0.0	0.0	0.0	0.0	37.0	0.0	0.0	Eukaryota; __Opisthokonta; __Fungi; __LKM11
TF3.SSU_924397	1.0	9.0	2.0	0.0	6.0	6.0	0.0	7.0	1.0	0.0	5.0	4.0	0.0	2.0	15.0	5.0	3.0	0.0	81.0	1717.0	210.0	1566.0	4896.0	769.0	237.0	1074.0	746.0	363.0	0.0	0.0	Eukaryota; __Opisthokonta; __Metazoa; __Mollusca; __Bivalvia; __Heteroconchia; __Abra
TF4.SSU_135349	1.0	0.0	0.0	1.0	0.0	0.0	0.0	0.0	0.0	0.0	0.0	0.0	0.0	0.0	0.0	0.0	0.0	0.0	0.0	0.0	0.0	0.0	0.0	0.0	0.0	0.0	0.0	0.0	1033.0	0.0	Eukaryota; __Opisthokonta; __Fungi; __Chytridiomycota
TF1.SSU_703651	0.0	0.0	0.0	0.0	0.0	0.0	0.0	0.0	0.0	0.0	0.0	0.0	0.0	0.0	0.0	0.0	0.0	0.0	0.0	0.0	0.0	0.0	0.0	0.0	0.0	2.0	4.0	0.0	0.0	0.0	Eukaryota; __SAR; __Alveolata; __Dinoflagellata; __Dinophyceae; __SCM16C67
HE3.SSU_115920	0.0	2.0	0.0	1.0	0.0	0.0	0.0	0.0	0.0	0.0	0.0	0.0	0.0	0.0	0.0	0.0	0.0	2.0	0.0	0.0	0.0	0.0	0.0	0.0	0.0	0.0	0.0	0.0	0.0	0.0	Eukaryota; __Opisthokonta; __Metazoa; __Arthropoda; __Crustacea; __Ostracoda; __Pontocythere
HF1.SSU_760431	0.0	0.0	0.0	0.0	0.0	0.0	0.0	1.0	0.0	0.0	2.0	0.0	1.0	0.0	0.0	1.0	0.0	0.0	0.0	0.0	0.0	0.0	0.0	0.0	0.0	0.0	0.0	0.0	0.0	0.0	Eukaryota; __Opisthokonta; __Metazoa
HF1.SSU_774294	1.0	0.0	0.0	0.0	0.0	0.0	0.0	0.0	0.0	1.0	4.0	0.0	0.0	3.0	2.0	2.0	1.0	9.0	0.0	0.0	0.0	0.0	0.0	0.0	0.0	0.0	0.0	0.0	0.0	0.0	Eukaryota; __Opisthokonta; __Metazoa; __Nematoda; __Enoplea; __Mononchidae; __Mononchus; __Mononchus_truncatus
TF3.SSU_970244	0.0	0.0	0.0	0.0	0.0	0.0	0.0	0.0	0.0	0.0	0.0	0.0	0.0	0.0	0.0	0.0	0.0	0.0	0.0	0.0	0.0	0.0	0.0	2.0	0.0	0.0	0.0	4.0	0.0	0.0	Eukaryota; __SAR; __Alveolata; __Dinoflagellata; __Dinophyceae; __Peridiniphycidae; __Gonyaulacales; __Gonyaulax
TS3.SSU_508400	0.0	0.0	0.0	0.0	0.0	0.0	0.0	0.0	0.0	0.0	0.0	0.0	0.0	0.0	0.0	0.0	0.0	0.0	0.0	0.0	4.0	0.0	0.0	0.0	2.0	0.0	1.0	0.0	0.0	0.0	Eukaryota; __Opisthokonta; __Metazoa; __Nematoda; __Chromadorea
TF1.SSU_681557	0.0	0.0	0.0	0.0	0.0	0.0	0.0	0.0	0.0	0.0	0.0	0.0	0.0	0.0	0.0	0.0	0.0	0.0	0.0	0.0	0.0	2.0	1.0	0.0	0.0	13.0	5.0	0.0	0.0	0.0	Eukaryota; __Opisthokonta; __Metazoa; __Nematoda; __Enoplea; __Rhabdolaimidae
HF6.SSU_338310	0.0	0.0	0.0	0.0	0.0	0.0	0.0	1.0	0.0	0.0	0.0	0.0	2.0	1.0	1.0	0.0	2.0	0.0	0.0	0.0	0.0	0.0	0.0	0.0	0.0	0.0	0.0	0.0	0.0	0.0	Eukaryota; __SAR; __Rhizaria; __Cercozoa
HF6.SSU_324871	0.0	0.0	0.0	0.0	0.0	0.0	0.0	0.0	0.0	0.0	2.0	0.0	0.0	0.0	0.0	0.0	1.0	0.0	0.0	0.0	0.0	0.0	0.0	0.0	0.0	0.0	0.0	0.0	0.0	0.0	Eukaryota
TF4.SSU_138550	0.0	0.0	0.0	0.0	0.0	0.0	0.0	0.0	0.0	0.0	0.0	0.0	0.0	0.0	0.0	0.0	0.0	0.0	0.0	0.0	1.0	0.0	0.0	0.0	0.0	19.0	9.0	0.0	1079.0	0.0	Eukaryota; __SAR; __Stramenopiles; __Diatomea; __Bacillariophytina; __Mediophyceae; __Chaetoceros
TF1.SSU_733687	0.0	0.0	0.0	0.0	0.0	0.0	0.0	0.0	0.0	0.0	0.0	0.0	0.0	0.0	0.0	0.0	0.0	0.0	0.0	0.0	0.0	0.0	0.0	0.0	0.0	0.0	3.0	0.0	0.0	0.0	Eukaryota; __Archaeplastida; __Glaucophyta; __Cyanophora; __Cyanophora_paradoxa
TF3.SSU_970651	0.0	0.0	0.0	0.0	0.0	0.0	0.0	0.0	0.0	0.0	0.0	0.0	0.0	0.0	0.0	0.0	0.0	0.0	16.0	20.0	0.0	0.0	2.0	0.0	1.0	2.0	0.0	1.0	0.0	0.0	Eukaryota; __Opisthokonta; __Metazoa; __Annelida; __Family_Incertae_Sedis
TF1.SSU_675378	0.0	0.0	0.0	0.0	0.0	0.0	0.0	0.0	0.0	0.0	0.0	0.0	0.0	0.0	0.0	0.0	0.0	0.0	0.0	0.0	0.0	0.0	0.0	0.0	0.0	0.0	4.0	0.0	0.0	0.0	Eukaryota; __Opisthokonta; __Fungi; __Nucletmycea; __Nuclearia
TF6.SSU_44468	0.0	0.0	0.0	0.0	0.0	0.0	0.0	5.0	0.0	3.0	0.0	4.0	0.0	3.0	4.0	1.0	1.0	1.0	0.0	0.0	1.0	23.0	0.0	1.0	0.0	5.0	0.0	5.0	0.0	0.0	Eukaryota; __SAR; __Alveolata; __Ciliophora; __Intramacronucleata; __Conthreep; __Oligohymenophorea; __Scuticociliatia
HE3.SSU_121874	0.0	1.0	0.0	0.0	0.0	0.0	0.0	0.0	0.0	0.0	0.0	0.0	0.0	0.0	0.0	0.0	0.0	0.0	0.0	0.0	0.0	0.0	0.0	0.0	0.0	0.0	3.0	0.0	0.0	0.0	Eukaryota; __Opisthokonta; __Holozoa; __Choanomonada; __Acanthoecida
TF6.SSU_101581	0.0	0.0	0.0	0.0	0.0	0.0	0.0	0.0	0.0	0.0	0.0	0.0	0.0	0.0	0.0	0.0	0.0	0.0	0.0	0.0	0.0	73.0	0.0	0.0	0.0	0.0	0.0	0.0	0.0	0.0	Eukaryota
TF6.SSU_47912	0.0	0.0	0.0	0.0	0.0	0.0	0.0	0.0	0.0	0.0	0.0	0.0	0.0	0.0	0.0	0.0	0.0	0.0	0.0	0.0	0.0	33.0	0.0	0.0	0.0	0.0	0.0	0.0	0.0	0.0	Eukaryota; __SAR; __Stramenopiles; __Bicosoecida; __Bicosoecidae; __Bicosoeca; __uncultured_marine_eukaryote
HF9.SSU_28170	2.0	1.0	0.0	0.0	2.0	0.0	0.0	0.0	0.0	0.0	0.0	1.0	0.0	0.0	0.0	1.0	0.0	0.0	0.0	0.0	0.0	0.0	0.0	0.0	0.0	0.0	0.0	0.0	0.0	0.0	Eukaryota; __Archaeplastida; __Rhodophyceae; __Florideophycidae; __Rhodymeniophycidae
HE6.SSU_371492	2974.0	2280.0	1962.0	2915.0	4117.0	852.0	507.0	6272.0	3414.0	933.0	1295.0	2792.0	809.0	914.0	1568.0	1266.0	1992.0	540.0	123.0	484.0	192.0	171.0	418.0	84.0	134.0	458.0	23.0	9722.0	15.0	0.0	Eukaryota; __Opisthokonta; __Metazoa; __Annelida; __Family_Incertae_Sedis; __Brania
TS5.SSU_869292	0.0	0.0	0.0	0.0	0.0	0.0	0.0	0.0	0.0	0.0	0.0	0.0	0.0	0.0	0.0	0.0	0.0	0.0	0.0	1.0	0.0	0.0	0.0	0.0	40.0	0.0	19.0	63.0	0.0	0.0	Eukaryota; __Opisthokonta; __Metazoa; __Annelida; __Family_Incertae_Sedis; __Apistobranchus
TF1.SSU_672949	0.0	0.0	4.0	1.0	0.0	0.0	1.0	4.0	0.0	1.0	2.0	5.0	0.0	1.0	2.0	1.0	1.0	1.0	0.0	0.0	0.0	0.0	0.0	0.0	0.0	0.0	2.0	18.0	0.0	0.0	Eukaryota; __SAR; __Rhizaria; __Cercozoa; __Endomyxa
HF9.SSU_3582	2.0	0.0	0.0	0.0	1.0	0.0	0.0	0.0	0.0	0.0	0.0	0.0	0.0	0.0	1.0	1.0	1.0	0.0	0.0	0.0	0.0	0.0	0.0	0.0	0.0	0.0	0.0	0.0	0.0	0.0	Eukaryota; __Opisthokonta; __Metazoa; __Nemertea; __Tubulanidae; __Callinera
HF9.SSU_24513	1.0	0.0	0.0	2.0	0.0	0.0	0.0	16.0	0.0	0.0	0.0	7.0	0.0	0.0	4.0	1.0	4.0	0.0	0.0	0.0	0.0	22.0	0.0	0.0	0.0	0.0	0.0	2.0	0.0	0.0	Eukaryota; __Opisthokonta; __Metazoa; __Platyhelminthes; __Turbellaria; __Seriata
HE7.SSU_232624	0.0	0.0	0.0	0.0	0.0	1.0	1.0	2.0	0.0	3.0	6.0	1.0	5.0	2.0	3.0	2.0	2.0	5.0	0.0	0.0	0.0	0.0	0.0	0.0	0.0	0.0	3.0	0.0	0.0	0.0	Eukaryota; __Opisthokonta; __Metazoa; __Nematoda; __Chromadorea; __Leptolaimidae
HE2.SSU_637269	7.0	0.0	2.0	1.0	12.0	2.0	0.0	2.0	1.0	0.0	0.0	8.0	4.0	0.0	1.0	2.0	2.0	5.0	0.0	0.0	0.0	0.0	0.0	0.0	0.0	0.0	0.0	0.0	0.0	0.0	Eukaryota; __Opisthokonta; __Metazoa; __Annelida; __Family_Incertae_Sedis; __Platynereis; __Platynereis_dumerilii_Dumeril's_clam_worm
TF4.SSU_150234	0.0	0.0	0.0	0.0	0.0	0.0	0.0	0.0	0.0	0.0	0.0	0.0	0.0	0.0	0.0	0.0	0.0	0.0	6.0	5.0	8.0	0.0	11.0	13.0	10.0	45.0	12.0	73.0	1590.0	0.0	Eukaryota; __Opisthokonta; __Metazoa; __Nematoda; __Chromadorea; __Desmodoridae
TF1.SSU_703845	0.0	1.0	0.0	0.0	0.0	4.0	0.0	3.0	0.0	0.0	0.0	3.0	0.0	0.0	0.0	0.0	0.0	0.0	0.0	0.0	0.0	0.0	0.0	0.0	0.0	0.0	5.0	0.0	0.0	0.0	Eukaryota; __SAR; __Rhizaria; __Cercozoa; __Novel_Clade_Gran-4; __uncultured_cercozoan
HE5.SSU_182556	0.0	0.0	0.0	0.0	0.0	2.0	0.0	0.0	0.0	0.0	0.0	13.0	3.0	2.0	0.0	0.0	0.0	0.0	0.0	0.0	0.0	0.0	0.0	0.0	0.0	0.0	0.0	0.0	0.0	0.0	Eukaryota; __Opisthokonta; __Metazoa; __Platyhelminthes; __Turbellaria; __Prolecithophora
TF6.SSU_45289	1.0	0.0	0.0	1.0	2.0	1.0	1.0	2.0	0.0	0.0	1.0	2.0	0.0	0.0	0.0	0.0	1.0	1.0	0.0	0.0	0.0	25.0	0.0	0.0	0.0	6.0	8.0	8.0	0.0	0.0	Eukaryota; __SAR; __Alveolata; __Dinoflagellata; __Dinophyceae; __Gymnodiniphycidae; __Suessiaceae; __Woloszynskia
TF6.SSU_85453	0.0	0.0	0.0	1.0	0.0	0.0	0.0	0.0	0.0	0.0	0.0	5.0	0.0	0.0	0.0	0.0	0.0	1.0	0.0	0.0	0.0	22.0	0.0	0.0	0.0	0.0	0.0	0.0	0.0	0.0	Eukaryota; __SAR; __Rhizaria; __Cercozoa; __Cercomonadidae; __Cercomonas; __uncultured_Eimeriidae
TF1.SSU_676814	0.0	0.0	0.0	0.0	0.0	1.0	0.0	0.0	0.0	0.0	0.0	0.0	0.0	0.0	0.0	0.0	0.0	0.0	0.0	0.0	0.0	0.0	0.0	0.0	0.0	0.0	5.0	14.0	0.0	0.0	Eukaryota; __SAR; __Rhizaria; __Cercozoa; __Cryptofilida-Nanofilidae
HF2.SSU_191684	0.0	0.0	0.0	0.0	0.0	0.0	0.0	0.0	0.0	0.0	1.0	0.0	0.0	0.0	2.0	1.0	1.0	0.0	0.0	0.0	0.0	0.0	0.0	0.0	0.0	0.0	3.0	0.0	0.0	0.0	Eukaryota; __SAR; __Rhizaria; __Cercozoa; __Novel_Clade_Gran-3; __uncultured_eukaryote
HF2.SSU_208147	0.0	0.0	1.0	2.0	1.0	1.0	0.0	0.0	3.0	1.0	0.0	1.0	0.0	2.0	5.0	0.0	0.0	2.0	0.0	0.0	0.0	0.0	0.0	0.0	0.0	2.0	9.0	8.0	2.0	0.0	Eukaryota; __Opisthokonta; __Metazoa; __Nematoda; __Chromadorea; __Chromadoridae
HF7.SSU_405007	36.0	75.0	59.0	44.0	73.0	68.0	64.0	83.0	14.0	78.0	202.0	184.0	111.0	139.0	78.0	66.0	143.0	224.0	0.0	0.0	0.0	0.0	0.0	0.0	0.0	0.0	0.0	0.0	0.0	0.0	Eukaryota; __Opisthokonta; __Metazoa; __Arthropoda; __Chelicerata; __Arachnida
TF6.SSU_94916	0.0	0.0	0.0	0.0	0.0	0.0	0.0	0.0	0.0	0.0	0.0	0.0	0.0	0.0	0.0	0.0	0.0	0.0	0.0	0.0	0.0	6.0	0.0	0.0	0.0	0.0	0.0	0.0	0.0	0.0	Eukaryota; __SAR; __Alveolata; __Dinoflagellata; __Dinophyceae; __Gymnodiniphycidae
TF3.SSU_933683	0.0	0.0	0.0	0.0	0.0	0.0	0.0	0.0	0.0	0.0	0.0	0.0	0.0	0.0	0.0	0.0	0.0	0.0	0.0	0.0	0.0	0.0	0.0	0.0	0.0	0.0	0.0	47.0	0.0	0.0	Eukaryota; __Opisthokonta; __Fungi __Chytridiomycota
HE1.SSU_853733	7.0	4.0	7.0	6.0	3.0	4.0	2.0	7.0	2.0	2.0	11.0	5.0	1.0	7.0	11.0	4.0	5.0	4.0	0.0	0.0	0.0	64.0	0.0	1.0	0.0	86.0	65.0	68.0	0.0	0.0	Eukaryota; __SAR; __Rhizaria; __Cercozoa; __Silicofilosea; __Euglyphida; __Paulinellidae; __Paulinella; __uncultured_eukaryote
HE4.SSU_913344	1211.0	218.0	259.0	258.0	281.0	453.0	385.0	2617.0	515.0	2672.0	1170.0	2293.0	2330.0	3098.0	2300.0	1586.0	542.0	1617.0	738.0	1216.0	2065.0	1080.0	1306.0	1583.0	1341.0	1051.0	942.0	2065.0	59.0	1.0	Eukaryota; __Opisthokonta; __Metazoa; __Annelida; __Family_Incertae_Sedis; __Glycera
TF5.SSU_434843	33.0	154.0	19.0	110.0	48.0	28.0	23.0	33.0	30.0	64.0	91.0	63.0	107.0	72.0	113.0	82.0	192.0	149.0	5.0	56.0	35.0	368.0	128.0	10.0	19.0	530.0	547.0	512.0	422.0	0.0	Eukaryota; __Opisthokonta; __Metazoa; __Arthropoda; __Crustacea; __Ostracoda
TF6.SSU_107297	0.0	0.0	0.0	0.0	0.0	0.0	0.0	0.0	0.0	0.0	0.0	0.0	0.0	0.0	0.0	0.0	0.0	0.0	0.0	0.0	0.0	66.0	0.0	0.0	0.0	0.0	0.0	0.0	0.0	0.0	Eukaryota; __Opisthokonta; __Fungi; __Chytridiomycota; __uncultured_Chytridiomycota
TF1.SSU_731938	0.0	0.0	0.0	0.0	0.0	0.0	0.0	0.0	0.0	0.0	0.0	0.0	0.0	0.0	0.0	0.0	0.0	0.0	0.0	0.0	0.0	0.0	0.0	0.0	0.0	4.0	3.0	0.0	0.0	0.0	Eukaryota; __Opisthokonta; __Metazoa; __Platyhelminthes; __Turbellaria; __Rhabdocoela
TF4.SSU_151253	0.0	0.0	0.0	0.0	0.0	0.0	0.0	0.0	0.0	0.0	0.0	0.0	0.0	0.0	0.0	0.0	0.0	0.0	0.0	0.0	0.0	21.0	0.0	0.0	0.0	2.0	27.0	33.0	16.0	0.0	Eukaryota; __SAR; __Stramenopiles; __Diatomea; __Bacillariophytina; __Bacillariophyceae; __Asterionellopsis; __Asterionellopsis_glacialis
HF1.SSU_763592	2.0	2.0	0.0	3.0	0.0	0.0	5.0	2.0	2.0	9.0	9.0	1.0	9.0	18.0	25.0	24.0	14.0	27.0	0.0	0.0	0.0	0.0	0.0	0.0	0.0	0.0	0.0	0.0	0.0	0.0	Eukaryota; __SAR; __Stramenopiles; __Diatomea; __Bacillariophytina
HF4.SSU_611685	1.0	1.0	6.0	2.0	1.0	1.0	0.0	4.0	0.0	0.0	1.0	0.0	0.0	77.0	5.0	4.0	6.0	0.0	0.0	0.0	0.0	0.0	0.0	0.0	0.0	0.0	5.0	0.0	0.0	0.0	Eukaryota; __Opisthokonta; __Metazoa; __Urochordata; __Ascidiacea; __Corella
TF6.SSU_55999	0.0	0.0	0.0	0.0	0.0	0.0	0.0	0.0	0.0	0.0	0.0	0.0	0.0	0.0	0.0	0.0	0.0	0.0	0.0	0.0	0.0	54.0	0.0	0.0	0.0	0.0	0.0	0.0	0.0	0.0	Eukaryota; __Archaeplastida; __Chloroplastida; __Charophyta; __Amb-18S-504; __Dicksoniaceae_environmental_sample
TF1.SSU_713593	0.0	0.0	0.0	0.0	0.0	0.0	0.0	0.0	0.0	0.0	0.0	0.0	0.0	0.0	0.0	0.0	0.0	0.0	0.0	0.0	0.0	0.0	0.0	0.0	0.0	0.0	3.0	0.0	0.0	0.0	Eukaryota; __Archaeplastida; __Rhodophyceae; __Porphyridiophyceae; __Porphyridium
HF4.SSU_626152	0.0	0.0	0.0	0.0	1.0	0.0	5.0	0.0	0.0	0.0	4.0	0.0	3.0	10.0	5.0	12.0	3.0	2.0	0.0	0.0	0.0	0.0	0.0	0.0	0.0	0.0	0.0	0.0	0.0	0.0	Eukaryota; __Opisthokonta; __Metazoa; __Annelida; __Chaetopteridae; __Chaetopterus; __Chaetopterus_sarsi
TF6.SSU_61557	0.0	0.0	1.0	0.0	0.0	0.0	0.0	0.0	0.0	0.0	0.0	1.0	0.0	0.0	0.0	2.0	1.0	0.0	0.0	0.0	0.0	43.0	0.0	0.0	0.0	0.0	0.0	0.0	0.0	0.0	Eukaryota; __Opisthokonta
HE5.SSU_180437	2.0	0.0	1.0	1.0	0.0	1.0	1.0	1.0	2.0	0.0	1.0	1.0	0.0	0.0	0.0	0.0	0.0	1.0	0.0	0.0	0.0	0.0	0.0	0.0	0.0	0.0	0.0	0.0	0.0	0.0	Eukaryota; __SAR; __Stramenopiles; __Labyrinthulomycetes; __Labyrinthula
HF9.SSU_130	0.0	0.0	0.0	0.0	0.0	0.0	0.0	0.0	0.0	0.0	0.0	0.0	0.0	0.0	0.0	17.0	0.0	0.0	0.0	0.0	0.0	0.0	0.0	0.0	0.0	0.0	0.0	0.0	0.0	0.0	Eukaryota; __Opisthokonta; __Metazoa; __Annelida; __Family_Incertae_Sedis; __Spio
TF5.SSU_410031	0.0	0.0	0.0	0.0	0.0	0.0	0.0	0.0	0.0	0.0	0.0	0.0	0.0	0.0	0.0	0.0	0.0	0.0	0.0	0.0	0.0	0.0	0.0	0.0	0.0	19.0	0.0	0.0	0.0	0.0	Eukaryota; __Opisthokonta; __Metazoa; __Nematoda; __Chromadorea
HF2.SSU_205337	0.0	0.0	0.0	0.0	0.0	0.0	0.0	0.0	0.0	0.0	0.0	1.0	0.0	0.0	1.0	1.0	0.0	0.0	0.0	0.0	0.0	0.0	0.0	0.0	0.0	0.0	0.0	0.0	0.0	0.0	Eukaryota; __Opisthokonta; __Metazoa; __Porifera; __Calcarea; __Clathrina
HE3.SSU_123438	207.0	118.0	45.0	84.0	141.0	36.0	26.0	151.0	55.0	124.0	44.0	225.0	130.0	81.0	65.0	212.0	110.0	93.0	0.0	0.0	0.0	0.0	0.0	0.0	0.0	0.0	4.0	1.0	0.0	0.0	Eukaryota; __Opisthokonta; __Metazoa; __Annelida; __Family_Incertae_Sedis; __Spio; __Spio_sp._LK-2011-1
TF5.SSU_444034	3.0	0.0	0.0	3.0	0.0	0.0	0.0	0.0	1.0	1.0	1.0	5.0	1.0	4.0	2.0	3.0	0.0	1.0	0.0	0.0	1.0	20.0	1.0	0.0	0.0	69.0	26.0	50.0	0.0	0.0	Eukaryota; __Opisthokonta; __Metazoa; __Nematoda; __Enoplea; __Tripylidae; __Trischistoma
TF5.SSU_413772	0.0	0.0	0.0	0.0	0.0	0.0	0.0	0.0	0.0	0.0	0.0	0.0	0.0	0.0	0.0	0.0	1.0	0.0	0.0	1.0	0.0	0.0	1.0	0.0	0.0	7.0	1.0	0.0	0.0	0.0	Eukaryota; __Opisthokonta; __Metazoa
HF6.SSU_336514	0.0	1.0	1.0	1.0	0.0	0.0	0.0	4.0	2.0	2.0	0.0	2.0	0.0	0.0	7.0	0.0	1.0	0.0	0.0	0.0	0.0	0.0	0.0	0.0	0.0	0.0	10.0	45.0	0.0	0.0	Eukaryota; __Incertae_Sedis; __Apusomonadidae; __Amastigomonas; __Amastigomonas_bermudensis
TF3.SSU_929955	0.0	0.0	0.0	0.0	0.0	0.0	0.0	0.0	0.0	0.0	0.0	1.0	0.0	0.0	0.0	1.0	1.0	0.0	0.0	0.0	0.0	0.0	0.0	0.0	0.0	0.0	5.0	8.0	0.0	0.0	Eukaryota; __Incertae_Sedis; __Apusomonadidae; __Amastigomonas; __Amastigomonas_bermudensis
HE2.SSU_653319	1.0	0.0	0.0	0.0	0.0	0.0	0.0	0.0	0.0	0.0	0.0	0.0	0.0	0.0	0.0	2.0	0.0	0.0	0.0	0.0	0.0	0.0	0.0	0.0	0.0	0.0	0.0	0.0	0.0	0.0	Eukaryota; __SAR; __Rhizaria; __Cercozoa; __Thecofilosea
TF1.SSU_694244	0.0	0.0	0.0	0.0	0.0	0.0	0.0	0.0	0.0	0.0	0.0	0.0	1.0	0.0	1.0	0.0	3.0	0.0	0.0	0.0	0.0	8.0	1.0	0.0	0.0	16.0	39.0	11.0	0.0	0.0	Eukaryota; __SAR; __Alveolata; __Ciliophora; __Intramacronucleata; __Spirotrichea; __Oligotrichia; __uncultured; __uncultured_eukaryote
TF6.SSU_79393	0.0	0.0	0.0	0.0	0.0	0.0	0.0	0.0	0.0	0.0	0.0	0.0	0.0	0.0	0.0	0.0	0.0	0.0	0.0	0.0	0.0	3.0	0.0	0.0	0.0	0.0	0.0	0.0	0.0	0.0	Eukaryota; __Amoebozoa; __Discosea; __Longamoebia; __Centramoebida; __Amb-18S-1092; __uncultured_Eimeriidae
TF1.SSU_682566	0.0	0.0	0.0	0.0	0.0	0.0	0.0	0.0	0.0	0.0	0.0	0.0	0.0	1.0	0.0	0.0	0.0	0.0	0.0	0.0	0.0	0.0	0.0	0.0	0.0	3.0	2.0	0.0	0.0	0.0	Eukaryota; __SAR; __Alveolata; __Dinoflagellata; __Dinophyceae; __Peridiniphycidae; __Gonyaulacales; __Alexandrium; __Alexandrium_sp._tamutum
HE7.SSU_243377	0.0	0.0	1.0	0.0	0.0	0.0	0.0	2.0	0.0	0.0	0.0	0.0	0.0	0.0	0.0	0.0	0.0	0.0	0.0	0.0	0.0	0.0	0.0	0.0	0.0	0.0	0.0	0.0	0.0	0.0	Eukaryota; __SAR; __Stramenopiles; __Peronosporomycetes; __Haliphthoros
HE6.SSU_350003	1.0	0.0	0.0	0.0	0.0	0.0	0.0	0.0	0.0	0.0	0.0	4.0	0.0	0.0	0.0	0.0	0.0	0.0	0.0	0.0	0.0	0.0	0.0	0.0	0.0	0.0	0.0	0.0	0.0	0.0	Eukaryota; __Opisthokonta; __Metazoa; __Annelida; __Family_Incertae_Sedis; __Myrianida
HF9.SSU_6313	0.0	0.0	0.0	0.0	1.0	0.0	0.0	0.0	1.0	2.0	3.0	1.0	1.0	1.0	6.0	3.0	3.0	3.0	0.0	0.0	0.0	0.0	0.0	0.0	0.0	0.0	0.0	0.0	0.0	0.0	Eukaryota; __Cryptophyceae; __Cryptomonadales; __Rhodomonas
TF1.SSU_731968	0.0	0.0	0.0	0.0	0.0	0.0	0.0	0.0	0.0	0.0	0.0	0.0	0.0	0.0	0.0	0.0	0.0	0.0	0.0	0.0	0.0	0.0	0.0	0.0	0.0	0.0	5.0	0.0	0.0	0.0	Eukaryota; __SAR; __Rhizaria; __Cercozoa; __Novel_Clade_Gran-3; __uncultured_cercozoan
TF5.SSU_463446	2.0	0.0	1.0	1.0	3.0	2.0	1.0	3.0	0.0	1.0	3.0	4.0	2.0	4.0	3.0	4.0	5.0	2.0	0.0	0.0	0.0	167.0	0.0	0.0	0.0	148.0	10.0	0.0	0.0	0.0	Eukaryota; __Opisthokonta; __Fungi; __Chytridiomycota
HE3.SSU_123474	0.0	2.0	0.0	0.0	0.0	0.0	4.0	0.0	0.0	0.0	0.0	0.0	1.0	0.0	0.0	0.0	0.0	0.0	0.0	0.0	0.0	0.0	0.0	0.0	0.0	0.0	0.0	0.0	0.0	0.0	Eukaryota; __Opisthokonta; __Metazoa; __Annelida; __Protodrilidae; __Protodrilus; __Protodrilus_purpureus
HF2.SSU_192734	22.0	10.0	6.0	15.0	24.0	7.0	7.0	34.0	8.0	30.0	60.0	69.0	19.0	20.0	50.0	46.0	21.0	31.0	0.0	0.0	0.0	0.0	0.0	0.0	0.0	0.0	0.0	0.0	0.0	0.0	Eukaryota; __Opisthokonta; __Metazoa; __Gastrotricha; __Macrodasyidae; __Macrodasys
HF1.SSU_770513	9.0	6.0	2.0	8.0	4.0	2.0	11.0	7.0	2.0	17.0	53.0	22.0	21.0	35.0	38.0	37.0	25.0	40.0	0.0	0.0	0.0	0.0	0.0	0.0	0.0	0.0	0.0	0.0	0.0	0.0	Eukaryota; __Opisthokonta; __Metazoa; __Gastrotricha; __Thaumastodermatidae; __Thaumastoderma; __Thaumastoderma_ramuliferum
TS2.SSU_822662	0.0	0.0	0.0	0.0	0.0	0.0	0.0	0.0	0.0	0.0	0.0	0.0	0.0	0.0	0.0	0.0	0.0	0.0	0.0	1.0	0.0	0.0	0.0	0.0	0.0	18.0	1.0	26.0	0.0	0.0	Eukaryota; __SAR; __Rhizaria; __Cercozoa; __Novel_Clade_12
HE2.SSU_655107	2.0	1.0	0.0	0.0	1.0	1.0	1.0	0.0	0.0	0.0	0.0	2.0	1.0	0.0	1.0	0.0	1.0	0.0	0.0	0.0	0.0	0.0	0.0	0.0	0.0	0.0	0.0	0.0	0.0	0.0	Eukaryota; __Opisthokonta; __Metazoa; __Nematoda; __Chromadorea; __uncultured; __uncultured_nematode
HE5.SSU_187653	0.0	0.0	0.0	0.0	0.0	7.0	0.0	0.0	0.0	0.0	0.0	0.0	0.0	0.0	0.0	0.0	0.0	0.0	0.0	0.0	0.0	0.0	0.0	0.0	0.0	0.0	0.0	0.0	0.0	0.0	Eukaryota; __Opisthokonta; __Metazoa; __Platyhelminthes; __Turbellaria; __Rhabdocoela
HF9.SSU_8020	1.0	0.0	0.0	0.0	0.0	0.0	0.0	0.0	0.0	1.0	1.0	0.0	1.0	1.0	2.0	5.0	2.0	2.0	0.0	0.0	0.0	0.0	0.0	0.0	0.0	0.0	0.0	0.0	0.0	0.0	Eukaryota; __SAR; __Alveolata; __Dinoflagellata; __Dinophyceae; __Gymnodiniphycidae; __Apicoporus; __Apicoporus_parvidiaboli
TF5.SSU_412627	0.0	0.0	0.0	0.0	0.0	0.0	0.0	0.0	0.0	0.0	0.0	0.0	0.0	0.0	0.0	0.0	0.0	0.0	0.0	0.0	0.0	0.0	0.0	0.0	0.0	25.0	0.0	0.0	0.0	0.0	Eukaryota; __SAR; __Rhizaria; __Cercozoa; __Incertae_Sedis; __Gymnophrys
HE9.SSU_317977	157.0	56.0	45.0	150.0	91.0	164.0	40.0	175.0	50.0	68.0	150.0	312.0	77.0	113.0	57.0	50.0	95.0	29.0	3.0	9.0	21.0	25.0	7.0	6.0	0.0	0.0	32.0	0.0	0.0	0.0	Eukaryota; __Opisthokonta; __Metazoa; __Mollusca; __Bivalvia; __Heteroconchia; __Arctica; __Arctica_islandica
HF2.SSU_208561	0.0	1.0	0.0	1.0	0.0	0.0	0.0	0.0	2.0	1.0	1.0	1.0	0.0	1.0	1.0	0.0	0.0	0.0	0.0	4.0	0.0	0.0	0.0	0.0	0.0	0.0	0.0	1.0	0.0	0.0	Eukaryota; __Opisthokonta; __Metazoa; __Mollusca; __Bivalvia; __Anomalodesmata
TF5.SSU_453927	8.0	1.0	1.0	0.0	0.0	5.0	0.0	79.0	0.0	32.0	0.0	34.0	4.0	11.0	21.0	30.0	2.0	0.0	0.0	25.0	32.0	351.0	18.0	18.0	43.0	573.0	368.0	691.0	340.0	0.0	Eukaryota; __Opisthokonta; __Metazoa; __Annelida; __Family_Incertae_Sedis; __Tubificidae; __Tubificoides; __Tubificoides_insularis
TF3.SSU_938615	5.0	2.0	3.0	4.0	19.0	0.0	1.0	20.0	3.0	1.0	15.0	4.0	18.0	0.0	13.0	17.0	0.0	14.0	7.0	12.0	157.0	0.0	67.0	43.0	16.0	0.0	21.0	180.0	0.0	0.0	Eukaryota; __Opisthokonta; __Metazoa; __Nemertea; __Family_Incertae_Sedis; __Vieitezia; __Vieitezia_luzmurubeae
HF6.SSU_322303	2.0	0.0	1.0	0.0	0.0	0.0	0.0	1.0	2.0	1.0	0.0	0.0	0.0	1.0	0.0	0.0	2.0	0.0	0.0	0.0	0.0	0.0	0.0	0.0	0.0	0.0	0.0	0.0	0.0	0.0	Eukaryota; __Opisthokonta; __Metazoa; __Annelida; __Family_Incertae_Sedis; __Protodriloides
HF5.SSU_995416	13.0	10.0	18.0	9.0	14.0	8.0	8.0	27.0	6.0	66.0	69.0	48.0	30.0	97.0	77.0	57.0	16.0	63.0	0.0	0.0	0.0	0.0	0.0	0.0	0.0	0.0	0.0	0.0	0.0	0.0	Eukaryota; __Opisthokonta; __Metazoa; __Gastrotricha; __Macrodasyidae; __Macrodasys
HF2.SSU_216698	0.0	0.0	0.0	0.0	0.0	0.0	0.0	0.0	0.0	0.0	0.0	0.0	2.0	0.0	1.0	0.0	0.0	0.0	0.0	0.0	0.0	0.0	0.0	0.0	0.0	0.0	0.0	0.0	0.0	0.0	Eukaryota; __Opisthokonta; __Metazoa; __Annelida; __Family_Incertae_Sedis; __Spirorbis
HF9.SSU_2577	17.0	10.0	10.0	2.0	18.0	23.0	36.0	15.0	14.0	65.0	126.0	34.0	66.0	71.0	149.0	100.0	58.0	101.0	0.0	0.0	1.0	25.0	1.0	0.0	0.0	47.0	17.0	0.0	0.0	0.0	Eukaryota; __Opisthokonta; __Metazoa; __Gastrotricha; __Chaetonotidae; __Chaetonotus
TF4.SSU_139713	0.0	0.0	0.0	0.0	0.0	0.0	0.0	0.0	0.0	0.0	0.0	0.0	0.0	0.0	0.0	0.0	0.0	0.0	3.0	11.0	31.0	23.0	8.0	0.0	2.0	13.0	35.0	26.0	41.0	0.0	Eukaryota; __Opisthokonta; __Metazoa; __Arthropoda; __Crustacea; __Branchiopoda
HE3.SSU_116257	0.0	3.0	1.0	0.0	0.0	1.0	0.0	0.0	0.0	0.0	0.0	2.0	0.0	0.0	0.0	0.0	0.0	0.0	0.0	0.0	0.0	0.0	0.0	0.0	0.0	0.0	0.0	0.0	0.0	0.0	Eukaryota; __Opisthokonta; __Holozoa; __Ichthyosporea; __Rhinosporideacae; __Rhinosporidium
TF6.SSU_53456	0.0	0.0	0.0	0.0	0.0	5.0	0.0	0.0	0.0	0.0	6.0	0.0	0.0	0.0	0.0	0.0	2.0	0.0	0.0	7.0	4.0	61.0	1.0	5.0	5.0	0.0	9.0	0.0	0.0	0.0	Eukaryota; __Opisthokonta; __Metazoa; __Nematoda; __Enoplea; __Oncholaimidae
TS5.SSU_883475	0.0	0.0	0.0	0.0	0.0	0.0	0.0	0.0	0.0	0.0	0.0	0.0	0.0	0.0	0.0	0.0	0.0	0.0	285.0	462.0	1015.0	27.0	568.0	769.0	569.0	51.0	353.0	47.0	9.0	0.0	Eukaryota; __Opisthokonta; __Metazoa; __Annelida; __Family_Incertae_Sedis; __Terebellides; __Terebellides_stroemii
TF5.SSU_420388	0.0	0.0	0.0	0.0	0.0	0.0	0.0	0.0	0.0	0.0	0.0	0.0	0.0	0.0	0.0	0.0	0.0	0.0	7.0	4.0	14.0	515.0	2.0	26.0	20.0	277.0	497.0	416.0	0.0	0.0	Eukaryota; __Opisthokonta; __Metazoa; __Annelida; __Family_Incertae_Sedis; __Lumbrineris
TF6.SSU_63688	0.0	0.0	0.0	0.0	0.0	0.0	0.0	0.0	0.0	0.0	0.0	0.0	0.0	0.0	0.0	0.0	0.0	0.0	0.0	0.0	0.0	2.0	0.0	0.0	0.0	4.0	0.0	0.0	0.0	0.0	Eukaryota; __SAR; __Alveolata; __Ciliophora; __Intramacronucleata; __Conthreep; __Prostomatea; __Cryptocaryon
HF5.SSU_991188	0.0	0.0	0.0	0.0	1.0	0.0	0.0	0.0	0.0	3.0	0.0	0.0	0.0	2.0	0.0	1.0	0.0	0.0	0.0	0.0	0.0	0.0	0.0	0.0	0.0	0.0	0.0	0.0	0.0	0.0	Eukaryota; __Opisthokonta; __Metazoa; __Nematoda; __Enoplea; __Oncholaimidae; __Viscosia
TF5.SSU_425783	0.0	0.0	0.0	0.0	0.0	0.0	0.0	0.0	0.0	0.0	0.0	0.0	0.0	0.0	0.0	0.0	0.0	0.0	0.0	0.0	0.0	1.0	0.0	0.0	0.0	3.0	0.0	0.0	0.0	0.0	Eukaryota; __Opisthokonta; __Metazoa; __Arthropoda; __Crustacea; __Maxillopoda
TF1.SSU_713364	0.0	0.0	0.0	0.0	0.0	0.0	0.0	0.0	0.0	0.0	0.0	0.0	0.0	0.0	1.0	0.0	0.0	0.0	0.0	0.0	0.0	0.0	0.0	0.0	0.0	0.0	4.0	0.0	0.0	0.0	Eukaryota; __SAR; __Alveolata; __Dinoflagellata; __Dinophyceae
TF5.SSU_426119	1.0	1.0	0.0	0.0	0.0	0.0	0.0	1.0	0.0	0.0	0.0	3.0	0.0	2.0	0.0	0.0	0.0	1.0	0.0	0.0	0.0	0.0	0.0	0.0	0.0	78.0	9.0	0.0	0.0	0.0	Eukaryota; __Archaeplastida; __Chloroplastida; __Chlorophyta; __Mamiellophyceae; __Mamiella
TF6.SSU_47996	0.0	0.0	0.0	0.0	0.0	0.0	0.0	0.0	0.0	0.0	0.0	0.0	0.0	0.0	0.0	0.0	0.0	0.0	0.0	1.0	0.0	39.0	1.0	2.0	0.0	1.0	0.0	0.0	0.0	0.0	Eukaryota; __Opisthokonta; __Metazoa; __Nematoda; __Enoplea; __Oncholaimidae; __Adoncholaimus
HE8.SSU_829853	0.0	0.0	3.0	0.0	0.0	0.0	0.0	0.0	0.0	0.0	0.0	0.0	0.0	0.0	0.0	0.0	0.0	0.0	0.0	0.0	0.0	0.0	0.0	0.0	0.0	0.0	0.0	0.0	0.0	0.0	Eukaryota; __SAR; __Stramenopiles; __Labyrinthulomycetes; __Labyrinthula; __Labyrinthula_sp._ACB-2011b
TF6.SSU_42263	0.0	0.0	0.0	0.0	0.0	0.0	0.0	0.0	0.0	0.0	0.0	0.0	0.0	0.0	0.0	0.0	0.0	0.0	0.0	0.0	0.0	38.0	0.0	0.0	0.0	0.0	0.0	0.0	0.0	0.0	Eukaryota; __SAR; __Rhizaria; __Cercozoa; __Cercomonadidae; __Cercomonas
TF1.SSU_704406	0.0	0.0	0.0	0.0	0.0	0.0	0.0	0.0	0.0	0.0	0.0	0.0	0.0	0.0	0.0	0.0	0.0	0.0	0.0	0.0	1.0	0.0	0.0	0.0	0.0	0.0	4.0	0.0	0.0	0.0	Eukaryota; __SAR; __Stramenopiles
TF1.SSU_708294	0.0	1.0	0.0	0.0	2.0	0.0	0.0	0.0	0.0	0.0	0.0	3.0	0.0	0.0	1.0	2.0	1.0	2.0	0.0	5.0	5.0	80.0	3.0	2.0	3.0	45.0	42.0	0.0	0.0	0.0	Eukaryota; __SAR; __Stramenopiles; __Peronosporomycetes; __Halodaphnea
HF9.SSU_225	81.0	195.0	248.0	72.0	235.0	118.0	47.0	48.0	126.0	287.0	202.0	188.0	179.0	158.0	200.0	225.0	414.0	94.0	25.0	53.0	161.0	47.0	190.0	79.0	58.0	0.0	68.0	0.0	128.0	0.0	Eukaryota; __Opisthokonta; __Metazoa; __Mollusca; __Gastropoda; __Heterobranchia
TF1.SSU_729179	0.0	0.0	0.0	0.0	0.0	0.0	0.0	0.0	0.0	0.0	0.0	0.0	0.0	0.0	0.0	0.0	0.0	0.0	0.0	0.0	0.0	0.0	0.0	0.0	0.0	0.0	4.0	0.0	0.0	0.0	Eukaryota; __SAR; __Alveolata; __Ciliophora; __Intramacronucleata; __Spirotrichea; __Protocruzia
HF4.SSU_626016	1.0	0.0	0.0	0.0	0.0	0.0	0.0	0.0	0.0	0.0	0.0	1.0	0.0	1.0	0.0	0.0	0.0	0.0	0.0	0.0	0.0	0.0	0.0	0.0	0.0	0.0	0.0	0.0	0.0	0.0	Eukaryota; __SAR; __Rhizaria; __Radiolaria; __RAD_A
HF5.SSU_997904	0.0	0.0	0.0	0.0	0.0	0.0	0.0	0.0	0.0	31.0	0.0	0.0	0.0	0.0	0.0	0.0	0.0	0.0	0.0	8.0	15.0	0.0	10.0	0.0	0.0	0.0	0.0	0.0	0.0	0.0	Eukaryota; __Opisthokonta; __Metazoa; __Annelida; __Family_Incertae_Sedis; __Glycinde
HE3.SSU_112783	5.0	4.0	0.0	2.0	2.0	0.0	2.0	1.0	1.0	1.0	0.0	1.0	0.0	1.0	0.0	0.0	0.0	1.0	0.0	0.0	0.0	0.0	0.0	0.0	0.0	0.0	0.0	0.0	0.0	0.0	Eukaryota; __Archaeplastida; __Rhodophyceae; __Bangiales; __Porphyra
HF4.SSU_630219	15.0	40.0	57.0	18.0	22.0	56.0	93.0	337.0	21.0	176.0	31.0	30.0	626.0	334.0	340.0	92.0	82.0	196.0	0.0	0.0	4.0	5.0	1.0	1.0	6.0	0.0	5.0	0.0	0.0	0.0	Eukaryota; __Opisthokonta; __Metazoa; __Annelida; __Family_Incertae_Sedis; __Polycirrus
HE3.SSU_125040	6.0	4.0	3.0	5.0	2.0	3.0	2.0	9.0	4.0	0.0	3.0	15.0	2.0	5.0	7.0	2.0	3.0	2.0	0.0	0.0	0.0	0.0	0.0	0.0	0.0	0.0	1.0	0.0	0.0	0.0	Eukaryota; __Archaeplastida; __Chloroplastida; __Chlorophyta; __Ulvophyceae; __Acrochaete; __Acrochaete_leptochaete
HF7.SSU_385728	322.0	215.0	128.0	257.0	672.0	455.0	76.0	373.0	159.0	571.0	524.0	1155.0	187.0	372.0	438.0	426.0	288.0	313.0	0.0	0.0	0.0	0.0	0.0	0.0	0.0	0.0	3.0	0.0	0.0	0.0	Eukaryota; __Opisthokonta; __Metazoa; __Gastrotricha; __Lepidodasyidae; __Mesodasys; __Mesodasys_laticaudatus
HE6.SSU_347471	0.0	0.0	0.0	0.0	0.0	0.0	0.0	0.0	0.0	0.0	0.0	3.0	0.0	0.0	0.0	0.0	0.0	0.0	0.0	0.0	0.0	0.0	0.0	0.0	0.0	0.0	0.0	0.0	0.0	0.0	Eukaryota; __Opisthokonta; __Metazoa; __Mollusca; __Bivalvia; __Heteroconchia; __Mercenaria; __Mercenaria_mercenaria
HE1.SSU_864375	64.0	31.0	26.0	48.0	79.0	48.0	32.0	13.0	20.0	29.0	78.0	103.0	75.0	99.0	131.0	87.0	93.0	66.0	0.0	0.0	6.0	29.0	0.0	0.0	0.0	0.0	3.0	0.0	0.0	0.0	Eukaryota; __Opisthokonta; __Metazoa; __Arthropoda; __Crustacea; __Ostracoda
TF5.SSU_451260	0.0	0.0	0.0	0.0	0.0	0.0	0.0	0.0	0.0	0.0	0.0	0.0	0.0	0.0	0.0	0.0	0.0	0.0	0.0	0.0	0.0	0.0	0.0	0.0	0.0	12.0	25.0	0.0	0.0	0.0	Eukaryota; __Opisthokonta; __Metazoa; __Xenacoelomorpha; __; __Acoela
TF6.SSU_44593	0.0	0.0	0.0	0.0	0.0	0.0	0.0	0.0	0.0	0.0	0.0	0.0	0.0	0.0	0.0	0.0	0.0	0.0	0.0	0.0	0.0	16.0	0.0	0.0	0.0	0.0	3.0	0.0	0.0	0.0	Eukaryota; __Opisthokonta; __Metazoa; __Annelida; __Family_Incertae_Sedis; __Polygordius
TS6.SSU_584638	0.0	0.0	0.0	0.0	0.0	0.0	0.0	0.0	0.0	0.0	0.0	0.0	0.0	0.0	0.0	0.0	0.0	3.0	0.0	0.0	0.0	0.0	0.0	4.0	1.0	4.0	15.0	0.0	0.0	0.0	Eukaryota; __Opisthokonta; __Metazoa; __Platyhelminthes; __Turbellaria; __Rhabdocoela
TF3.SSU_956521	0.0	0.0	0.0	0.0	0.0	0.0	0.0	0.0	0.0	0.0	0.0	0.0	0.0	0.0	0.0	0.0	0.0	0.0	0.0	0.0	0.0	0.0	0.0	0.0	0.0	0.0	9.0	29.0	0.0	0.0	Eukaryota; __Opisthokonta; __Metazoa; __Nematoda; __Chromadorea; __Comesomatidae; __Sabatieria
HE2.SSU_646490	123.0	0.0	0.0	0.0	0.0	0.0	0.0	0.0	0.0	0.0	0.0	0.0	0.0	0.0	0.0	0.0	0.0	0.0	0.0	0.0	0.0	0.0	0.0	0.0	0.0	0.0	0.0	0.0	0.0	0.0	Eukaryota; __Opisthokonta; __Metazoa; __Arthropoda; __Chelicerata; __Pycnogonida; __Callipallene
HF4.SSU_632264	0.0	0.0	0.0	0.0	0.0	0.0	0.0	0.0	0.0	1.0	0.0	0.0	2.0	1.0	0.0	0.0	0.0	0.0	0.0	0.0	0.0	0.0	0.0	0.0	0.0	0.0	0.0	0.0	0.0	0.0	Eukaryota; __Opisthokonta; __Metazoa; __Nematoda; __Chromadorea
TF6.SSU_80979	0.0	0.0	0.0	0.0	0.0	0.0	0.0	0.0	0.0	0.0	0.0	0.0	0.0	0.0	0.0	0.0	0.0	0.0	0.0	0.0	0.0	9.0	0.0	0.0	0.0	2.0	0.0	0.0	0.0	0.0	Eukaryota; __SAR; __Alveolata; __Apicomplexa; __Conoidasida; __Coccidia; __Eimeriorina; __Eimeria
TS3.SSU_518760	72.0	209.0	62.0	83.0	168.0	78.0	17.0	112.0	104.0	46.0	55.0	155.0	38.0	75.0	83.0	64.0	65.0	54.0	488.0	162.0	1666.0	324.0	121.0	311.0	290.0	1461.0	435.0	417.0	645.0	0.0	Eukaryota; __Opisthokonta; __Metazoa; __Cnidaria; __Hydrozoa; __Euphysa
HF2.SSU_200311	0.0	0.0	0.0	0.0	0.0	0.0	0.0	0.0	0.0	0.0	0.0	1.0	2.0	0.0	4.0	0.0	1.0	0.0	0.0	0.0	0.0	0.0	0.0	0.0	0.0	0.0	0.0	0.0	0.0	0.0	Eukaryota; __Opisthokonta; __Fungi; __Chytridiomycota; __uncultured_Chytridiomycota
TF3.SSU_963324	0.0	0.0	0.0	0.0	0.0	0.0	0.0	0.0	0.0	0.0	0.0	0.0	0.0	0.0	0.0	0.0	0.0	0.0	0.0	0.0	0.0	0.0	0.0	0.0	0.0	0.0	0.0	30.0	0.0	0.0	Eukaryota; __SAR; __Stramenopiles; __Diatomea; __Bacillariophytina; __Mediophyceae; __Chaetoceros
TS3.SSU_470635	0.0	0.0	0.0	0.0	0.0	0.0	0.0	0.0	0.0	0.0	0.0	0.0	0.0	0.0	0.0	0.0	0.0	0.0	0.0	0.0	55.0	0.0	0.0	0.0	2.0	0.0	2.0	0.0	0.0	0.0	Eukaryota; __Opisthokonta; __Metazoa; __Annelida; __Family_Incertae_Sedis
TF6.SSU_36471	1.0	0.0	1.0	0.0	0.0	2.0	0.0	1.0	0.0	0.0	1.0	1.0	0.0	2.0	1.0	0.0	0.0	0.0	0.0	0.0	0.0	16.0	0.0	0.0	0.0	0.0	3.0	0.0	0.0	0.0	Eukaryota; __Centrohelida; __Acanthocystidae; __Pterocystis
HF9.SSU_24651	0.0	0.0	0.0	0.0	0.0	0.0	0.0	0.0	0.0	0.0	0.0	10.0	0.0	1.0	0.0	1.0	0.0	0.0	0.0	0.0	0.0	0.0	0.0	0.0	0.0	0.0	0.0	0.0	0.0	0.0	Eukaryota; __Opisthokonta; __Metazoa; __Platyhelminthes; __Turbellaria; __Rhabdocoela
HF8.SSU_801132	31.0	52.0	18.0	42.0	64.0	40.0	33.0	75.0	52.0	29.0	15.0	244.0	33.0	26.0	89.0	29.0	12.0	16.0	0.0	0.0	0.0	0.0	0.0	0.0	0.0	0.0	0.0	0.0	0.0	0.0	Eukaryota; __Opisthokonta; __Metazoa; __Arthropoda; __Crustacea; __Maxillopoda
HE3.SSU_121696	782.0	510.0	366.0	132.0	715.0	30.0	46.0	4271.0	358.0	442.0	103.0	1060.0	340.0	177.0	922.0	381.0	822.0	346.0	6.0	65.0	3.0	14.0	0.0	3.0	3.0	2.0	71.0	31.0	52.0	0.0	Eukaryota; __Opisthokonta; __Metazoa; __Nemertea; __Family_Incertae_Sedis; __Cephalothrix; __Cephalothrix_filiformis
TF1.SSU_698227	0.0	0.0	0.0	0.0	0.0	0.0	0.0	0.0	0.0	0.0	0.0	0.0	0.0	0.0	0.0	0.0	0.0	0.0	0.0	0.0	0.0	0.0	0.0	0.0	0.0	0.0	12.0	0.0	0.0	0.0	Eukaryota; __Opisthokonta; __Metazoa; __Nematoda; __Chromadorea; __Leptolaimidae; __Aphanolaimus; __Aphanolaimus_aquaticus
TF1.SSU_673828	0.0	0.0	0.0	0.0	0.0	0.0	0.0	0.0	0.0	0.0	0.0	0.0	0.0	0.0	0.0	0.0	0.0	0.0	0.0	0.0	0.0	0.0	0.0	0.0	0.0	0.0	18.0	0.0	0.0	0.0	Eukaryota; __SAR; __Rhizaria; __Cercozoa; __Silicofilosea; __uncultured; __uncultured_marine_picoeukaryote
TF1.SSU_700188	0.0	0.0	0.0	0.0	0.0	0.0	0.0	0.0	0.0	0.0	0.0	0.0	0.0	0.0	0.0	0.0	0.0	0.0	0.0	0.0	0.0	0.0	0.0	0.0	0.0	0.0	3.0	0.0	0.0	0.0	Eukaryota; __Opisthokonta; __Metazoa; __Nematoda; __Chromadorea
TF1.SSU_695664	0.0	0.0	0.0	0.0	0.0	0.0	0.0	0.0	0.0	0.0	0.0	0.0	0.0	0.0	0.0	0.0	0.0	0.0	0.0	0.0	0.0	0.0	0.0	0.0	0.0	0.0	13.0	0.0	0.0	0.0	Eukaryota; __SAR; __Rhizaria; __Cercozoa; __Cercomonadidae; __Cercomonas
HF9.SSU_29871	1.0	0.0	0.0	0.0	0.0	0.0	0.0	0.0	0.0	1.0	1.0	0.0	1.0	0.0	1.0	1.0	0.0	1.0	0.0	0.0	0.0	0.0	0.0	0.0	0.0	0.0	0.0	0.0	0.0	0.0	Eukaryota; __SAR; __Rhizaria; __Cercozoa; __Silicofilosea; __Euglyphida; __Cyphoderiidae; __Cyphoderia; __uncultured_cercozoan
HF9.SSU_6631	0.0	0.0	0.0	0.0	0.0	0.0	1.0	0.0	0.0	0.0	0.0	0.0	0.0	0.0	0.0	14.0	0.0	0.0	0.0	0.0	0.0	0.0	0.0	0.0	0.0	0.0	0.0	0.0	0.0	0.0	Eukaryota; __Opisthokonta; __Metazoa; __Porifera; __Demospongiae
HF2.SSU_190452	0.0	1.0	0.0	0.0	0.0	0.0	0.0	0.0	0.0	2.0	0.0	0.0	0.0	2.0	2.0	0.0	1.0	0.0	0.0	0.0	0.0	0.0	0.0	0.0	0.0	0.0	0.0	0.0	0.0	0.0	Eukaryota; __SAR; __Rhizaria; __Cercozoa
TF1.SSU_674740	5.0	356.0	40.0	31.0	392.0	7.0	4.0	30.0	6.0	11.0	97.0	93.0	70.0	170.0	219.0	69.0	166.0	29.0	92.0	8.0	34.0	99.0	16.0	19.0	14.0	38.0	58.0	14.0	25.0	0.0	Eukaryota; __Opisthokonta; __Metazoa; __Cnidaria; __Anthozoa; __Edwardsia
HF2.SSU_201894	0.0	0.0	2.0	1.0	0.0	0.0	0.0	2.0	0.0	2.0	1.0	1.0	0.0	0.0	1.0	1.0	0.0	1.0	0.0	0.0	0.0	0.0	0.0	0.0	0.0	0.0	1.0	0.0	0.0	0.0	Eukaryota; __Opisthokonta; __Holozoa; __Ichthyosporea; __Ichthyophonae; __Ichthyophonus
HF9.SSU_10115	9.0	8.0	11.0	13.0	16.0	10.0	4.0	18.0	4.0	9.0	10.0	9.0	11.0	11.0	15.0	11.0	13.0	21.0	0.0	0.0	2.0	2.0	0.0	0.0	0.0	1.0	4.0	0.0	0.0	0.0	Eukaryota; __SAR; __Stramenopiles; __Peronosporomycetes; __Pythium
HF9.SSU_25437	0.0	5.0	0.0	0.0	0.0	0.0	0.0	0.0	0.0	0.0	0.0	0.0	0.0	0.0	0.0	15.0	0.0	5.0	0.0	0.0	0.0	0.0	0.0	0.0	0.0	0.0	0.0	0.0	0.0	0.0	Eukaryota; __Opisthokonta; __Metazoa; __Annelida; __Protodrilidae; __Protodrilus; __Protodrilus_purpureus
TF5.SSU_434928	30.0	20.0	5.0	16.0	10.0	12.0	17.0	76.0	23.0	5.0	20.0	16.0	12.0	26.0	15.0	18.0	49.0	35.0	41.0	60.0	5.0	101.0	198.0	225.0	65.0	277.0	277.0	106.0	0.0	0.0	Eukaryota; __Opisthokonta; __Metazoa; __Annelida; __Family_Incertae_Sedis
TF1.SSU_716560	0.0	0.0	0.0	0.0	0.0	0.0	1.0	0.0	0.0	0.0	0.0	0.0	0.0	0.0	0.0	0.0	0.0	0.0	0.0	0.0	0.0	0.0	0.0	0.0	0.0	0.0	5.0	0.0	0.0	0.0	Eukaryota; __Incertae_Sedis; __Apusomonadidae; __Amastigomonas
HE5.SSU_188855	0.0	5.0	0.0	0.0	7.0	2.0	0.0	1.0	0.0	0.0	0.0	3.0	0.0	0.0	1.0	3.0	2.0	2.0	0.0	0.0	1.0	0.0	0.0	0.0	0.0	0.0	0.0	0.0	0.0	0.0	Eukaryota; __Opisthokonta; __Metazoa; __Nematoda; __Enoplea; __Oncholaimidae; __Calyptronema
TF6.SSU_87638	0.0	0.0	0.0	0.0	0.0	0.0	0.0	0.0	0.0	0.0	0.0	0.0	0.0	0.0	0.0	0.0	0.0	0.0	0.0	0.0	0.0	6.0	0.0	0.0	0.0	2.0	4.0	0.0	0.0	0.0	Eukaryota; __SAR; __Alveolata; __Ciliophora; __Intramacronucleata; __Spirotrichea; __Hypotrichia; __Hemigastrostyla; __Hemigastrostyla_enigmatica
HE6.SSU_371335	0.0	1.0	0.0	0.0	1.0	0.0	0.0	1.0	0.0	2.0	0.0	2.0	0.0	3.0	1.0	0.0	0.0	0.0	0.0	0.0	0.0	0.0	0.0	0.0	0.0	0.0	6.0	0.0	0.0	0.0	Eukaryota; __Opisthokonta; __Holozoa; __Ichthyosporea; __Rhinosporideacae
HF1.SSU_772028	2.0	0.0	0.0	0.0	0.0	0.0	0.0	1.0	0.0	0.0	1.0	1.0	0.0	2.0	0.0	0.0	0.0	0.0	0.0	0.0	0.0	0.0	0.0	0.0	0.0	0.0	0.0	0.0	0.0	0.0	Eukaryota; __SAR; __Rhizaria; __Cercozoa; __7-2.3
TS6.SSU_583874	0.0	0.0	0.0	0.0	0.0	0.0	0.0	0.0	0.0	0.0	0.0	0.0	0.0	0.0	0.0	0.0	0.0	0.0	0.0	0.0	1.0	0.0	0.0	80.0	0.0	0.0	0.0	0.0	0.0	0.0	Eukaryota; __Opisthokonta; __Metazoa; __Annelida; __Family_Incertae_Sedis; __Spiophanes; __Spiophanes_kroeyeri
TF6.SSU_81501	0.0	0.0	0.0	0.0	0.0	0.0	0.0	0.0	0.0	0.0	0.0	0.0	0.0	0.0	1.0	0.0	0.0	0.0	0.0	0.0	0.0	4.0	0.0	0.0	0.0	0.0	0.0	0.0	0.0	0.0	Eukaryota
TF5.SSU_469809	0.0	1.0	0.0	0.0	0.0	3.0	0.0	0.0	1.0	0.0	0.0	3.0	1.0	0.0	0.0	2.0	2.0	1.0	0.0	0.0	0.0	0.0	0.0	0.0	0.0	32.0	0.0	0.0	0.0	0.0	Eukaryota; __SAR; __Stramenopiles; __Peronosporomycetes; __uncultured; __uncultured_eukaryote
TF6.SSU_44801	0.0	0.0	0.0	0.0	0.0	0.0	0.0	0.0	0.0	0.0	0.0	0.0	0.0	0.0	0.0	0.0	0.0	0.0	0.0	0.0	0.0	5.0	0.0	0.0	0.0	0.0	0.0	0.0	0.0	0.0	Eukaryota; __SAR; __Alveolata; __Dinoflagellata; __Dinophyceae; __Gymnodiniphycidae; __SCM27C9
HE7.SSU_240748	0.0	0.0	1.0	0.0	2.0	1.0	0.0	7.0	0.0	0.0	0.0	0.0	6.0	1.0	2.0	1.0	0.0	2.0	0.0	1.0	0.0	51.0	0.0	0.0	0.0	1.0	22.0	0.0	0.0	0.0	Eukaryota; __Incertae_Sedis; __Telonema; __uncultured_eukaryote
TF6.SSU_32621	0.0	2.0	0.0	0.0	0.0	0.0	0.0	0.0	0.0	0.0	0.0	0.0	0.0	0.0	0.0	0.0	0.0	0.0	0.0	0.0	0.0	20.0	0.0	0.0	0.0	0.0	0.0	0.0	0.0	0.0	Eukaryota; __Amoebozoa; __Discosea; __Flabellinia; __Dactylopodida; __Neoparamoeba; __Neoparamoeba_aestuarina
HF8.SSU_792616	0.0	0.0	0.0	0.0	0.0	0.0	0.0	0.0	0.0	0.0	0.0	0.0	3.0	0.0	0.0	0.0	0.0	0.0	0.0	0.0	0.0	0.0	0.0	0.0	0.0	0.0	0.0	0.0	0.0	0.0	Eukaryota
TF1.SSU_710679	19.0	6.0	1.0	4.0	17.0	2.0	6.0	6.0	2.0	1.0	26.0	15.0	21.0	8.0	4.0	0.0	6.0	10.0	0.0	0.0	0.0	240.0	1.0	0.0	0.0	65.0	46.0	133.0	0.0	0.0	Eukaryota; __Opisthokonta; __Metazoa; __Nematoda; __Chromadorea; __Chromadoridae
TF5.SSU_419759	0.0	0.0	0.0	0.0	0.0	0.0	0.0	0.0	0.0	0.0	0.0	0.0	0.0	0.0	0.0	0.0	0.0	0.0	0.0	0.0	0.0	0.0	0.0	0.0	0.0	8.0	0.0	0.0	0.0	0.0	Eukaryota; __Opisthokonta; __Fungi; __Ascomycota; __Saccharomycotina; __Saccharomycetes; __Saccharomycetales
TF5.SSU_424689	0.0	0.0	0.0	0.0	0.0	0.0	0.0	0.0	0.0	0.0	0.0	0.0	0.0	0.0	0.0	0.0	0.0	0.0	0.0	0.0	0.0	0.0	0.0	0.0	0.0	21.0	0.0	0.0	0.0	0.0	Eukaryota; __SAR; __Stramenopiles; __MAST-12
HE7.SSU_246023	0.0	0.0	0.0	0.0	1.0	0.0	0.0	2.0	0.0	1.0	0.0	2.0	0.0	2.0	0.0	0.0	0.0	8.0	0.0	0.0	0.0	0.0	0.0	0.0	0.0	0.0	0.0	0.0	0.0	0.0	Eukaryota; __Opisthokonta; __Metazoa; __Platyhelminthes; __Turbellaria; __Rhabdocoela; __Proxenetes
HE6.SSU_361316	0.0	0.0	0.0	0.0	0.0	0.0	0.0	0.0	0.0	0.0	0.0	3.0	0.0	0.0	0.0	0.0	0.0	0.0	0.0	0.0	0.0	0.0	0.0	0.0	0.0	0.0	0.0	0.0	0.0	0.0	Eukaryota; __SAR; __Stramenopiles; __Labyrinthulomycetes; __Labyrinthula
HF3.SSU_989895	0.0	0.0	0.0	0.0	0.0	1.0	2.0	1.0	0.0	0.0	0.0	2.0	0.0	0.0	1.0	1.0	0.0	1.0	0.0	0.0	0.0	0.0	0.0	0.0	0.0	0.0	0.0	0.0	0.0	0.0	Eukaryota; __Opisthokonta; __Metazoa; __Nematoda; __Chromadorea; __Plectidae; __Anaplectus; __Anaplectus_porosus
HF7.SSU_394487	0.0	0.0	0.0	0.0	0.0	0.0	0.0	2.0	0.0	0.0	0.0	3.0	0.0	0.0	0.0	0.0	0.0	2.0	0.0	0.0	0.0	0.0	0.0	0.0	0.0	0.0	0.0	0.0	0.0	0.0	Eukaryota; __SAR; __Stramenopiles; __Dictyochophyceae; __Pedinellales
TF3.SSU_969226	0.0	0.0	0.0	0.0	0.0	0.0	0.0	0.0	0.0	0.0	0.0	0.0	0.0	0.0	0.0	0.0	0.0	0.0	0.0	0.0	0.0	0.0	0.0	0.0	0.0	0.0	0.0	4.0	0.0	0.0	Eukaryota; __Opisthokonta; __Metazoa; __Xenacoelomorpha; __; __Acoela; __Isodiametridae
HE7.SSU_237867	0.0	0.0	0.0	0.0	0.0	0.0	0.0	5.0	0.0	0.0	0.0	0.0	0.0	4.0	7.0	0.0	0.0	0.0	0.0	0.0	0.0	14.0	0.0	0.0	0.0	0.0	0.0	0.0	0.0	0.0	Eukaryota; __Opisthokonta; __Metazoa; __Platyhelminthes; __Turbellaria; __Rhabdocoela
TF3.SSU_933828	0.0	0.0	0.0	0.0	0.0	0.0	0.0	0.0	0.0	0.0	0.0	0.0	0.0	0.0	1.0	0.0	0.0	0.0	0.0	0.0	0.0	0.0	0.0	0.0	0.0	0.0	7.0	31.0	0.0	0.0	Eukaryota; __Opisthokonta; __Fungi; __Ascomycota; __Taphrinomycotina
TF1.SSU_742614	0.0	0.0	0.0	0.0	0.0	0.0	0.0	0.0	0.0	2.0	1.0	0.0	0.0	0.0	0.0	0.0	0.0	0.0	0.0	1.0	0.0	0.0	0.0	0.0	0.0	24.0	15.0	0.0	0.0	0.0	Eukaryota; __Archaeplastida; __Chloroplastida; __Chlorophyta; __Prasinophytae
TF6.SSU_91106	0.0	1.0	0.0	0.0	0.0	0.0	0.0	0.0	0.0	0.0	0.0	1.0	0.0	0.0	1.0	0.0	0.0	0.0	0.0	0.0	0.0	92.0	0.0	0.0	0.0	0.0	2.0	0.0	0.0	0.0	Eukaryota
TF1.SSU_708380	0.0	0.0	0.0	0.0	2.0	0.0	0.0	1.0	0.0	0.0	0.0	0.0	0.0	0.0	0.0	0.0	0.0	0.0	0.0	0.0	0.0	0.0	0.0	0.0	0.0	0.0	2.0	0.0	0.0	0.0	Eukaryota; __SAR; __Rhizaria; __Cercozoa; __Novel_Clade_Gran-3; __uncultured_cercozoan
TS3.SSU_494993	0.0	0.0	0.0	0.0	0.0	0.0	0.0	0.0	0.0	0.0	0.0	0.0	0.0	0.0	0.0	0.0	0.0	0.0	0.0	2.0	6.0	2.0	6.0	4.0	0.0	2.0	0.0	0.0	0.0	0.0	Eukaryota; __Opisthokonta; __Metazoa; __Arthropoda; __Crustacea; __Maxillopoda
HF9.SSU_31121	1.0	1.0	0.0	0.0	0.0	0.0	0.0	0.0	0.0	0.0	0.0	0.0	2.0	0.0	0.0	1.0	0.0	0.0	0.0	0.0	0.0	0.0	0.0	0.0	0.0	0.0	0.0	0.0	0.0	0.0	Eukaryota; __SAR; __Stramenopiles; __Hyphochytriales
TF3.SSU_962488	0.0	0.0	0.0	0.0	0.0	0.0	0.0	0.0	0.0	0.0	0.0	0.0	0.0	0.0	0.0	0.0	0.0	0.0	0.0	0.0	0.0	0.0	0.0	0.0	0.0	0.0	0.0	44.0	0.0	0.0	Eukaryota; __SAR; __Stramenopiles
HF9.SSU_17844	1.0	0.0	0.0	0.0	3.0	0.0	0.0	0.0	0.0	0.0	0.0	6.0	0.0	3.0	1.0	2.0	0.0	3.0	0.0	0.0	0.0	0.0	0.0	0.0	0.0	0.0	0.0	0.0	0.0	0.0	Eukaryota; __Opisthokonta; __Metazoa; __Nematoda; __Chromadorea; __Chromadoridae; __Prodesmodora
HE9.SSU_299796	2.0	1.0	4.0	2.0	2.0	0.0	1.0	7.0	5.0	3.0	1.0	11.0	0.0	2.0	3.0	5.0	2.0	2.0	0.0	0.0	0.0	70.0	0.0	0.0	0.0	29.0	0.0	37.0	0.0	0.0	Eukaryota; __SAR; __Stramenopiles; __Labyrinthulomycetes; __Thraustochytriaceae; __Aplanochytrium; __uncultured_labyrinthulid
TF6.SSU_45943	0.0	0.0	0.0	0.0	0.0	0.0	0.0	0.0	0.0	0.0	0.0	0.0	0.0	0.0	0.0	0.0	0.0	0.0	0.0	0.0	0.0	19.0	0.0	0.0	0.0	1.0	0.0	0.0	0.0	0.0	Eukaryota; __SAR; __Alveolata; __Ciliophora; __Intramacronucleata; __Spirotrichea; __Choreotrichia; __Favella
HF7.SSU_389225	2.0	0.0	0.0	0.0	0.0	0.0	0.0	0.0	0.0	2.0	1.0	1.0	1.0	0.0	1.0	0.0	0.0	2.0	0.0	0.0	0.0	0.0	0.0	0.0	0.0	0.0	0.0	0.0	0.0	0.0	Unassigned
TF6.SSU_87354	1.0	0.0	0.0	0.0	0.0	1.0	0.0	0.0	0.0	0.0	1.0	1.0	0.0	0.0	0.0	0.0	0.0	0.0	0.0	0.0	0.0	36.0	4.0	0.0	0.0	8.0	6.0	7.0	0.0	0.0	Eukaryota; __SAR; __Alveolata; __Dinoflagellata; __Dinophyceae; __Gymnodiniphycidae; __Gymnodinium_clade; __Gymnodinium; __Gymnodinium_aureolum
TF6.SSU_56140	0.0	0.0	0.0	0.0	0.0	0.0	0.0	1.0	0.0	0.0	0.0	0.0	0.0	0.0	0.0	0.0	0.0	0.0	0.0	0.0	0.0	77.0	0.0	0.0	0.0	17.0	3.0	19.0	0.0	0.0	Eukaryota; __SAR; __Stramenopiles; __Diatomea; __Bacillariophytina; __Mediophyceae; __Chaetoceros; __uncultured_eukaryote
TF3.SSU_972046	0.0	0.0	0.0	0.0	0.0	0.0	0.0	0.0	0.0	0.0	0.0	0.0	0.0	0.0	1.0	0.0	0.0	1.0	0.0	0.0	0.0	1.0	0.0	0.0	0.0	0.0	17.0	91.0	0.0	0.0	Eukaryota; __SAR; __Stramenopiles; __Diatomea; __Bacillariophytina; __Mediophyceae; __Chaetoceros
TF6.SSU_82229	0.0	0.0	0.0	0.0	0.0	0.0	0.0	0.0	1.0	0.0	0.0	0.0	0.0	0.0	0.0	0.0	0.0	0.0	0.0	0.0	0.0	51.0	0.0	0.0	0.0	0.0	2.0	0.0	0.0	0.0	Eukaryota; __SAR; __Stramenopiles; __Labyrinthulomycetes; __TAGIRI-15; __uncultured_labyrinthulid
TF5.SSU_468284	0.0	0.0	0.0	0.0	0.0	0.0	0.0	0.0	0.0	0.0	0.0	0.0	0.0	0.0	0.0	0.0	0.0	0.0	0.0	0.0	0.0	0.0	0.0	0.0	0.0	9.0	0.0	0.0	0.0	0.0	Eukaryota; __Opisthokonta; __Metazoa; __Xenacoelomorpha; __; __Acoela; __Isodiametridae
HF2.SSU_189650	0.0	0.0	0.0	0.0	0.0	0.0	0.0	6.0	0.0	0.0	1.0	0.0	0.0	0.0	2.0	0.0	0.0	1.0	0.0	0.0	0.0	0.0	0.0	0.0	0.0	0.0	0.0	0.0	0.0	0.0	Eukaryota; __SAR; __Rhizaria; __Cercozoa; __Endomyxa; __Ascetosporea; __Paradiniidae; __Paradinium; __Haplosporidian
HF5.SSU_1012401	32.0	37.0	32.0	62.0	40.0	75.0	72.0	105.0	6.0	34.0	138.0	100.0	121.0	98.0	46.0	38.0	209.0	143.0	0.0	0.0	0.0	0.0	0.0	0.0	0.0	0.0	0.0	0.0	0.0	0.0	Eukaryota; __Opisthokonta; __Metazoa; __Arthropoda; __Chelicerata; __Arachnida
HE7.SSU_223989	0.0	0.0	1.0	1.0	0.0	0.0	1.0	1.0	2.0	0.0	1.0	1.0	0.0	0.0	1.0	0.0	1.0	2.0	0.0	0.0	0.0	0.0	0.0	0.0	0.0	0.0	0.0	0.0	0.0	0.0	Eukaryota; __Opisthokonta; __Metazoa; __Porifera; __Demospongiae
TF6.SSU_90784	0.0	0.0	0.0	0.0	0.0	0.0	0.0	0.0	0.0	0.0	0.0	0.0	0.0	0.0	0.0	0.0	0.0	0.0	0.0	0.0	0.0	47.0	0.0	0.0	0.0	0.0	0.0	0.0	0.0	0.0	Eukaryota; __SAR; __Stramenopiles; __Diatomea; __Coscinodiscophytina; __Fragilariales; __Synedra; __Synedra_acus
TF6.SSU_67695	0.0	0.0	0.0	0.0	0.0	0.0	0.0	0.0	0.0	0.0	0.0	1.0	0.0	0.0	0.0	0.0	0.0	0.0	0.0	0.0	0.0	60.0	0.0	0.0	0.0	0.0	0.0	0.0	0.0	0.0	Eukaryota; __SAR; __Stramenopiles; __Raphidophyceae; __Chattonella; __Chattonella_marina
TF6.SSU_54250	0.0	0.0	0.0	0.0	0.0	0.0	0.0	0.0	0.0	0.0	0.0	0.0	0.0	0.0	0.0	0.0	0.0	0.0	0.0	0.0	2.0	47.0	0.0	0.0	0.0	0.0	7.0	45.0	0.0	0.0	Eukaryota; __Opisthokonta; __Metazoa; __Nematoda; __Chromadorea; __Microlaimidae; __Calomicrolaimus
TF5.SSU_457543	0.0	0.0	0.0	0.0	0.0	0.0	0.0	0.0	0.0	0.0	0.0	0.0	0.0	0.0	0.0	0.0	0.0	0.0	2.0	3.0	2.0	0.0	0.0	7.0	0.0	109.0	27.0	0.0	0.0	0.0	Eukaryota; __Opisthokonta; __Metazoa; __Nematoda; __Enoplea; __Oxystominidae; __Oxystomina
HE7.SSU_218358	0.0	1.0	0.0	5.0	0.0	1.0	0.0	1.0	0.0	0.0	0.0	0.0	0.0	0.0	1.0	1.0	4.0	3.0	0.0	0.0	0.0	0.0	0.0	0.0	0.0	0.0	0.0	0.0	0.0	0.0	Eukaryota; __SAR; __Stramenopiles; __Peronosporomycetes; __Saprolegnia
HF8.SSU_799570	21.0	21.0	15.0	11.0	17.0	15.0	31.0	26.0	12.0	41.0	138.0	32.0	52.0	62.0	84.0	49.0	97.0	46.0	3.0	0.0	0.0	44.0	2.0	1.0	0.0	77.0	218.0	0.0	0.0	0.0	Eukaryota; __Opisthokonta; __Metazoa; __Arthropoda; __Crustacea; __Ostracoda
HF6.SSU_337063	1.0	3.0	2.0	4.0	0.0	1.0	0.0	0.0	0.0	2.0	3.0	3.0	2.0	1.0	8.0	1.0	3.0	0.0	0.0	0.0	0.0	0.0	0.0	0.0	0.0	0.0	0.0	0.0	0.0	0.0	Eukaryota; __SAR; __Stramenopiles; __Diatomea; __Bacillariophytina; __Bacillariophyceae; __Lyrella
HF1.SSU_764346	9.0	4.0	0.0	5.0	17.0	4.0	6.0	8.0	0.0	12.0	21.0	33.0	5.0	15.0	7.0	10.0	15.0	27.0	0.0	3.0	0.0	4.0	3.0	2.0	0.0	7.0	18.0	0.0	0.0	0.0	Eukaryota; __Opisthokonta; __Metazoa; __Nematoda; __Chromadorea; __Chromadoridae
TF6.SSU_58312	0.0	0.0	0.0	0.0	0.0	0.0	0.0	0.0	0.0	0.0	0.0	0.0	0.0	0.0	0.0	0.0	0.0	0.0	0.0	0.0	0.0	29.0	0.0	0.0	0.0	29.0	26.0	0.0	0.0	0.0	Eukaryota; __SAR; __Stramenopiles; __Diatomea; __Bacillariophytina; __Mediophyceae; __Chaetoceros
HE3.SSU_124287	1.0	3.0	0.0	0.0	0.0	1.0	0.0	2.0	0.0	0.0	0.0	0.0	1.0	1.0	1.0	0.0	3.0	0.0	0.0	0.0	0.0	0.0	0.0	0.0	0.0	0.0	0.0	0.0	0.0	0.0	Eukaryota; __Opisthokonta; __Metazoa; __Nematoda; __Enoplea; __Enoplidae; __Enoploides
TF5.SSU_431897	0.0	0.0	0.0	0.0	0.0	0.0	0.0	0.0	0.0	0.0	0.0	0.0	0.0	0.0	0.0	0.0	0.0	0.0	0.0	0.0	0.0	0.0	1.0	0.0	0.0	26.0	4.0	0.0	0.0	0.0	Eukaryota; __Opisthokonta; __Holozoa; __Choanomonada; __Acanthoecida; __Stephanoeca; __uncultured_marine_eukaryote
TF3.SSU_972471	0.0	0.0	0.0	0.0	0.0	0.0	0.0	0.0	0.0	0.0	0.0	0.0	0.0	0.0	0.0	0.0	0.0	0.0	0.0	0.0	2.0	28.0	0.0	3.0	0.0	0.0	6.0	40.0	0.0	0.0	Unassigned
TS6.SSU_569650	0.0	0.0	0.0	0.0	0.0	0.0	0.0	0.0	0.0	0.0	0.0	0.0	0.0	0.0	0.0	0.0	0.0	0.0	0.0	0.0	0.0	0.0	0.0	7.0	0.0	0.0	0.0	0.0	0.0	0.0	Eukaryota; __Opisthokonta; __Metazoa; __Annelida; __Chaetopteridae; __Chaetopterus
TF3.SSU_956986	0.0	0.0	0.0	0.0	2.0	0.0	0.0	1.0	0.0	0.0	0.0	0.0	0.0	0.0	0.0	0.0	1.0	0.0	3.0	3.0	6.0	21.0	2.0	11.0	4.0	6.0	23.0	12.0	0.0	0.0	Eukaryota; __Opisthokonta; __Metazoa; __Nemertea; __Family_Incertae_Sedis
HE7.SSU_242889	177.0	60.0	66.0	98.0	150.0	108.0	90.0	182.0	53.0	202.0	294.0	278.0	129.0	216.0	176.0	326.0	223.0	185.0	0.0	0.0	0.0	0.0	0.0	0.0	0.0	0.0	0.0	0.0	0.0	0.0	Eukaryota; __Opisthokonta; __Metazoa; __Gastrotricha; __Thaumastodermatidae; __Tetranchyroderma; __Tetranchyroderma_thysanophorum
TF3.SSU_966188	0.0	0.0	0.0	0.0	0.0	0.0	0.0	0.0	0.0	0.0	0.0	1.0	0.0	0.0	0.0	0.0	0.0	0.0	0.0	0.0	0.0	0.0	0.0	0.0	0.0	0.0	1.0	2.0	0.0	0.0	Eukaryota; __Opisthokonta; __Fungi; __Mucoromycotina
TF1.SSU_709112	0.0	0.0	0.0	0.0	0.0	0.0	0.0	0.0	0.0	0.0	1.0	0.0	0.0	0.0	0.0	0.0	0.0	0.0	0.0	0.0	0.0	0.0	0.0	0.0	0.0	0.0	2.0	0.0	0.0	0.0	Eukaryota; __SAR; __Rhizaria; __Cercozoa; __Endomyxa; __Ascetosporea; __Paradiniidae; __Paradinium; __Paradinium_poucheti
TF1.SSU_694267	0.0	0.0	0.0	0.0	0.0	0.0	0.0	0.0	0.0	0.0	0.0	0.0	0.0	0.0	0.0	0.0	0.0	0.0	0.0	0.0	0.0	0.0	0.0	0.0	0.0	0.0	6.0	0.0	0.0	0.0	Eukaryota; __Opisthokonta; __Metazoa; __Nematoda; __Chromadorea; __Plectidae; __Wilsonema
HF1.SSU_778278	0.0	0.0	0.0	0.0	0.0	0.0	0.0	0.0	0.0	0.0	1.0	1.0	0.0	0.0	0.0	0.0	0.0	0.0	0.0	0.0	0.0	0.0	0.0	0.0	0.0	0.0	5.0	0.0	0.0	0.0	Eukaryota; __Opisthokonta; __Fungi; __Chytridiomycota
TF6.SSU_68190	0.0	0.0	0.0	0.0	0.0	0.0	0.0	0.0	0.0	0.0	0.0	0.0	0.0	0.0	0.0	0.0	0.0	0.0	0.0	0.0	0.0	5.0	0.0	0.0	0.0	2.0	2.0	5.0	0.0	0.0	Eukaryota; __SAR; __Rhizaria; __Radiolaria; __RAD_B
TS2.SSU_812824	31.0	0.0	19.0	6.0	4.0	5.0	6.0	12.0	4.0	13.0	12.0	0.0	0.0	1.0	7.0	36.0	5.0	1.0	0.0	22.0	65.0	51.0	0.0	9.0	10.0	28.0	23.0	63.0	0.0	0.0	Eukaryota; __Opisthokonta; __Metazoa; __Arthropoda; __Crustacea; __Maxillopoda; __uncultured_marine_archaeon
TF6.SSU_65383	2.0	1.0	0.0	0.0	4.0	0.0	0.0	1.0	0.0	0.0	1.0	3.0	0.0	0.0	0.0	1.0	0.0	0.0	0.0	0.0	0.0	33.0	0.0	0.0	0.0	0.0	0.0	0.0	0.0	0.0	Eukaryota; __SAR; __Stramenopiles; __Diatomea; __Bacillariophytina; __Bacillariophyceae; __Cymbella
HE7.SSU_253407	75.0	196.0	85.0	113.0	137.0	66.0	32.0	244.0	43.0	113.0	325.0	120.0	149.0	329.0	114.0	108.0	163.0	132.0	0.0	2.0	0.0	16.0	0.0	0.0	0.0	8.0	11.0	3.0	0.0	0.0	Eukaryota; __Opisthokonta; __Metazoa; __Arthropoda; __Crustacea; __Ostracoda
HF1.SSU_780825	0.0	0.0	0.0	0.0	2.0	0.0	0.0	0.0	0.0	0.0	1.0	0.0	0.0	1.0	1.0	2.0	0.0	0.0	0.0	0.0	0.0	0.0	0.0	0.0	0.0	0.0	1.0	0.0	0.0	0.0	Eukaryota; __SAR; __Alveolata; __Ciliophora; __Intramacronucleata; __Spirotrichea; __Hypotrichia; __Gonostomum; __uncultured_Oxytrichidae
TF3.SSU_921429	2.0	0.0	1.0	0.0	0.0	0.0	0.0	2.0	0.0	0.0	1.0	1.0	0.0	0.0	2.0	0.0	0.0	3.0	0.0	0.0	0.0	204.0	0.0	0.0	0.0	51.0	52.0	74.0	0.0	0.0	Eukaryota; __SAR; __Stramenopiles; __Diatomea; __Bacillariophytina; __Mediophyceae; __Odontella; __Odontella_aurita
TF6.SSU_58784	0.0	0.0	0.0	0.0	0.0	0.0	0.0	0.0	0.0	0.0	0.0	0.0	0.0	0.0	0.0	0.0	0.0	0.0	0.0	0.0	0.0	15.0	0.0	0.0	0.0	8.0	7.0	7.0	0.0	0.0	Eukaryota; __SAR; __Alveolata; __Dinoflagellata; __Dinophyceae; __Gymnodiniphycidae; __Gymnodinium_clade; __Polykrikos; __Polykrikos_kofoidii
HE7.SSU_238375	0.0	0.0	0.0	0.0	2.0	0.0	0.0	1.0	0.0	0.0	0.0	0.0	0.0	0.0	0.0	0.0	0.0	0.0	0.0	0.0	0.0	0.0	0.0	0.0	0.0	0.0	0.0	0.0	0.0	0.0	Eukaryota; __SAR; __Stramenopiles; __Bicosoecida; __Cafeteriidae; __Pseudobodo; __Pseudobodo_tremulans
TF4.SSU_128920	0.0	0.0	0.0	0.0	0.0	0.0	1.0	2.0	0.0	0.0	1.0	1.0	0.0	0.0	0.0	0.0	2.0	2.0	2.0	3.0	3.0	131.0	0.0	8.0	2.0	202.0	54.0	56.0	88.0	0.0	Unassigned
TS3.SSU_492597	1.0	0.0	0.0	0.0	1.0	2.0	0.0	0.0	0.0	0.0	2.0	0.0	0.0	0.0	0.0	1.0	0.0	4.0	0.0	0.0	1.0	34.0	2.0	0.0	3.0	8.0	2.0	0.0	0.0	0.0	Eukaryota; __Opisthokonta; __Metazoa; __Platyhelminthes; __Turbellaria; __Rhabdocoela
TF6.SSU_82096	0.0	0.0	0.0	0.0	0.0	0.0	0.0	0.0	0.0	0.0	0.0	0.0	0.0	0.0	0.0	0.0	0.0	0.0	0.0	0.0	0.0	112.0	0.0	0.0	0.0	0.0	0.0	0.0	0.0	0.0	Eukaryota; __Archaeplastida; __Chloroplastida; __Charophyta; __Phragmoplastophyta; __Streptophyta; __Embryophyta; __Tracheophyta; __Spermatophyta; __Magnoliophyta; __Liliopsida; __Allium
TF5.SSU_459458	0.0	0.0	0.0	0.0	0.0	0.0	0.0	0.0	0.0	0.0	0.0	0.0	0.0	0.0	0.0	0.0	0.0	0.0	1.0	2.0	2.0	0.0	4.0	3.0	6.0	67.0	10.0	0.0	0.0	0.0	Unassigned
HE7.SSU_238591	1.0	0.0	0.0	0.0	0.0	1.0	0.0	1.0	0.0	1.0	3.0	0.0	0.0	0.0	1.0	0.0	0.0	0.0	0.0	0.0	0.0	0.0	0.0	0.0	0.0	0.0	0.0	0.0	0.0	0.0	Eukaryota; __Opisthokonta; __Holozoa; __Ichthyosporea; __Ichthyophonae; __Family_Incertae_Sedis; __Creolimax
TF5.SSU_414999	0.0	2.0	1.0	1.0	0.0	0.0	1.0	4.0	2.0	0.0	0.0	3.0	1.0	0.0	11.0	1.0	0.0	0.0	0.0	0.0	0.0	0.0	0.0	0.0	0.0	42.0	41.0	1.0	0.0	0.0	Eukaryota; __SAR; __Stramenopiles; __Incertae_Sedis; __Pirsonia
HF9.SSU_13270	0.0	0.0	0.0	0.0	0.0	0.0	0.0	0.0	0.0	0.0	0.0	0.0	2.0	1.0	0.0	1.0	0.0	0.0	0.0	0.0	0.0	0.0	0.0	0.0	0.0	0.0	0.0	0.0	0.0	0.0	Eukaryota; __SAR; __Alveolata; __Protalveolata; __Perkinsidae; __Parvilucifera; __uncultured_freshwater_eukaryote
TF1.SSU_671187	0.0	0.0	0.0	0.0	0.0	0.0	0.0	0.0	0.0	1.0	0.0	2.0	0.0	0.0	0.0	0.0	0.0	0.0	0.0	0.0	0.0	0.0	0.0	0.0	0.0	0.0	7.0	0.0	0.0	0.0	Eukaryota; __Archaeplastida; __Chloroplastida; __Chlorophyta; __Mamiellophyceae; __Micromonas
HE6.SSU_360624	0.0	0.0	0.0	0.0	0.0	0.0	0.0	0.0	0.0	0.0	0.0	2.0	0.0	0.0	1.0	1.0	0.0	0.0	0.0	0.0	0.0	0.0	0.0	0.0	0.0	0.0	0.0	0.0	0.0	0.0	Eukaryota; __SAR; __Stramenopiles; __Bicosoecida; __Bicosoecidae; __Bicosoeca
HE7.SSU_256492	59.0	36.0	39.0	50.0	77.0	46.0	34.0	65.0	20.0	19.0	67.0	76.0	31.0	56.0	61.0	44.0	81.0	118.0	0.0	0.0	1.0	114.0	0.0	0.0	0.0	4.0	6.0	0.0	0.0	0.0	Eukaryota; __Opisthokonta; __Metazoa; __Nematoda; __Chromadorea; __Chromadoridae; __uncultured_nematode
TF4.SSU_132537	40.0	68.0	15.0	15.0	78.0	152.0	9.0	8.0	34.0	57.0	28.0	28.0	14.0	22.0	22.0	19.0	95.0	11.0	0.0	1.0	1.0	52.0	0.0	7.0	0.0	39.0	50.0	0.0	716.0	0.0	Eukaryota; __Opisthokonta; __Metazoa; __Mollusca; __Gastropoda; __Caenogastropoda
TF5.SSU_411806	0.0	0.0	0.0	0.0	0.0	0.0	0.0	0.0	0.0	0.0	0.0	0.0	0.0	0.0	0.0	0.0	0.0	0.0	0.0	0.0	0.0	0.0	0.0	0.0	0.0	17.0	0.0	0.0	0.0	0.0	Eukaryota; __Opisthokonta; __Metazoa; __Nematoda; __Chromadorea; __Chromadoridae; __Paracyatholaimus; __Paracyatholaimus_intermedius
HE3.SSU_119251	0.0	2.0	1.0	1.0	0.0	0.0	0.0	0.0	0.0	0.0	0.0	0.0	0.0	0.0	0.0	0.0	0.0	0.0	0.0	0.0	0.0	0.0	0.0	0.0	0.0	0.0	0.0	0.0	0.0	0.0	Eukaryota; __Opisthokonta; __Fungi; __Chytridiomycota
HF2.SSU_189039	0.0	0.0	0.0	0.0	0.0	0.0	0.0	0.0	0.0	0.0	0.0	0.0	0.0	0.0	4.0	0.0	0.0	0.0	0.0	0.0	0.0	0.0	0.0	0.0	0.0	0.0	0.0	0.0	0.0	0.0	Eukaryota; __SAR; __Stramenopiles; __Diatomea; __Bacillariophytina; __Bacillariophyceae; __Asterionellopsis; __Asterionellopsis_glacialis
TF3.SSU_919033	2.0	1.0	2.0	1.0	3.0	1.0	3.0	1.0	0.0	2.0	0.0	6.0	1.0	0.0	2.0	3.0	1.0	0.0	1.0	0.0	1.0	10.0	0.0	0.0	0.0	33.0	35.0	55.0	0.0	0.0	Eukaryota; __SAR; __Stramenopiles; __Diatomea; __Bacillariophytina; __Mediophyceae; __Chaetoceros; __uncultured_eukaryote
HE1.SSU_848264	10.0	6.0	4.0	8.0	16.0	4.0	12.0	17.0	2.0	11.0	24.0	27.0	12.0	11.0	11.0	5.0	14.0	19.0	0.0	0.0	0.0	0.0	0.0	0.0	0.0	0.0	0.0	0.0	0.0	0.0	Eukaryota; __Opisthokonta; __Metazoa; __Nematoda; __Chromadorea; __Chromadoridae
HF1.SSU_779114	0.0	0.0	1.0	0.0	0.0	2.0	1.0	1.0	0.0	3.0	11.0	2.0	3.0	10.0	2.0	2.0	3.0	21.0	0.0	0.0	2.0	0.0	0.0	0.0	0.0	0.0	1.0	0.0	0.0	0.0	Eukaryota; __Opisthokonta; __Metazoa; __Nematoda; __Chromadorea; __Axonolaimidae; __Axonolaimus
HE5.SSU_178863	0.0	0.0	0.0	0.0	3.0	2.0	0.0	0.0	0.0	0.0	0.0	2.0	0.0	0.0	0.0	0.0	0.0	0.0	0.0	0.0	0.0	0.0	0.0	0.0	0.0	0.0	0.0	0.0	0.0	0.0	Eukaryota; __Opisthokonta; __Metazoa; __Arthropoda; __Crustacea; __Maxillopoda
HF2.SSU_205129	6.0	6.0	0.0	1.0	7.0	1.0	4.0	6.0	1.0	3.0	10.0	7.0	3.0	6.0	11.0	10.0	6.0	8.0	0.0	0.0	0.0	0.0	0.0	0.0	0.0	0.0	0.0	0.0	0.0	0.0	Eukaryota; __Opisthokonta; __Metazoa; __Nematoda; __Chromadorea; __Chromadoridae; __uncultured_nematode
HF6.SSU_323780	0.0	0.0	0.0	0.0	0.0	1.0	1.0	0.0	1.0	0.0	1.0	0.0	1.0	2.0	0.0	1.0	1.0	0.0	0.0	0.0	0.0	0.0	0.0	0.0	0.0	0.0	0.0	0.0	0.0	0.0	Eukaryota; __Opisthokonta; __Metazoa; __Xenacoelomorpha; __; __Acoela
TF6.SSU_97897	0.0	0.0	0.0	0.0	0.0	0.0	0.0	0.0	0.0	0.0	0.0	0.0	0.0	0.0	0.0	0.0	0.0	0.0	0.0	0.0	0.0	39.0	0.0	0.0	0.0	22.0	0.0	0.0	0.0	0.0	Eukaryota; __Opisthokonta; __Fungi; __Chytridiomycota
TF5.SSU_463768	0.0	0.0	0.0	0.0	0.0	0.0	0.0	0.0	0.0	0.0	0.0	0.0	0.0	0.0	0.0	0.0	0.0	0.0	0.0	0.0	0.0	0.0	0.0	0.0	0.0	1.0	7.0	0.0	0.0	0.0	Eukaryota; __SAR; __Alveolata; __Ciliophora; __Intramacronucleata; __Spirotrichea; __Hypotrichia; __Protogastrostyla; __Protogastrostyla_pulchra
TF1.SSU_699642	1.0	0.0	3.0	1.0	0.0	0.0	1.0	2.0	0.0	0.0	4.0	1.0	0.0	2.0	2.0	1.0	0.0	0.0	0.0	0.0	0.0	0.0	0.0	0.0	0.0	20.0	34.0	0.0	0.0	0.0	Eukaryota; __Incertae_Sedis; __Apusomonadidae; __Amastigomonas
TS1.SSU_276513	3.0	2.0	2.0	1.0	0.0	1.0	1.0	10.0	0.0	2.0	3.0	3.0	11.0	0.0	3.0	2.0	3.0	13.0	0.0	2.0	4.0	163.0	5.0	7.0	3.0	138.0	58.0	72.0	3.0	0.0	Unassigned
TF5.SSU_410940	0.0	0.0	0.0	0.0	0.0	0.0	0.0	0.0	0.0	0.0	0.0	0.0	0.0	0.0	0.0	0.0	0.0	0.0	0.0	0.0	0.0	0.0	0.0	0.0	0.0	27.0	0.0	0.0	0.0	0.0	Eukaryota; __SAR; __Stramenopiles; __Chrysophyceae; __Ochromonadales; __Paraphysomonas
HF1.SSU_774489	0.0	0.0	0.0	0.0	0.0	2.0	0.0	0.0	0.0	0.0	4.0	0.0	1.0	1.0	0.0	1.0	0.0	0.0	0.0	0.0	0.0	0.0	0.0	0.0	0.0	0.0	0.0	0.0	0.0	0.0	Eukaryota; __Opisthokonta; __Metazoa; __Xenacoelomorpha; __; __Acoela; __Isodiametridae
TF3.SSU_937781	0.0	0.0	0.0	0.0	0.0	0.0	0.0	0.0	0.0	0.0	0.0	0.0	0.0	0.0	0.0	0.0	0.0	0.0	0.0	0.0	0.0	0.0	0.0	0.0	0.0	0.0	0.0	5.0	0.0	0.0	Eukaryota; __Opisthokonta; __Fungi; __Chytridiomycota; __Neocallimastix; __Neocallimastix_frontalis
HF9.SSU_11594	0.0	0.0	0.0	0.0	0.0	0.0	0.0	0.0	0.0	1.0	2.0	0.0	1.0	3.0	0.0	4.0	1.0	1.0	0.0	0.0	0.0	0.0	0.0	0.0	0.0	0.0	0.0	0.0	0.0	0.0	Eukaryota; __SAR; __Alveolata; __Ciliophora; __Intramacronucleata; __Litostomatea; __Haptoria; __Loxophyllum
HF9.SSU_7624	0.0	1.0	1.0	0.0	3.0	0.0	1.0	2.0	0.0	1.0	1.0	1.0	0.0	0.0	0.0	1.0	0.0	0.0	0.0	0.0	0.0	0.0	0.0	0.0	0.0	0.0	0.0	0.0	0.0	0.0	Eukaryota; __Opisthokonta; __Metazoa; __Annelida; __Family_Incertae_Sedis; __Enchytraeidae; __Grania
HF6.SSU_338739	0.0	1.0	4.0	2.0	1.0	0.0	0.0	2.0	0.0	0.0	0.0	0.0	0.0	0.0	0.0	0.0	3.0	0.0	0.0	0.0	0.0	0.0	0.0	0.0	0.0	0.0	0.0	0.0	0.0	0.0	Eukaryota; __Opisthokonta; __Metazoa; __Nematoda; __Chromadorea
HE3.SSU_123107	0.0	1.0	0.0	0.0	0.0	0.0	0.0	0.0	0.0	0.0	0.0	2.0	0.0	0.0	1.0	0.0	0.0	0.0	0.0	0.0	0.0	0.0	0.0	0.0	0.0	0.0	0.0	0.0	0.0	0.0	Eukaryota; __Opisthokonta; __Metazoa; __Urochordata; __Ascidiacea; __Phallusia
HE4.SSU_908113	8.0	12.0	3.0	4.0	5.0	12.0	41.0	98.0	7.0	2.0	8.0	0.0	20.0	24.0	83.0	33.0	49.0	17.0	3.0	18.0	223.0	54.0	43.0	13.0	0.0	45.0	3.0	5.0	0.0	44.0	Eukaryota; __Opisthokonta; __Metazoa; __Nemertea; __Family_Incertae_Sedis; __Lineus; __Lineus_bilineatus
TF5.SSU_452056	0.0	0.0	0.0	0.0	0.0	0.0	0.0	0.0	0.0	0.0	0.0	0.0	0.0	0.0	0.0	0.0	0.0	0.0	0.0	0.0	0.0	2.0	0.0	0.0	0.0	27.0	3.0	0.0	0.0	0.0	Eukaryota; __SAR; __Stramenopiles; __Labyrinthulomycetes; __PW19; __Oblongichytrium
HE6.SSU_369450	0.0	0.0	0.0	0.0	0.0	0.0	0.0	0.0	0.0	0.0	0.0	1.0	0.0	0.0	0.0	0.0	0.0	0.0	0.0	0.0	0.0	0.0	0.0	0.0	0.0	0.0	6.0	3.0	0.0	0.0	Eukaryota; __SAR; __Stramenopiles
HF2.SSU_206300	1.0	1.0	0.0	1.0	0.0	0.0	0.0	1.0	1.0	0.0	2.0	0.0	0.0	0.0	4.0	1.0	0.0	2.0	0.0	0.0	0.0	0.0	0.0	0.0	0.0	0.0	4.0	0.0	0.0	0.0	Eukaryota; __Cryptophyceae; __Goniomonas
TF1.SSU_687174	0.0	0.0	0.0	0.0	0.0	0.0	0.0	0.0	0.0	0.0	0.0	0.0	0.0	0.0	0.0	1.0	0.0	0.0	0.0	0.0	0.0	0.0	0.0	0.0	0.0	0.0	3.0	0.0	0.0	0.0	Eukaryota; __Incertae_Sedis; __Apusomonadidae; __Amastigomonas; __Amastigomonas_bermudensis
HF7.SSU_401232	3.0	1.0	3.0	0.0	0.0	0.0	0.0	1.0	0.0	0.0	1.0	0.0	0.0	0.0	0.0	2.0	0.0	3.0	0.0	0.0	0.0	0.0	0.0	0.0	0.0	0.0	0.0	0.0	0.0	0.0	Eukaryota; __Incertae_Sedis; __Apusomonadidae; __Amastigomonas; __Amastigomonas_bermudensis
TF3.SSU_941093	2.0	0.0	0.0	0.0	0.0	0.0	0.0	1.0	1.0	0.0	0.0	1.0	0.0	0.0	0.0	0.0	0.0	1.0	0.0	0.0	0.0	0.0	0.0	0.0	0.0	1.0	0.0	39.0	0.0	0.0	Eukaryota; __SAR; __Rhizaria; __Cercozoa; __Silicofilosea; __Marimonadida
HF9.SSU_26977	0.0	1.0	2.0	1.0	0.0	0.0	0.0	0.0	0.0	0.0	0.0	0.0	2.0	0.0	0.0	1.0	1.0	0.0	0.0	0.0	0.0	0.0	0.0	0.0	0.0	0.0	0.0	0.0	0.0	0.0	Eukaryota; __Opisthokonta; __Metazoa; __Porifera; __Demospongiae
TS3.SSU_492787	0.0	0.0	0.0	0.0	0.0	0.0	0.0	0.0	0.0	0.0	0.0	0.0	0.0	0.0	0.0	0.0	0.0	0.0	0.0	0.0	1.0	0.0	0.0	0.0	0.0	0.0	0.0	2.0	0.0	0.0	Eukaryota; __Opisthokonta; __Metazoa; __Platyhelminthes; __Turbellaria; __Rhabdocoela
TF5.SSU_445414	0.0	1.0	0.0	0.0	0.0	0.0	0.0	2.0	0.0	0.0	0.0	2.0	0.0	2.0	0.0	0.0	0.0	1.0	0.0	0.0	0.0	0.0	0.0	0.0	0.0	14.0	5.0	0.0	0.0	0.0	Eukaryota; __Kathablepharidae
TS2.SSU_823349	0.0	0.0	0.0	0.0	0.0	1.0	0.0	0.0	0.0	0.0	0.0	0.0	0.0	0.0	0.0	0.0	0.0	0.0	0.0	1.0	4.0	1.0	2.0	1.0	0.0	1.0	1.0	0.0	2.0	0.0	Eukaryota; __Opisthokonta; __Metazoa; __Nematoda; __Enoplea; __Tripyloididae; __Bathylaimus
TF3.SSU_921643	0.0	0.0	1.0	0.0	1.0	0.0	0.0	0.0	0.0	0.0	0.0	0.0	0.0	0.0	0.0	0.0	0.0	0.0	0.0	0.0	0.0	0.0	0.0	0.0	0.0	0.0	7.0	37.0	0.0	0.0	Eukaryota; __SAR; __Stramenopiles; __Labyrinthulomycetes
TF1.SSU_673928	0.0	0.0	0.0	0.0	0.0	0.0	0.0	0.0	0.0	0.0	0.0	0.0	0.0	0.0	0.0	0.0	0.0	0.0	0.0	0.0	0.0	0.0	0.0	0.0	0.0	0.0	7.0	0.0	0.0	0.0	Eukaryota; __SAR; __Stramenopiles; __Diatomea; __Bacillariophytina; __Mediophyceae; __Chaetoceros
TF1.SSU_750708	0.0	0.0	1.0	0.0	0.0	0.0	0.0	0.0	0.0	0.0	0.0	0.0	0.0	2.0	0.0	0.0	0.0	1.0	0.0	0.0	0.0	2.0	0.0	0.0	0.0	0.0	6.0	30.0	0.0	0.0	Eukaryota; __SAR; __Stramenopiles; __Diatomea; __Bacillariophytina; __Mediophyceae; __Chaetoceros
TS3.SSU_475696	0.0	0.0	0.0	0.0	0.0	0.0	0.0	0.0	0.0	0.0	0.0	0.0	0.0	0.0	0.0	0.0	0.0	0.0	0.0	1.0	5.0	0.0	0.0	0.0	0.0	0.0	0.0	0.0	0.0	0.0	Eukaryota; __Opisthokonta; __Metazoa; __Annelida; __Family_Incertae_Sedis; __Spio
HE6.SSU_361449	0.0	0.0	0.0	0.0	0.0	0.0	0.0	0.0	0.0	0.0	2.0	2.0	0.0	0.0	2.0	0.0	0.0	0.0	0.0	0.0	0.0	0.0	0.0	0.0	0.0	0.0	0.0	0.0	0.0	0.0	Eukaryota; __Opisthokonta; __Metazoa; __Nematoda; __Enoplea; __Rhabdolaimidae; __Syringolaimus
TS3.SSU_484423	0.0	0.0	0.0	0.0	0.0	0.0	0.0	0.0	1.0	0.0	0.0	0.0	0.0	0.0	0.0	0.0	0.0	0.0	0.0	8.0	3.0	0.0	0.0	0.0	1.0	0.0	0.0	0.0	0.0	0.0	Eukaryota; __Opisthokonta; __Metazoa; __Annelida; __Family_Incertae_Sedis
TF5.SSU_470101	0.0	0.0	0.0	0.0	0.0	0.0	0.0	0.0	0.0	0.0	0.0	0.0	0.0	0.0	0.0	0.0	0.0	0.0	6.0	5.0	0.0	165.0	2.0	1.0	0.0	158.0	3.0	20.0	0.0	0.0	Eukaryota; __Opisthokonta; __Metazoa; __Arthropoda; __Crustacea; __Maxillopoda
HF8.SSU_785881	2.0	0.0	0.0	0.0	2.0	0.0	0.0	0.0	2.0	0.0	1.0	1.0	4.0	1.0	1.0	0.0	0.0	1.0	0.0	0.0	0.0	0.0	0.0	0.0	0.0	0.0	1.0	0.0	0.0	0.0	Eukaryota; __Opisthokonta; __Metazoa; __Arthropoda; __Crustacea; __Maxillopoda
TF3.SSU_955499	0.0	0.0	5.0	8.0	1.0	0.0	1.0	8.0	1.0	5.0	3.0	0.0	2.0	3.0	7.0	11.0	6.0	2.0	0.0	1.0	1.0	21.0	1.0	1.0	0.0	24.0	13.0	60.0	0.0	0.0	Eukaryota; __Opisthokonta; __Metazoa; __Arthropoda; __Crustacea; __Maxillopoda; __uncultured_marine_archaeon
HF6.SSU_328746	173.0	116.0	26.0	43.0	72.0	41.0	6.0	753.0	56.0	36.0	33.0	1849.0	175.0	51.0	119.0	189.0	324.0	28.0	10.0	319.0	8.0	44.0	0.0	0.0	1.0	7.0	523.0	188.0	235.0	0.0	Eukaryota; __Opisthokonta; __Metazoa; __Nemertea; __Family_Incertae_Sedis; __Cephalothrix; __Cephalothrix_hongkongiensis
TF6.SSU_57473	0.0	0.0	0.0	0.0	0.0	0.0	0.0	0.0	0.0	0.0	0.0	0.0	0.0	0.0	0.0	0.0	0.0	0.0	0.0	4.0	3.0	42.0	2.0	1.0	0.0	22.0	10.0	10.0	0.0	0.0	Eukaryota; __Opisthokonta; __Metazoa; __Platyhelminthes; __Turbellaria; __Rhabdocoela
TF6.SSU_105168	0.0	0.0	0.0	0.0	0.0	0.0	0.0	0.0	0.0	0.0	0.0	0.0	0.0	0.0	0.0	0.0	0.0	0.0	0.0	0.0	0.0	19.0	0.0	0.0	0.0	0.0	0.0	0.0	0.0	0.0	Eukaryota; __Centrohelida; __Acanthocystidae
HE6.SSU_368318	1.0	0.0	0.0	2.0	0.0	0.0	0.0	3.0	0.0	0.0	1.0	11.0	3.0	3.0	1.0	1.0	7.0	3.0	0.0	0.0	0.0	0.0	0.0	0.0	0.0	0.0	0.0	0.0	0.0	0.0	Eukaryota; __Opisthokonta; __Metazoa; __Nematoda; __Chromadorea; __Desmodoridae; __Prochaetosoma
HF9.SSU_17063	2.0	0.0	1.0	1.0	0.0	0.0	1.0	0.0	0.0	0.0	2.0	3.0	1.0	4.0	0.0	2.0	3.0	1.0	0.0	0.0	0.0	0.0	0.0	0.0	0.0	0.0	0.0	0.0	0.0	0.0	Eukaryota; __SAR; __Stramenopiles; __Diatomea; __Bacillariophytina; __Bacillariophyceae; __Lyrella
TF6.SSU_98053	0.0	0.0	0.0	0.0	0.0	0.0	0.0	0.0	0.0	0.0	0.0	0.0	0.0	0.0	1.0	0.0	0.0	0.0	0.0	0.0	0.0	9.0	0.0	0.0	0.0	0.0	5.0	0.0	0.0	0.0	Eukaryota; __SAR; __Rhizaria; __Cercozoa; __Granofilosea; __Massisteria; __uncultured_cercozoan
HF4.SSU_602119	0.0	1.0	1.0	0.0	0.0	0.0	0.0	0.0	0.0	0.0	1.0	1.0	3.0	3.0	0.0	3.0	1.0	0.0	0.0	0.0	0.0	0.0	0.0	0.0	0.0	0.0	0.0	0.0	0.0	0.0	Eukaryota; __Opisthokonta; __Metazoa; __Annelida; __Family_Incertae_Sedis; __Pisione; __Pisione_remota
HE7.SSU_244283	18.0	11.0	16.0	7.0	3.0	4.0	2.0	26.0	4.0	19.0	18.0	34.0	9.0	19.0	14.0	19.0	8.0	18.0	0.0	0.0	0.0	0.0	0.0	0.0	0.0	0.0	0.0	0.0	0.0	0.0	Eukaryota; __Opisthokonta; __Metazoa; __Gastrotricha; __Thaumastodermatidae; __Diplodasys; __Diplodasys_ankeli
TF5.SSU_437076	0.0	0.0	0.0	0.0	0.0	0.0	0.0	0.0	0.0	0.0	0.0	0.0	0.0	0.0	0.0	0.0	0.0	0.0	0.0	0.0	0.0	1.0	0.0	1.0	0.0	3.0	5.0	0.0	0.0	0.0	Eukaryota; __Opisthokonta; __Metazoa; __Nematoda; __Chromadorea; __Comesomatidae
TF3.SSU_918144	0.0	0.0	0.0	0.0	0.0	0.0	0.0	0.0	0.0	0.0	0.0	0.0	0.0	0.0	0.0	2.0	0.0	0.0	0.0	0.0	0.0	0.0	0.0	0.0	0.0	0.0	1.0	31.0	0.0	0.0	Eukaryota; __Opisthokonta; __Fungi; __Chytridiomycota
TS3.SSU_472524	38.0	58.0	48.0	21.0	39.0	14.0	8.0	160.0	39.0	26.0	34.0	62.0	10.0	98.0	21.0	22.0	13.0	8.0	76.0	109.0	546.0	200.0	47.0	57.0	148.0	315.0	260.0	161.0	100.0	3.0	Eukaryota; __Opisthokonta; __Metazoa; __Cnidaria; __Hydrozoa; __Euphysa
TS3.SSU_480632	0.0	0.0	0.0	0.0	0.0	0.0	0.0	0.0	0.0	0.0	0.0	0.0	0.0	0.0	0.0	0.0	0.0	0.0	0.0	0.0	189.0	0.0	0.0	0.0	0.0	0.0	0.0	0.0	0.0	0.0	Eukaryota; __Opisthokonta; __Metazoa; __Annelida; __Family_Incertae_Sedis; __Aphrodita
HF4.SSU_620395	1.0	0.0	0.0	0.0	0.0	2.0	1.0	0.0	0.0	0.0	0.0	0.0	4.0	3.0	1.0	1.0	0.0	1.0	0.0	0.0	0.0	0.0	0.0	0.0	0.0	0.0	0.0	0.0	0.0	0.0	Eukaryota; __Opisthokonta; __Metazoa; __Gastrotricha; __Turbanellidae; __Turbanella; __Turbanella_cornuta
TF6.SSU_44832	18.0	0.0	15.0	5.0	18.0	87.0	0.0	39.0	1.0	1.0	12.0	1.0	0.0	3.0	0.0	1.0	3.0	1.0	47.0	337.0	115.0	383.0	1387.0	185.0	85.0	554.0	451.0	67.0	0.0	0.0	Eukaryota; __Opisthokonta; __Metazoa; __Mollusca; __Bivalvia; __Heteroconchia; __Lasaea
TS6.SSU_559379	0.0	0.0	0.0	0.0	0.0	0.0	0.0	0.0	0.0	0.0	0.0	1.0	0.0	0.0	0.0	0.0	0.0	0.0	11.0	4.0	4.0	0.0	0.0	3.0	3.0	0.0	0.0	0.0	0.0	0.0	Eukaryota; __Opisthokonta; __Metazoa; __Cnidaria; __Anthozoa
HE3.SSU_111843	6.0	5.0	0.0	0.0	0.0	0.0	1.0	0.0	0.0	3.0	5.0	17.0	0.0	0.0	1.0	0.0	0.0	0.0	0.0	0.0	0.0	0.0	0.0	0.0	0.0	0.0	0.0	0.0	0.0	0.0	Eukaryota; __Opisthokonta; __Metazoa; __Platyhelminthes; __Turbellaria; __Seriata; __Archimonocelis
HE2.SSU_642813	1.0	0.0	0.0	1.0	0.0	0.0	0.0	0.0	0.0	0.0	1.0	2.0	0.0	0.0	0.0	1.0	0.0	1.0	0.0	0.0	0.0	0.0	0.0	0.0	0.0	0.0	0.0	0.0	0.0	0.0	Eukaryota; __Opisthokonta; __Metazoa; __Mollusca; __Bivalvia; __Heteroconchia
HF9.SSU_7462	0.0	0.0	0.0	1.0	0.0	0.0	0.0	2.0	0.0	1.0	2.0	1.0	3.0	1.0	4.0	4.0	0.0	4.0	0.0	0.0	0.0	0.0	0.0	0.0	0.0	0.0	0.0	0.0	0.0	0.0	Eukaryota; __SAR; __Stramenopiles; __Peronosporomycetes; __Saprolegnia; __Saprolegnia_sp._SAP1
HE9.SSU_315015	1.0	0.0	0.0	1.0	0.0	0.0	0.0	0.0	0.0	0.0	0.0	0.0	0.0	1.0	0.0	0.0	0.0	1.0	0.0	0.0	0.0	0.0	0.0	0.0	0.0	0.0	0.0	0.0	0.0	0.0	Eukaryota; __SAR; __Stramenopiles; __Diatomea; __Bacillariophytina; __Mediophyceae; __Toxarium; __Toxarium_undulatum
HF8.SSU_786219	0.0	0.0	0.0	0.0	0.0	0.0	0.0	0.0	0.0	3.0	0.0	0.0	5.0	0.0	0.0	1.0	0.0	0.0	0.0	0.0	0.0	0.0	0.0	0.0	0.0	0.0	1.0	0.0	0.0	0.0	Eukaryota; __Opisthokonta; __Fungi; __Ascomycota; __Pezizomycotina; __Sordariomycetes; __Purpureocillium; __Purpureocillium_lilacinum_nematode_egg-parasitic_fungus
TF3.SSU_959998	0.0	0.0	0.0	0.0	0.0	0.0	0.0	0.0	0.0	1.0	2.0	0.0	0.0	1.0	0.0	2.0	0.0	0.0	0.0	0.0	0.0	149.0	0.0	0.0	0.0	60.0	16.0	68.0	0.0	0.0	Eukaryota; __Opisthokonta; __Fungi; __Chytridiomycota; __uncultured_fungus
HE6.SSU_353318	0.0	0.0	0.0	0.0	0.0	1.0	0.0	2.0	0.0	0.0	0.0	7.0	0.0	4.0	0.0	0.0	2.0	0.0	0.0	0.0	0.0	0.0	0.0	0.0	0.0	0.0	3.0	0.0	0.0	0.0	Eukaryota; __SAR; __Stramenopiles; __Peronosporomycetes; __Olpidiopsis
HE6.SSU_372737	3.0	4.0	4.0	2.0	12.0	1.0	0.0	2.0	5.0	2.0	0.0	7.0	2.0	0.0	0.0	2.0	0.0	2.0	0.0	0.0	0.0	0.0	0.0	0.0	0.0	0.0	0.0	0.0	0.0	0.0	Eukaryota; __Opisthokonta; __Metazoa; __Cnidaria; __Hydrozoa; __Ectopleura
TF3.SSU_933268	0.0	0.0	1.0	1.0	1.0	1.0	0.0	1.0	1.0	0.0	0.0	0.0	0.0	3.0	2.0	0.0	0.0	0.0	0.0	0.0	0.0	0.0	1.0	0.0	0.0	0.0	2.0	25.0	0.0	0.0	Eukaryota; __Opisthokonta; __Fungi; __Ascomycota; __Saccharomycotina; __Saccharomycetes; __Saccharomycetales; __Incertae_Sedis; __Cyberlindnera; __Cyberlindnera_jadinii
HF1.SSU_777344	1.0	1.0	0.0	0.0	0.0	1.0	1.0	0.0	2.0	0.0	2.0	0.0	0.0	0.0	1.0	2.0	1.0	0.0	0.0	0.0	0.0	0.0	0.0	0.0	0.0	0.0	0.0	0.0	0.0	0.0	Eukaryota; __SAR; __Stramenopiles; __Diatomea; __Bacillariophytina; __Bacillariophyceae; __Navicula
HF9.SSU_26153	1.0	2.0	0.0	1.0	2.0	1.0	0.0	1.0	2.0	1.0	0.0	2.0	1.0	0.0	2.0	2.0	1.0	1.0	0.0	0.0	0.0	0.0	0.0	0.0	0.0	0.0	0.0	0.0	0.0	0.0	Eukaryota; __SAR; __Stramenopiles; __Diatomea; __Bacillariophytina; __Mediophyceae; __Toxarium; __Toxarium_undulatum
TF1.SSU_676538	0.0	0.0	0.0	0.0	0.0	0.0	0.0	0.0	0.0	0.0	0.0	0.0	0.0	0.0	0.0	0.0	0.0	0.0	0.0	0.0	0.0	0.0	0.0	0.0	0.0	0.0	7.0	0.0	0.0	0.0	Eukaryota; __Haptophyta; __Pavlovophyceae; __Diacronema; __Diacronema_vlkianum
TF6.SSU_67694	0.0	0.0	0.0	0.0	0.0	0.0	0.0	0.0	0.0	0.0	0.0	0.0	0.0	0.0	0.0	0.0	0.0	0.0	0.0	0.0	0.0	9.0	0.0	0.0	0.0	6.0	3.0	0.0	0.0	0.0	Eukaryota; __Opisthokonta; __Metazoa; __Arthropoda; __Crustacea; __Maxillopoda
HF4.SSU_606073	11.0	10.0	8.0	20.0	16.0	10.0	5.0	22.0	3.0	26.0	50.0	18.0	24.0	41.0	14.0	38.0	34.0	37.0	0.0	0.0	0.0	1.0	0.0	0.0	0.0	1.0	4.0	0.0	0.0	0.0	Eukaryota; __Opisthokonta; __Metazoa; __Arthropoda; __Crustacea; __Ostracoda
HE9.SSU_315537	17.0	5.0	7.0	15.0	15.0	2.0	3.0	14.0	13.0	4.0	1.0	21.0	3.0	5.0	10.0	5.0	7.0	3.0	0.0	0.0	0.0	1.0	0.0	0.0	0.0	1.0	0.0	9.0	0.0	0.0	Eukaryota; __Opisthokonta; __Metazoa; __Annelida; __Family_Incertae_Sedis
HE4.SSU_916681	0.0	0.0	1.0	0.0	0.0	0.0	0.0	0.0	1.0	0.0	0.0	1.0	0.0	0.0	1.0	0.0	1.0	0.0	0.0	0.0	0.0	0.0	0.0	0.0	0.0	0.0	0.0	0.0	0.0	0.0	Eukaryota; __SAR; __Rhizaria; __Cercozoa; __Silicofilosea; __Euglyphida; __Cyphoderiidae; __Cyphoderia
TF6.SSU_49192	1.0	7.0	15.0	5.0	0.0	1.0	10.0	1.0	6.0	0.0	6.0	0.0	14.0	0.0	9.0	11.0	28.0	0.0	0.0	0.0	13.0	11.0	0.0	0.0	0.0	77.0	12.0	33.0	0.0	5.0	Eukaryota; __Opisthokonta; __Metazoa; __Nemertea; __Family_Incertae_Sedis; __Cerebratulus
HE1.SSU_866120	0.0	0.0	0.0	0.0	4.0	0.0	0.0	0.0	0.0	0.0	0.0	0.0	0.0	0.0	1.0	0.0	0.0	2.0	0.0	0.0	0.0	0.0	0.0	0.0	0.0	0.0	0.0	0.0	0.0	0.0	Eukaryota; __Opisthokonta; __Metazoa; __Nematoda; __Chromadorea; __Desmodoridae
TF3.SSU_975589	1.0	0.0	0.0	0.0	0.0	0.0	0.0	0.0	0.0	1.0	5.0	0.0	0.0	3.0	2.0	2.0	3.0	1.0	0.0	0.0	0.0	0.0	0.0	0.0	0.0	0.0	2.0	20.0	0.0	0.0	Eukaryota; __SAR; __Rhizaria; __Cercozoa; __Silicofilosea
TF1.SSU_692829	0.0	0.0	0.0	0.0	0.0	0.0	0.0	0.0	0.0	0.0	0.0	0.0	0.0	0.0	0.0	0.0	0.0	0.0	0.0	0.0	0.0	0.0	0.0	0.0	0.0	0.0	3.0	0.0	0.0	0.0	Eukaryota; __SAR; __Alveolata; __Dinoflagellata; __Dinophyceae; __Peridiniphycidae; __Peridiniales; __Protoperidinium
TF3.SSU_921370	0.0	0.0	0.0	0.0	0.0	0.0	0.0	0.0	0.0	0.0	0.0	0.0	0.0	0.0	0.0	0.0	0.0	0.0	0.0	3.0	9.0	7.0	0.0	4.0	0.0	0.0	2.0	2.0	0.0	0.0	Eukaryota; __Opisthokonta; __Metazoa; __Arthropoda; __Crustacea; __Maxillopoda
TF6.SSU_46826	0.0	0.0	0.0	0.0	0.0	0.0	0.0	0.0	0.0	0.0	0.0	0.0	0.0	0.0	0.0	0.0	0.0	0.0	0.0	0.0	0.0	9.0	0.0	0.0	0.0	0.0	2.0	6.0	0.0	0.0	Eukaryota; __SAR; __Alveolata; __Protalveolata; __Syndiniales; __Syndiniales_Group_I; __uncultured_marine_eukaryote
HF9.SSU_15102	0.0	0.0	0.0	1.0	0.0	0.0	0.0	4.0	0.0	3.0	1.0	0.0	0.0	0.0	2.0	3.0	0.0	1.0	0.0	0.0	0.0	0.0	0.0	0.0	0.0	0.0	5.0	0.0	0.0	0.0	Eukaryota; __Opisthokonta; __Fungi
TS1.SSU_285128	0.0	0.0	0.0	0.0	0.0	0.0	0.0	0.0	0.0	0.0	0.0	0.0	0.0	0.0	0.0	0.0	0.0	0.0	0.0	13.0	0.0	0.0	18.0	11.0	1.0	1.0	7.0	2.0	0.0	0.0	Eukaryota; __Opisthokonta; __Metazoa; __Mollusca; __Bivalvia; __Heteroconchia; __Abra
HF7.SSU_407024	3.0	6.0	4.0	1.0	0.0	1.0	1.0	0.0	3.0	6.0	8.0	4.0	1.0	11.0	1.0	3.0	0.0	41.0	0.0	0.0	0.0	0.0	0.0	0.0	0.0	26.0	23.0	0.0	0.0	0.0	Eukaryota; __Opisthokonta; __Metazoa; __Nematoda; __Chromadorea; __Chromadoridae; __Achromadora
TF1.SSU_698634	0.0	0.0	0.0	0.0	0.0	0.0	0.0	0.0	0.0	0.0	0.0	0.0	0.0	0.0	0.0	0.0	0.0	0.0	0.0	0.0	0.0	0.0	0.0	0.0	0.0	0.0	10.0	0.0	0.0	0.0	Eukaryota; __SAR; __Rhizaria; __Cercozoa
TS5.SSU_881306	0.0	0.0	0.0	0.0	0.0	0.0	0.0	0.0	0.0	0.0	0.0	0.0	0.0	0.0	0.0	0.0	0.0	0.0	0.0	0.0	1.0	0.0	0.0	3.0	2.0	0.0	0.0	0.0	0.0	0.0	Eukaryota; __Opisthokonta; __Metazoa; __Cnidaria; __Hydrozoa; __Conopora
HF1.SSU_760637	0.0	0.0	0.0	0.0	0.0	0.0	0.0	0.0	0.0	0.0	1.0	0.0	0.0	0.0	2.0	0.0	0.0	0.0	0.0	0.0	0.0	0.0	0.0	0.0	0.0	0.0	0.0	0.0	0.0	0.0	Eukaryota; __Opisthokonta; __Metazoa; __Gastrotricha; __Paraturbanella
TF3.SSU_965926	0.0	0.0	0.0	0.0	0.0	0.0	0.0	0.0	0.0	0.0	0.0	0.0	0.0	0.0	0.0	0.0	1.0	0.0	0.0	0.0	0.0	0.0	0.0	0.0	0.0	0.0	0.0	21.0	0.0	0.0	Eukaryota; __Opisthokonta; __Metazoa; __Platyhelminthes; __Turbellaria; __Seriata
HF9.SSU_24799	0.0	0.0	0.0	0.0	0.0	0.0	0.0	0.0	0.0	0.0	0.0	0.0	1.0	0.0	0.0	2.0	0.0	0.0	0.0	0.0	0.0	0.0	0.0	0.0	0.0	0.0	0.0	0.0	0.0	0.0	Eukaryota; __SAR; __Rhizaria; __Cercozoa; __Silicofilosea; __Euglyphida; __Paulinellidae; __Paulinella
TF6.SSU_85277	0.0	0.0	0.0	0.0	0.0	0.0	0.0	0.0	0.0	0.0	0.0	0.0	0.0	0.0	0.0	0.0	0.0	0.0	0.0	0.0	2.0	1.0	2.0	2.0	0.0	1.0	0.0	0.0	0.0	0.0	Eukaryota; __Opisthokonta; __Metazoa; __Annelida; __Family_Incertae_Sedis
HE8.SSU_843570	2.0	1.0	1.0	1.0	1.0	1.0	1.0	1.0	0.0	1.0	0.0	3.0	2.0	1.0	4.0	2.0	3.0	7.0	0.0	0.0	0.0	0.0	0.0	0.0	0.0	0.0	0.0	0.0	0.0	0.0	Eukaryota; __Opisthokonta; __Metazoa; __Nematoda; __Chromadorea; __Chromadoridae
HF2.SSU_208858	1.0	0.0	0.0	0.0	0.0	0.0	0.0	0.0	1.0	0.0	1.0	0.0	0.0	0.0	1.0	0.0	0.0	0.0	0.0	0.0	0.0	0.0	0.0	0.0	0.0	0.0	0.0	0.0	0.0	0.0	Eukaryota; __SAR; __Stramenopiles; __Diatomea; __Bacillariophytina; __Bacillariophyceae; __Pinnularia
HE5.SSU_181724	0.0	0.0	3.0	0.0	0.0	2.0	1.0	0.0	0.0	1.0	0.0	1.0	0.0	0.0	0.0	0.0	0.0	0.0	0.0	0.0	0.0	0.0	0.0	0.0	0.0	0.0	0.0	0.0	0.0	0.0	Eukaryota; __Opisthokonta; __Metazoa; __Nematoda; __Chromadorea; __Chromadoridae
TF1.SSU_703185	0.0	0.0	0.0	0.0	0.0	0.0	0.0	0.0	0.0	0.0	0.0	0.0	0.0	0.0	0.0	0.0	0.0	0.0	0.0	0.0	0.0	0.0	0.0	0.0	0.0	0.0	5.0	0.0	0.0	0.0	Eukaryota; __SAR; __Stramenopiles; __MAST-6
HF5.SSU_991450	2.0	0.0	0.0	0.0	0.0	0.0	0.0	0.0	0.0	2.0	0.0	0.0	1.0	0.0	0.0	0.0	0.0	0.0	0.0	0.0	0.0	0.0	0.0	0.0	0.0	0.0	0.0	0.0	0.0	0.0	Eukaryota; __Opisthokonta; __Metazoa; __Cnidaria; __Hydrozoa
TF6.SSU_88480	0.0	0.0	0.0	0.0	0.0	0.0	0.0	0.0	0.0	0.0	0.0	0.0	0.0	0.0	0.0	0.0	0.0	0.0	0.0	0.0	0.0	4.0	0.0	0.0	0.0	0.0	0.0	0.0	0.0	0.0	Eukaryota; __SAR; __Rhizaria; __Cercozoa; __Silicofilosea
HE6.SSU_369454	0.0	0.0	1.0	0.0	0.0	0.0	0.0	0.0	1.0	0.0	0.0	1.0	0.0	0.0	0.0	0.0	0.0	0.0	0.0	0.0	0.0	0.0	0.0	0.0	0.0	0.0	0.0	0.0	0.0	0.0	Eukaryota; __SAR; __Stramenopiles; __Dictyochophyceae
HE1.SSU_846915	0.0	0.0	2.0	1.0	3.0	0.0	0.0	0.0	1.0	0.0	2.0	1.0	0.0	0.0	0.0	1.0	0.0	0.0	0.0	0.0	0.0	0.0	0.0	0.0	0.0	0.0	0.0	0.0	0.0	0.0	Eukaryota; __Opisthokonta; __Metazoa; __Arthropoda; __Crustacea; __Maxillopoda
HF9.SSU_10243	0.0	0.0	0.0	0.0	0.0	0.0	0.0	0.0	0.0	2.0	0.0	0.0	0.0	2.0	0.0	4.0	0.0	0.0	0.0	0.0	0.0	0.0	0.0	0.0	0.0	0.0	0.0	0.0	0.0	0.0	Eukaryota; __Opisthokonta; __Metazoa
HE9.SSU_314727	0.0	0.0	1.0	2.0	0.0	0.0	0.0	0.0	1.0	0.0	0.0	0.0	0.0	0.0	0.0	1.0	0.0	0.0	0.0	0.0	0.0	0.0	0.0	0.0	0.0	6.0	0.0	0.0	0.0	0.0	Eukaryota; __Opisthokonta; __Metazoa; __Cnidaria; __Hydrozoa; __Clytia
HE9.SSU_306833	3.0	0.0	1.0	5.0	0.0	0.0	0.0	0.0	0.0	0.0	0.0	0.0	3.0	0.0	0.0	0.0	0.0	0.0	0.0	0.0	0.0	0.0	0.0	0.0	0.0	0.0	0.0	0.0	0.0	0.0	Eukaryota; __Opisthokonta; __Metazoa; __Annelida; __Family_Incertae_Sedis; __Sphaerosyllis
HF9.SSU_1934	0.0	0.0	0.0	3.0	0.0	0.0	0.0	0.0	0.0	0.0	0.0	0.0	0.0	0.0	0.0	4.0	0.0	2.0	0.0	0.0	0.0	0.0	0.0	0.0	0.0	0.0	0.0	0.0	0.0	0.0	Eukaryota; __Opisthokonta; __Metazoa; __Urochordata; __Ascidiacea; __Styela; __Styela_plicata
HF4.SSU_614317	0.0	1.0	0.0	0.0	1.0	1.0	0.0	1.0	0.0	0.0	1.0	0.0	0.0	2.0	0.0	0.0	3.0	1.0	0.0	0.0	0.0	1.0	0.0	0.0	0.0	0.0	0.0	0.0	0.0	0.0	Eukaryota; __Opisthokonta; __Metazoa; __Nematoda; __Chromadorea; __Comesomatidae; __Sabatieria
TS5.SSU_881546	0.0	0.0	0.0	0.0	0.0	0.0	0.0	0.0	0.0	0.0	0.0	0.0	0.0	0.0	0.0	0.0	0.0	0.0	0.0	0.0	0.0	0.0	0.0	0.0	2.0	0.0	0.0	0.0	0.0	0.0	Eukaryota; __Opisthokonta; __Metazoa; __Nematoda; __Chromadorea; __uncultured; __uncultured_nematode
HF2.SSU_195268	0.0	0.0	0.0	0.0	0.0	0.0	0.0	0.0	0.0	0.0	0.0	0.0	0.0	0.0	2.0	0.0	0.0	0.0	0.0	0.0	0.0	0.0	0.0	0.0	0.0	0.0	0.0	0.0	0.0	0.0	Eukaryota; __SAR; __Alveolata; __Dinoflagellata; __Dinophyceae; __Peridiniphycidae; __Peridiniales; __Protoperidinium; __Protoperidinium_elegans
HF2.SSU_192072	0.0	0.0	0.0	0.0	0.0	0.0	0.0	0.0	0.0	0.0	0.0	0.0	0.0	0.0	2.0	0.0	0.0	0.0	0.0	0.0	0.0	0.0	0.0	0.0	0.0	0.0	0.0	0.0	0.0	0.0	Eukaryota; __Opisthokonta; __Metazoa; __Nematoda; __Chromadorea; __Chromadoridae
HE9.SSU_310914	0.0	0.0	0.0	1.0	0.0	0.0	0.0	0.0	0.0	0.0	0.0	0.0	0.0	0.0	0.0	0.0	0.0	0.0	0.0	0.0	0.0	0.0	0.0	0.0	0.0	0.0	0.0	0.0	0.0	0.0	Eukaryota; __SAR; __Alveolata; __Apicomplexa; __Conoidasida; __Gregarinasina; __Eugregarinorida; __Lankesteria
HF5.SSU_994971	0.0	0.0	0.0	0.0	2.0	0.0	0.0	0.0	0.0	3.0	0.0	0.0	1.0	0.0	0.0	0.0	0.0	1.0	0.0	0.0	0.0	0.0	0.0	0.0	0.0	0.0	0.0	0.0	0.0	0.0	Eukaryota; __Opisthokonta; __Metazoa; __Arthropoda; __Crustacea; __Malacostraca; __Carcinus; __Carcinus_maenas_green_crab
HF1.SSU_767819	0.0	0.0	0.0	0.0	0.0	0.0	0.0	0.0	0.0	0.0	1.0	0.0	0.0	0.0	0.0	0.0	0.0	0.0	0.0	0.0	0.0	0.0	0.0	0.0	0.0	0.0	0.0	0.0	0.0	0.0	Eukaryota; __SAR; __Stramenopiles; __Diatomea; __Bacillariophytina; __Bacillariophyceae; __Pinnularia; __Pinnularia_mesolepta
HE2.SSU_645398	2.0	0.0	1.0	0.0	0.0	0.0	0.0	0.0	0.0	1.0	0.0	0.0	0.0	0.0	0.0	0.0	2.0	1.0	0.0	0.0	0.0	0.0	0.0	0.0	0.0	0.0	0.0	0.0	0.0	0.0	Eukaryota; __Opisthokonta; __Metazoa; __Urochordata; __Ascidiacea; __Pyrosomella; __Pyrosomella_verticillata
HF9.SSU_5361	0.0	0.0	0.0	0.0	0.0	1.0	0.0	0.0	0.0	0.0	0.0	0.0	0.0	0.0	0.0	2.0	0.0	0.0	0.0	0.0	0.0	0.0	0.0	0.0	0.0	0.0	0.0	0.0	0.0	0.0	Eukaryota; __Opisthokonta; __Metazoa; __Annelida; __Family_Incertae_Sedis; __Pisione; __Pisione_remota
HF1.SSU_765419	0.0	0.0	0.0	0.0	0.0	0.0	0.0	0.0	2.0	1.0	1.0	0.0	0.0	0.0	0.0	0.0	0.0	0.0	0.0	0.0	0.0	0.0	0.0	0.0	0.0	2.0	0.0	0.0	0.0	0.0	Eukaryota; __Opisthokonta; __Metazoa; __Arthropoda; __Crustacea; __Maxillopoda
HE2.SSU_655307	1.0	0.0	0.0	0.0	0.0	0.0	0.0	0.0	0.0	0.0	0.0	0.0	0.0	0.0	0.0	0.0	0.0	0.0	0.0	0.0	0.0	0.0	0.0	0.0	0.0	0.0	0.0	0.0	0.0	0.0	Unassigned
TS2.SSU_818002	0.0	0.0	0.0	0.0	0.0	0.0	0.0	0.0	0.0	0.0	0.0	0.0	0.0	0.0	0.0	0.0	0.0	0.0	0.0	1.0	0.0	0.0	0.0	0.0	0.0	0.0	0.0	0.0	0.0	0.0	Eukaryota; __Opisthokonta; __Metazoa; __Platyhelminthes; __Cestoda; __Eucestoda
HF4.SSU_622704	0.0	0.0	0.0	0.0	0.0	0.0	0.0	0.0	0.0	0.0	0.0	0.0	0.0	1.0	0.0	0.0	0.0	0.0	0.0	0.0	0.0	0.0	0.0	0.0	0.0	0.0	0.0	0.0	0.0	0.0	Eukaryota; __Opisthokonta; __Metazoa; __Myxozoa; __Myxosporea; __Ceratomyxa
TS3.SSU_489684	0.0	0.0	0.0	0.0	0.0	0.0	0.0	1.0	0.0	0.0	0.0	0.0	0.0	0.0	0.0	0.0	1.0	1.0	0.0	0.0	1.0	0.0	0.0	1.0	0.0	0.0	0.0	2.0	0.0	0.0	Eukaryota; __Opisthokonta; __Metazoa; __Nematoda; __Chromadorea; __Plectidae; __Tylocephalus; __Tylocephalus_auriculatus
HF4.SSU_604997	0.0	0.0	0.0	0.0	0.0	0.0	0.0	1.0	0.0	0.0	0.0	0.0	0.0	1.0	0.0	0.0	0.0	0.0	0.0	0.0	0.0	0.0	0.0	0.0	0.0	0.0	0.0	0.0	0.0	0.0	Eukaryota; __Opisthokonta; __Metazoa; __Annelida; __Family_Incertae_Sedis; __Capitella
TF5.SSU_433159	0.0	0.0	0.0	0.0	0.0	0.0	0.0	0.0	0.0	0.0	0.0	0.0	0.0	0.0	0.0	0.0	0.0	0.0	0.0	0.0	0.0	0.0	0.0	0.0	0.0	2.0	0.0	0.0	0.0	0.0	Eukaryota; __Opisthokonta; __Metazoa; __Platyhelminthes; __Turbellaria; __Prolecithophora
HF2.SSU_203771	0.0	0.0	0.0	0.0	0.0	0.0	0.0	0.0	0.0	0.0	0.0	0.0	0.0	0.0	1.0	0.0	0.0	0.0	0.0	0.0	0.0	0.0	0.0	0.0	0.0	0.0	0.0	0.0	0.0	0.0	Eukaryota; __SAR; __Alveolata; __Dinoflagellata; __Dinophyceae; __Peridiniphycidae; __Gonyaulacales; __Fragilidium; __Fragilidium_sp._G02
HE2.SSU_646967	1.0	0.0	0.0	0.0	0.0	0.0	0.0	0.0	0.0	0.0	0.0	0.0	0.0	0.0	0.0	0.0	0.0	0.0	0.0	0.0	0.0	0.0	0.0	0.0	0.0	0.0	0.0	0.0	0.0	0.0	Eukaryota; __Opisthokonta; __Metazoa; __Platyhelminthes; __Turbellaria; __Prolecithophora; __Pseudostomum
HE6.SSU_377058	0.0	0.0	0.0	0.0	0.0	0.0	0.0	0.0	0.0	0.0	0.0	1.0	0.0	0.0	0.0	0.0	0.0	0.0	0.0	0.0	0.0	0.0	0.0	0.0	0.0	0.0	0.0	0.0	0.0	0.0	Eukaryota; __SAR; __Rhizaria; __Radiolaria; __RAD_A; __uncultured_eukaryote
HF4.SSU_630607	0.0	0.0	0.0	0.0	0.0	0.0	0.0	0.0	0.0	0.0	0.0	0.0	0.0	1.0	1.0	1.0	0.0	0.0	0.0	0.0	0.0	0.0	0.0	0.0	0.0	0.0	0.0	0.0	0.0	0.0	Eukaryota; __SAR; __Rhizaria; __Radiolaria; __AT4-94; __uncultured_marine_eukaryote
TF1.SSU_732836	0.0	0.0	0.0	0.0	0.0	0.0	0.0	0.0	0.0	0.0	0.0	0.0	0.0	0.0	0.0	0.0	0.0	0.0	0.0	0.0	0.0	0.0	0.0	0.0	0.0	0.0	1.0	0.0	0.0	0.0	Eukaryota; __Opisthokonta; __Metazoa; __Xenacoelomorpha; __; __Acoela; __Isodiametridae
HF6.SSU_346692	0.0	0.0	0.0	0.0	0.0	0.0	0.0	0.0	0.0	0.0	0.0	0.0	0.0	0.0	0.0	0.0	1.0	0.0	0.0	0.0	0.0	0.0	0.0	0.0	0.0	0.0	0.0	0.0	0.0	0.0	Eukaryota; __Opisthokonta; __Metazoa; __Mollusca; __Bivalvia; __Heteroconchia
HF4.SSU_620691	0.0	0.0	0.0	0.0	0.0	0.0	0.0	0.0	0.0	0.0	0.0	0.0	0.0	2.0	0.0	0.0	0.0	0.0	0.0	0.0	0.0	0.0	0.0	0.0	0.0	0.0	0.0	0.0	0.0	0.0	Eukaryota; __Centrohelida; __Acanthocystidae
HF9.SSU_28539	0.0	0.0	0.0	0.0	0.0	0.0	0.0	0.0	0.0	0.0	0.0	1.0	0.0	0.0	0.0	1.0	0.0	0.0	0.0	0.0	0.0	0.0	0.0	0.0	0.0	0.0	0.0	0.0	0.0	0.0	Eukaryota; __SAR; __Alveolata; __Protalveolata; __Perkinsidae; __Parvilucifera; __uncultured_freshwater_eukaryote
TF1.SSU_713695	0.0	0.0	0.0	0.0	0.0	0.0	0.0	0.0	0.0	0.0	0.0	0.0	0.0	0.0	0.0	0.0	0.0	0.0	0.0	0.0	0.0	0.0	0.0	0.0	0.0	0.0	2.0	0.0	0.0	0.0	Eukaryota; __SAR; __Rhizaria; __Cercozoa; __Silicofilosea; __Chlorarachniophyta; __Gymnochlora
TS1.SSU_282877	0.0	0.0	0.0	0.0	0.0	0.0	0.0	0.0	0.0	0.0	0.0	0.0	0.0	0.0	0.0	0.0	0.0	0.0	0.0	0.0	0.0	0.0	2.0	0.0	0.0	0.0	0.0	0.0	0.0	0.0	Eukaryota; __SAR; __Rhizaria; __Endomyxa; __Ascetosporea; __Haplosporida; __Bonamia
HF3.SSU_982619	0.0	0.0	0.0	0.0	0.0	0.0	2.0	0.0	0.0	0.0	0.0	0.0	0.0	0.0	0.0	0.0	0.0	0.0	0.0	0.0	0.0	0.0	0.0	0.0	0.0	0.0	0.0	0.0	0.0	0.0	Eukaryota; __SAR; __Rhizaria; __Cercozoa; __Novel_Clade_Gran-3; __uncultured_cercozoan
HF7.SSU_403779	0.0	0.0	0.0	1.0	0.0	0.0	0.0	0.0	0.0	0.0	0.0	0.0	0.0	0.0	0.0	0.0	0.0	2.0	0.0	0.0	0.0	0.0	0.0	0.0	0.0	0.0	1.0	0.0	0.0	0.0	Eukaryota; __Opisthokonta; __Metazoa; __Arthropoda; __Crustacea; __Ostracoda
TF1.SSU_709842	0.0	0.0	0.0	0.0	0.0	0.0	0.0	0.0	0.0	0.0	0.0	0.0	0.0	0.0	0.0	0.0	0.0	0.0	0.0	0.0	0.0	0.0	0.0	0.0	0.0	0.0	2.0	0.0	0.0	0.0	Eukaryota; __SAR; __Stramenopiles; __Diatomea; __Bacillariophytina; __Mediophyceae; __Thalassiosira
TS3.SSU_489296	0.0	0.0	0.0	0.0	0.0	0.0	0.0	0.0	0.0	0.0	0.0	0.0	0.0	0.0	0.0	0.0	0.0	0.0	0.0	0.0	2.0	0.0	0.0	0.0	0.0	0.0	0.0	0.0	0.0	0.0	Eukaryota; __Opisthokonta; __Metazoa; __Annelida; __Family_Incertae_Sedis; __Brada; __Brada_villosa
HF1.SSU_778719	1.0	0.0	0.0	1.0	0.0	0.0	0.0	0.0	0.0	0.0	1.0	0.0	0.0	0.0	0.0	0.0	0.0	0.0	0.0	0.0	0.0	0.0	0.0	0.0	0.0	0.0	0.0	0.0	0.0	0.0	Eukaryota; __Archaeplastida; __Rhodophyceae; __Florideophycidae; __Rhodymeniophycidae; __Aglaothamnion
TF1.SSU_709934	0.0	0.0	0.0	0.0	0.0	0.0	0.0	0.0	0.0	0.0	0.0	0.0	0.0	0.0	0.0	0.0	0.0	0.0	0.0	0.0	0.0	0.0	0.0	0.0	0.0	0.0	2.0	0.0	0.0	0.0	Eukaryota; __SAR; __Stramenopiles; __Diatomea; __Coscinodiscophytina; __Coscinodiscids; __Actinocyclus
HF8.SSU_805107	0.0	0.0	1.0	0.0	0.0	0.0	0.0	0.0	0.0	0.0	0.0	0.0	1.0	0.0	0.0	0.0	0.0	0.0	0.0	0.0	0.0	0.0	0.0	0.0	0.0	0.0	0.0	0.0	0.0	0.0	Unassigned
TS5.SSU_887257	0.0	0.0	0.0	0.0	0.0	0.0	0.0	0.0	0.0	0.0	0.0	0.0	0.0	0.0	0.0	0.0	0.0	0.0	0.0	0.0	0.0	0.0	0.0	0.0	1.0	0.0	0.0	1.0	0.0	0.0	Unassigned
HF1.SSU_764486	0.0	0.0	0.0	0.0	0.0	0.0	0.0	0.0	0.0	0.0	1.0	0.0	0.0	0.0	0.0	0.0	0.0	0.0	0.0	0.0	0.0	0.0	0.0	0.0	0.0	0.0	0.0	0.0	0.0	0.0	Unassigned
HE7.SSU_225754	0.0	0.0	0.0	0.0	0.0	0.0	0.0	2.0	0.0	0.0	0.0	0.0	0.0	0.0	0.0	0.0	0.0	0.0	0.0	0.0	0.0	0.0	0.0	0.0	0.0	0.0	0.0	0.0	0.0	0.0	Eukaryota; __SAR; __Rhizaria; __Radiolaria; __RAD_B
HE6.SSU_347673	0.0	1.0	0.0	0.0	0.0	0.0	0.0	0.0	0.0	0.0	1.0	1.0	0.0	0.0	0.0	0.0	0.0	0.0	0.0	0.0	0.0	0.0	0.0	0.0	0.0	0.0	0.0	0.0	0.0	0.0	Eukaryota; __SAR; __Rhizaria; __Radiolaria; __RAD_A
HE6.SSU_358113	0.0	0.0	0.0	0.0	0.0	0.0	0.0	0.0	0.0	0.0	0.0	2.0	0.0	0.0	0.0	0.0	0.0	0.0	0.0	0.0	0.0	0.0	0.0	0.0	0.0	0.0	0.0	0.0	0.0	0.0	Eukaryota; __Opisthokonta; __Metazoa; __Nematoda; __Chromadorea; __Microlaimidae; __Calomicrolaimus
HF7.SSU_388619	0.0	0.0	0.0	0.0	0.0	0.0	0.0	0.0	0.0	0.0	0.0	0.0	0.0	0.0	0.0	0.0	0.0	1.0	0.0	0.0	0.0	0.0	0.0	0.0	0.0	0.0	0.0	0.0	0.0	0.0	Eukaryota; __SAR; __Stramenopiles; __Diatomea; __Bacillariophytina; __Bacillariophyceae; __Pinnularia
HF4.SSU_605700	0.0	0.0	0.0	0.0	0.0	0.0	0.0	0.0	0.0	0.0	0.0	0.0	0.0	2.0	0.0	0.0	0.0	0.0	0.0	0.0	0.0	0.0	0.0	0.0	0.0	0.0	0.0	0.0	0.0	0.0	Eukaryota; __Opisthokonta; __Metazoa; __Annelida; __Family_Incertae_Sedis; __Pisione; __Pisione_remota
TF1.SSU_685388	0.0	0.0	0.0	0.0	0.0	0.0	0.0	0.0	0.0	0.0	0.0	0.0	0.0	0.0	0.0	0.0	0.0	0.0	0.0	0.0	0.0	0.0	0.0	0.0	0.0	0.0	1.0	0.0	0.0	0.0	Unassigned
HF8.SSU_806962	0.0	1.0	0.0	0.0	0.0	0.0	0.0	1.0	0.0	0.0	1.0	0.0	1.0	0.0	0.0	0.0	0.0	0.0	0.0	0.0	0.0	0.0	0.0	0.0	0.0	0.0	0.0	0.0	0.0	0.0	Eukaryota; __Opisthokonta; __Metazoa; __Annelida; __Family_Incertae_Sedis; __Annelida; __Trilobodrilus
HF2.SSU_210357	0.0	0.0	0.0	0.0	0.0	0.0	0.0	0.0	0.0	0.0	0.0	0.0	0.0	0.0	2.0	0.0	0.0	0.0	0.0	0.0	0.0	0.0	0.0	0.0	0.0	0.0	0.0	0.0	0.0	0.0	Eukaryota; __Opisthokonta; __Metazoa; __Nematoda; __Enoplea; __Oncholaimidae; __Calyptronema
HF4.SSU_622085	0.0	0.0	0.0	0.0	0.0	1.0	0.0	0.0	0.0	0.0	0.0	0.0	0.0	1.0	0.0	0.0	0.0	0.0	0.0	0.0	0.0	0.0	0.0	0.0	0.0	0.0	0.0	0.0	0.0	0.0	Unassigned
HE5.SSU_186471	2.0	1.0	1.0	0.0	3.0	1.0	0.0	0.0	0.0	0.0	1.0	0.0	0.0	0.0	0.0	0.0	0.0	0.0	0.0	0.0	0.0	0.0	0.0	0.0	0.0	0.0	0.0	0.0	0.0	0.0	Eukaryota; __Opisthokonta; __Metazoa; __Arthropoda; __Crustacea; __Maxillopoda
HE6.SSU_383154	0.0	0.0	0.0	0.0	0.0	0.0	0.0	0.0	0.0	0.0	0.0	1.0	0.0	0.0	0.0	0.0	0.0	0.0	0.0	0.0	0.0	0.0	0.0	0.0	0.0	0.0	0.0	0.0	0.0	0.0	Eukaryota; __SAR; __Alveolata; __Dinoflagellata; __Dinophyceae
TF1.SSU_739644	0.0	0.0	0.0	0.0	0.0	0.0	0.0	0.0	0.0	0.0	0.0	0.0	0.0	0.0	0.0	0.0	0.0	0.0	0.0	0.0	0.0	0.0	0.0	0.0	0.0	0.0	1.0	0.0	0.0	0.0	Unassigned
HF2.SSU_208273	0.0	1.0	0.0	1.0	0.0	0.0	0.0	0.0	1.0	1.0	0.0	0.0	1.0	0.0	1.0	0.0	1.0	0.0	0.0	0.0	0.0	0.0	0.0	0.0	0.0	0.0	0.0	0.0	0.0	0.0	Eukaryota; __Opisthokonta; __Metazoa; __Annelida; __Family_Incertae_Sedis; __Scoloplos; __Scoloplos_armiger
HE9.SSU_315374	0.0	0.0	0.0	1.0	0.0	0.0	0.0	0.0	0.0	0.0	0.0	0.0	0.0	0.0	0.0	0.0	0.0	0.0	0.0	0.0	0.0	0.0	0.0	0.0	0.0	0.0	0.0	0.0	0.0	0.0	Eukaryota; __Opisthokonta; __Holozoa; __Choanomonada; __Acanthoecida; __Stephanoeca; __Stephanoeca_diplocostata
HE6.SSU_380860	0.0	0.0	0.0	0.0	0.0	0.0	0.0	0.0	0.0	0.0	0.0	2.0	0.0	0.0	0.0	0.0	0.0	0.0	0.0	0.0	0.0	0.0	0.0	0.0	0.0	0.0	0.0	0.0	0.0	0.0	Unassigned
TS5.SSU_874117	0.0	0.0	0.0	0.0	0.0	0.0	0.0	0.0	0.0	0.0	0.0	0.0	0.0	0.0	0.0	0.0	0.0	0.0	0.0	0.0	0.0	1.0	0.0	0.0	1.0	0.0	0.0	0.0	0.0	0.0	Eukaryota; __Opisthokonta; __Metazoa; __Nematoda; __Enoplea; __Oxystominidae; __Halalaimus; __Halalaimus_sp._1034
HE9.SSU_317897	0.0	0.0	0.0	1.0	0.0	0.0	0.0	0.0	0.0	0.0	0.0	0.0	0.0	0.0	0.0	0.0	0.0	0.0	0.0	0.0	0.0	0.0	0.0	0.0	0.0	0.0	0.0	0.0	0.0	0.0	Eukaryota; __SAR; __Rhizaria; __Cercozoa; __Cercomonadidae; __Cercomonas; __uncultured_Eimeriidae
HF6.SSU_335714	0.0	0.0	0.0	0.0	0.0	0.0	0.0	0.0	0.0	0.0	0.0	0.0	0.0	0.0	0.0	0.0	1.0	0.0	0.0	0.0	0.0	0.0	0.0	0.0	0.0	0.0	0.0	0.0	0.0	0.0	Eukaryota; __SAR; __Alveolata; __Dinoflagellata; __Dinophyceae; __Peridiniphycidae; __Gonyaulacales; __Neoceratium
TF6.SSU_94971	0.0	0.0	0.0	0.0	0.0	0.0	0.0	0.0	0.0	0.0	0.0	0.0	0.0	0.0	0.0	0.0	0.0	0.0	0.0	0.0	0.0	2.0	0.0	0.0	0.0	0.0	0.0	0.0	0.0	0.0	Unassigned
HF2.SSU_201521	0.0	0.0	0.0	0.0	0.0	0.0	0.0	0.0	0.0	0.0	0.0	0.0	0.0	0.0	2.0	0.0	0.0	0.0	0.0	0.0	0.0	0.0	0.0	0.0	0.0	0.0	0.0	0.0	0.0	0.0	Unassigned
HF4.SSU_625424	0.0	0.0	0.0	0.0	2.0	0.0	0.0	0.0	0.0	0.0	0.0	0.0	0.0	1.0	0.0	0.0	0.0	0.0	0.0	0.0	0.0	0.0	0.0	0.0	0.0	0.0	0.0	0.0	0.0	0.0	Eukaryota; __Opisthokonta; __Metazoa; __Nematoda; __Chromadorea; __Axonolaimidae; __Cylindrolaimus
HF1.SSU_759421	0.0	0.0	0.0	0.0	0.0	0.0	0.0	0.0	0.0	0.0	2.0	0.0	0.0	0.0	0.0	0.0	0.0	0.0	0.0	0.0	0.0	0.0	0.0	0.0	0.0	0.0	0.0	0.0	0.0	0.0	Eukaryota; __SAR; __Alveolata; __Ciliophora; __Intramacronucleata; __Conthreep; __Plagiopylea; __Odontostomatida; __Epalxella
HE7.SSU_237765	0.0	0.0	0.0	0.0	0.0	0.0	0.0	1.0	0.0	0.0	0.0	0.0	0.0	0.0	0.0	0.0	0.0	0.0	0.0	0.0	0.0	0.0	0.0	0.0	0.0	0.0	0.0	0.0	0.0	0.0	Eukaryota; __SAR; __Rhizaria; __Cercozoa; __Silicofilosea; __uncultured; __uncultured_marine_picoeukaryote
TS4.SSU_543236	0.0	0.0	0.0	0.0	0.0	0.0	0.0	0.0	0.0	0.0	0.0	0.0	0.0	0.0	0.0	0.0	0.0	0.0	2.0	0.0	0.0	0.0	0.0	0.0	0.0	0.0	0.0	0.0	0.0	0.0	Eukaryota; __Opisthokonta; __Metazoa; __Nematoda; __Enoplea; __Rhabdolaimidae
TF5.SSU_419905	0.0	0.0	0.0	0.0	0.0	0.0	0.0	0.0	0.0	0.0	0.0	1.0	0.0	0.0	0.0	0.0	0.0	0.0	0.0	0.0	1.0	1.0	0.0	1.0	0.0	2.0	4.0	0.0	0.0	0.0	Eukaryota; __Opisthokonta; __Metazoa; __Annelida; __Family_Incertae_Sedis
TF3.SSU_934877	0.0	0.0	0.0	0.0	0.0	0.0	0.0	0.0	0.0	0.0	0.0	0.0	0.0	0.0	0.0	0.0	0.0	0.0	0.0	0.0	0.0	0.0	0.0	0.0	0.0	0.0	1.0	2.0	0.0	0.0	Eukaryota; __SAR; __Stramenopiles; __Diatomea; __Bacillariophytina; __Mediophyceae; __Thalassiosira
HF1.SSU_775146	0.0	0.0	0.0	0.0	0.0	0.0	0.0	0.0	0.0	0.0	1.0	0.0	0.0	0.0	0.0	0.0	0.0	0.0	0.0	0.0	0.0	0.0	0.0	0.0	0.0	0.0	0.0	0.0	0.0	0.0	Unassigned
HF1.SSU_773830	0.0	0.0	0.0	0.0	0.0	0.0	0.0	0.0	0.0	0.0	1.0	0.0	0.0	0.0	0.0	0.0	0.0	0.0	0.0	0.0	0.0	0.0	0.0	0.0	0.0	0.0	0.0	0.0	0.0	0.0	Eukaryota; __Opisthokonta; __Metazoa; __Platyhelminthes; __Turbellaria; __Prolecithophora; __Allostoma
TF3.SSU_927927	0.0	0.0	0.0	0.0	0.0	0.0	0.0	0.0	0.0	0.0	0.0	0.0	0.0	0.0	0.0	0.0	0.0	0.0	0.0	0.0	1.0	0.0	0.0	0.0	0.0	0.0	0.0	1.0	0.0	0.0	Eukaryota; __Opisthokonta; __Metazoa; __Xenacoelomorpha; __Turbellaria; __Acoelomorpha
TF5.SSU_423173	0.0	0.0	0.0	0.0	0.0	0.0	0.0	0.0	0.0	0.0	0.0	0.0	0.0	0.0	0.0	0.0	0.0	0.0	0.0	0.0	0.0	0.0	0.0	0.0	0.0	2.0	0.0	0.0	0.0	0.0	Unassigned
TF5.SSU_465411	0.0	0.0	0.0	0.0	0.0	0.0	0.0	0.0	0.0	0.0	0.0	0.0	0.0	0.0	0.0	0.0	0.0	0.0	0.0	0.0	0.0	0.0	0.0	0.0	0.0	1.0	0.0	0.0	0.0	0.0	Eukaryota; __SAR; __Alveolata; __Dinoflagellata; __Dinophyceae; __Peridiniphycidae; __Gonyaulacales; __Alexandrium
HE7.SSU_237525	0.0	0.0	0.0	0.0	0.0	0.0	0.0	2.0	0.0	0.0	0.0	0.0	0.0	0.0	0.0	0.0	0.0	0.0	0.0	0.0	0.0	0.0	0.0	0.0	0.0	0.0	0.0	0.0	0.0	0.0	Eukaryota; __Incertae_Sedis; __Mantamonas
TS5.SSU_892723	0.0	0.0	0.0	0.0	0.0	0.0	0.0	0.0	0.0	0.0	0.0	0.0	0.0	0.0	0.0	0.0	0.0	0.0	0.0	0.0	0.0	0.0	0.0	0.0	1.0	0.0	0.0	0.0	0.0	0.0	Eukaryota; __Opisthokonta; __Metazoa; __Platyhelminthes; __Monogenea; __Polyopisthocotylea
TS3.SSU_517103	0.0	0.0	0.0	0.0	0.0	0.0	0.0	0.0	0.0	0.0	0.0	0.0	0.0	0.0	0.0	0.0	0.0	0.0	0.0	0.0	1.0	0.0	0.0	0.0	0.0	0.0	0.0	0.0	0.0	0.0	Unassigned
HF9.SSU_18998	0.0	1.0	0.0	2.0	1.0	0.0	0.0	0.0	0.0	1.0	2.0	0.0	0.0	1.0	1.0	1.0	0.0	0.0	0.0	0.0	0.0	0.0	0.0	0.0	0.0	0.0	0.0	0.0	0.0	0.0	Eukaryota; __Opisthokonta; __Metazoa; __Arthropoda; __Crustacea; __Maxillopoda
TF6.SSU_67570	0.0	0.0	0.0	0.0	0.0	0.0	0.0	0.0	0.0	0.0	0.0	0.0	0.0	0.0	0.0	0.0	0.0	0.0	0.0	0.0	0.0	2.0	0.0	0.0	0.0	0.0	0.0	0.0	0.0	0.0	Unassigned
HF6.SSU_325593	0.0	0.0	0.0	0.0	0.0	0.0	0.0	0.0	0.0	0.0	0.0	0.0	0.0	0.0	0.0	0.0	1.0	0.0	0.0	0.0	0.0	0.0	0.0	0.0	0.0	0.0	0.0	0.0	0.0	0.0	Eukaryota; __Opisthokonta; __Fungi; __Chytridiomycota
HE5.SSU_181807	0.0	0.0	0.0	0.0	0.0	1.0	0.0	0.0	0.0	0.0	0.0	0.0	0.0	0.0	0.0	0.0	0.0	0.0	0.0	0.0	0.0	0.0	0.0	0.0	0.0	0.0	0.0	0.0	0.0	0.0	Eukaryota; __SAR; __Rhizaria; __Cercozoa; __Endomyxa; __Vampyrellidae; __uncultured_eukaryote
HE2.SSU_655145	1.0	1.0	0.0	0.0	0.0	0.0	0.0	0.0	0.0	0.0	0.0	0.0	1.0	0.0	1.0	0.0	0.0	0.0	0.0	0.0	0.0	0.0	0.0	0.0	0.0	0.0	0.0	0.0	0.0	0.0	Eukaryota; __Opisthokonta; __Metazoa; __Annelida; __Family_Incertae_Sedis
HE1.SSU_850173	0.0	0.0	0.0	0.0	1.0	0.0	0.0	0.0	0.0	0.0	0.0	0.0	0.0	1.0	0.0	0.0	0.0	0.0	0.0	0.0	0.0	0.0	0.0	0.0	0.0	0.0	0.0	0.0	0.0	0.0	Unassigned
TS2.SSU_815721	0.0	0.0	0.0	0.0	0.0	0.0	0.0	0.0	0.0	0.0	0.0	0.0	0.0	0.0	0.0	0.0	0.0	0.0	0.0	1.0	0.0	0.0	0.0	0.0	1.0	0.0	0.0	0.0	0.0	0.0	Eukaryota; __Opisthokonta; __Metazoa; __Xenacoelomorpha; __Turbellaria; __Acoelomorpha; __Childia
TS6.SSU_579978	0.0	0.0	0.0	0.0	0.0	0.0	0.0	0.0	0.0	0.0	0.0	0.0	0.0	0.0	0.0	0.0	0.0	0.0	0.0	0.0	0.0	0.0	0.0	2.0	0.0	0.0	0.0	0.0	0.0	0.0	Eukaryota; __Opisthokonta; __Metazoa; __Annelida; __Family_Incertae_Sedis; __Polycirrus
TF1.SSU_747422	0.0	0.0	0.0	0.0	0.0	0.0	0.0	0.0	0.0	0.0	0.0	0.0	0.0	0.0	0.0	0.0	0.0	0.0	0.0	0.0	0.0	0.0	0.0	0.0	0.0	0.0	1.0	0.0	0.0	0.0	Unassigned
HF4.SSU_628562	0.0	0.0	0.0	0.0	0.0	0.0	0.0	0.0	0.0	0.0	0.0	0.0	0.0	1.0	0.0	0.0	0.0	0.0	0.0	0.0	0.0	0.0	0.0	0.0	0.0	0.0	0.0	0.0	0.0	0.0	Eukaryota; __Opisthokonta; __Metazoa; __Nematoda; __Chromadorea; __Desmodoridae
HF6.SSU_320544	0.0	0.0	0.0	0.0	0.0	0.0	0.0	0.0	0.0	0.0	0.0	0.0	0.0	0.0	0.0	0.0	1.0	0.0	0.0	0.0	0.0	0.0	0.0	0.0	0.0	0.0	0.0	0.0	0.0	0.0	Eukaryota; __SAR; __Rhizaria; __Cercozoa; __Endomyxa; __Vampyrellidae
HE9.SSU_306152	0.0	0.0	0.0	1.0	0.0	0.0	0.0	0.0	0.0	0.0	0.0	0.0	0.0	0.0	0.0	0.0	0.0	0.0	0.0	0.0	0.0	0.0	0.0	0.0	0.0	0.0	0.0	0.0	0.0	0.0	Eukaryota; __Opisthokonta; __Metazoa; __Tardigrada; __Echiniscidae; __Cornechiniscus; __Cornechiniscus_lobatus
HE2.SSU_651492	2.0	0.0	0.0	0.0	0.0	0.0	0.0	0.0	0.0	0.0	0.0	0.0	0.0	0.0	0.0	0.0	0.0	0.0	0.0	0.0	0.0	0.0	0.0	0.0	0.0	0.0	0.0	0.0	0.0	0.0	Unassigned
HF7.SSU_403417	0.0	0.0	0.0	0.0	0.0	0.0	0.0	0.0	0.0	0.0	0.0	0.0	0.0	0.0	0.0	0.0	0.0	1.0	0.0	0.0	0.0	0.0	0.0	0.0	0.0	0.0	0.0	0.0	0.0	0.0	Eukaryota; __SAR; __Alveolata; __Dinoflagellata; __Dinophyceae; __Peridiniphycidae; __Gonyaulacales; __Fragilidium
HE6.SSU_348954	0.0	0.0	0.0	0.0	0.0	0.0	0.0	0.0	0.0	0.0	0.0	2.0	0.0	0.0	0.0	0.0	0.0	0.0	0.0	0.0	0.0	0.0	0.0	0.0	0.0	0.0	0.0	0.0	0.0	0.0	Eukaryota; __Opisthokonta; __Metazoa; __Tardigrada; __Hypsibiidae; __Halobiotus; __Halobiotus_crispae
HE5.SSU_185382	0.0	0.0	0.0	0.0	0.0	1.0	0.0	0.0	0.0	0.0	0.0	0.0	0.0	0.0	0.0	0.0	0.0	0.0	0.0	0.0	0.0	0.0	0.0	0.0	0.0	0.0	0.0	0.0	0.0	0.0	Unassigned
HE1.SSU_845860	0.0	0.0	0.0	0.0	1.0	0.0	0.0	0.0	0.0	0.0	0.0	0.0	0.0	0.0	0.0	0.0	0.0	0.0	0.0	0.0	0.0	0.0	0.0	0.0	0.0	0.0	0.0	0.0	0.0	0.0	Unassigned
HF4.SSU_602669	0.0	0.0	0.0	0.0	0.0	0.0	0.0	0.0	0.0	0.0	0.0	0.0	0.0	1.0	0.0	0.0	0.0	0.0	0.0	0.0	0.0	0.0	0.0	0.0	0.0	0.0	0.0	0.0	0.0	0.0	Eukaryota; __Opisthokonta; __Metazoa; __Mollusca; __Gastropoda; __Nudibranchia
HE6.SSU_349459	0.0	0.0	0.0	0.0	0.0	0.0	0.0	0.0	0.0	0.0	0.0	1.0	0.0	0.0	0.0	0.0	0.0	0.0	0.0	0.0	0.0	0.0	0.0	0.0	0.0	0.0	0.0	0.0	0.0	0.0	Unassigned
HF3.SSU_984876	0.0	0.0	0.0	0.0	0.0	0.0	1.0	0.0	0.0	0.0	0.0	0.0	0.0	0.0	0.0	0.0	0.0	0.0	0.0	0.0	0.0	0.0	0.0	0.0	0.0	0.0	0.0	0.0	0.0	0.0	Eukaryota; __Opisthokonta; __Metazoa; __Platyhelminthes; __Turbellaria; __Prolecithophora; __Pseudostomum
TF1.SSU_723832	0.0	0.0	0.0	0.0	0.0	0.0	0.0	0.0	0.0	0.0	0.0	0.0	0.0	0.0	0.0	0.0	0.0	0.0	0.0	0.0	0.0	0.0	0.0	0.0	0.0	0.0	1.0	0.0	0.0	0.0	Eukaryota; __SAR; __Alveolata; __Ciliophora; __Intramacronucleata; __Spirotrichea; __Hypotrichia
HF4.SSU_627331	0.0	0.0	0.0	0.0	0.0	0.0	0.0	0.0	0.0	0.0	0.0	0.0	0.0	2.0	0.0	0.0	0.0	0.0	0.0	0.0	0.0	0.0	0.0	0.0	0.0	0.0	0.0	0.0	0.0	0.0	Unassigned
HE5.SSU_188017	0.0	0.0	0.0	0.0	0.0	1.0	0.0	0.0	0.0	0.0	0.0	0.0	0.0	0.0	0.0	0.0	0.0	0.0	0.0	0.0	0.0	0.0	0.0	0.0	0.0	0.0	0.0	0.0	0.0	0.0	Eukaryota; __SAR; __Stramenopiles; __Diatomea; __Coscinodiscophytina; __Fragilariales; __Thalassionema; __Thalassionema_frauenfeldii
HF7.SSU_405593	0.0	0.0	0.0	0.0	0.0	0.0	0.0	0.0	0.0	0.0	0.0	0.0	0.0	0.0	0.0	0.0	0.0	2.0	0.0	0.0	0.0	0.0	0.0	0.0	0.0	0.0	0.0	0.0	0.0	0.0	Unassigned
HF5.SSU_1006844	0.0	0.0	0.0	0.0	0.0	0.0	0.0	0.0	0.0	1.0	2.0	0.0	0.0	1.0	0.0	0.0	0.0	0.0	0.0	0.0	0.0	0.0	0.0	0.0	0.0	0.0	0.0	0.0	0.0	0.0	Eukaryota; __Opisthokonta; __Metazoa; __Gnathostomulida; __Gnathostomulidae; __Gnathostomula
TF5.SSU_446830	0.0	0.0	0.0	0.0	0.0	0.0	0.0	0.0	0.0	0.0	0.0	0.0	0.0	0.0	0.0	0.0	0.0	0.0	0.0	0.0	0.0	0.0	0.0	0.0	0.0	1.0	0.0	0.0	0.0	0.0	Eukaryota; __Opisthokonta; __Metazoa; __Arthropoda; __Crustacea; __Ostracoda
HE6.SSU_383426	0.0	0.0	0.0	0.0	0.0	0.0	0.0	0.0	0.0	0.0	0.0	2.0	0.0	0.0	0.0	0.0	0.0	0.0	0.0	0.0	0.0	0.0	0.0	0.0	0.0	0.0	0.0	0.0	0.0	0.0	Eukaryota; __Opisthokonta; __Metazoa; __Annelida; __Family_Incertae_Sedis; __Annelida; __Trilobodrilus
HE6.SSU_375264	0.0	0.0	0.0	0.0	0.0	0.0	0.0	0.0	0.0	0.0	0.0	1.0	0.0	0.0	0.0	0.0	0.0	0.0	0.0	0.0	0.0	0.0	0.0	0.0	0.0	0.0	0.0	0.0	0.0	0.0	Unassigned
TF6.SSU_58389	0.0	0.0	0.0	0.0	0.0	0.0	0.0	0.0	0.0	0.0	0.0	0.0	0.0	0.0	0.0	0.0	0.0	0.0	0.0	0.0	0.0	2.0	0.0	0.0	0.0	0.0	0.0	0.0	0.0	0.0	Eukaryota; __SAR; __Rhizaria; __Cercozoa; __Endomyxa; __Phytomyxea; __Maullinia; __uncultured_eukaryote
HF7.SSU_398374	0.0	0.0	0.0	0.0	0.0	0.0	0.0	0.0	0.0	0.0	0.0	0.0	0.0	0.0	0.0	0.0	0.0	1.0	0.0	0.0	0.0	0.0	0.0	0.0	0.0	0.0	0.0	0.0	0.0	0.0	Unassigned
TF1.SSU_734341	0.0	0.0	0.0	0.0	0.0	0.0	0.0	0.0	0.0	0.0	0.0	0.0	0.0	0.0	0.0	0.0	0.0	0.0	0.0	0.0	0.0	0.0	0.0	0.0	0.0	0.0	1.0	0.0	0.0	0.0	Eukaryota; __SAR; __Alveolata; __Dinoflagellata; __Dinophyceae; __Peridiniphycidae; __Gonyaulacales; __Gonyaulax; __Gonyaulax_spinifera
HE8.SSU_834197	0.0	0.0	1.0	0.0	0.0	0.0	0.0	0.0	0.0	0.0	0.0	0.0	0.0	0.0	0.0	0.0	0.0	0.0	0.0	0.0	0.0	0.0	0.0	0.0	0.0	0.0	0.0	0.0	0.0	0.0	Eukaryota; __Opisthokonta; __Metazoa; __Annelida; __Family_Incertae_Sedis; __Fabriciola; __Fabriciola_liguronis
TS6.SSU_597129	0.0	0.0	0.0	0.0	0.0	0.0	0.0	0.0	0.0	0.0	0.0	0.0	0.0	0.0	0.0	0.0	0.0	0.0	0.0	0.0	0.0	0.0	0.0	3.0	0.0	0.0	0.0	0.0	0.0	0.0	Unassigned
HF3.SSU_990948	0.0	0.0	0.0	0.0	0.0	0.0	1.0	0.0	0.0	0.0	0.0	0.0	0.0	0.0	0.0	0.0	0.0	0.0	0.0	0.0	0.0	0.0	0.0	0.0	0.0	0.0	0.0	0.0	0.0	0.0	Eukaryota; __Opisthokonta; __Fungi; __Kickxellomycotina; __Smittium
HF4.SSU_626590	0.0	0.0	0.0	0.0	0.0	0.0	0.0	0.0	0.0	0.0	0.0	0.0	0.0	1.0	0.0	0.0	0.0	0.0	0.0	0.0	0.0	0.0	0.0	0.0	0.0	0.0	0.0	0.0	0.0	0.0	Unassigned
HE5.SSU_177685	0.0	0.0	0.0	0.0	0.0	1.0	0.0	0.0	0.0	0.0	0.0	0.0	0.0	0.0	0.0	0.0	0.0	0.0	0.0	0.0	0.0	0.0	0.0	0.0	0.0	0.0	0.0	0.0	0.0	0.0	Eukaryota; __SAR; __Stramenopiles; __Diatomea; __Coscinodiscophytina; __Coscinodiscids; __Coscinodiscus; __Coscinodiscus_radiatus
HE6.SSU_347694	0.0	0.0	0.0	0.0	0.0	0.0	0.0	0.0	0.0	0.0	0.0	1.0	0.0	0.0	0.0	0.0	0.0	0.0	0.0	0.0	0.0	0.0	0.0	0.0	0.0	0.0	0.0	0.0	0.0	0.0	Eukaryota; __SAR; __Stramenopiles; __Diatomea; __Coscinodiscophytina; __Rhizosolenids; __Guinardia; __Guinardia_delicatula
HF1.SSU_777861	0.0	0.0	0.0	0.0	0.0	0.0	0.0	0.0	0.0	0.0	2.0	0.0	0.0	0.0	0.0	0.0	0.0	0.0	0.0	0.0	0.0	0.0	0.0	0.0	0.0	0.0	0.0	0.0	0.0	0.0	Eukaryota; __SAR; __Stramenopiles; __Peronosporomycetes
HE6.SSU_373369	0.0	0.0	0.0	0.0	0.0	0.0	0.0	0.0	0.0	0.0	0.0	2.0	0.0	0.0	0.0	0.0	0.0	0.0	0.0	0.0	0.0	0.0	0.0	0.0	0.0	0.0	0.0	0.0	0.0	0.0	Eukaryota; __Opisthokonta; __Metazoa; __Bryozoa; __Family_Incertae_Sedis; __Plagioecia; __Plagioecia_patina
TF1.SSU_673569	0.0	0.0	0.0	0.0	0.0	0.0	0.0	0.0	0.0	0.0	0.0	0.0	0.0	0.0	0.0	0.0	0.0	0.0	0.0	0.0	0.0	0.0	0.0	0.0	0.0	0.0	1.0	0.0	0.0	0.0	Eukaryota; __Opisthokonta; __Metazoa; __Arthropoda; __Chelicerata; __Arachnida; __Penthaleus; __Penthaleus_minor
HE8.SSU_841374	0.0	0.0	1.0	0.0	0.0	0.0	0.0	0.0	0.0	0.0	0.0	0.0	0.0	0.0	0.0	0.0	0.0	0.0	0.0	0.0	0.0	0.0	0.0	0.0	0.0	0.0	0.0	0.0	0.0	0.0	Unassigned
HE4.SSU_915725	0.0	0.0	0.0	0.0	0.0	0.0	0.0	0.0	1.0	0.0	0.0	0.0	0.0	0.0	0.0	0.0	0.0	0.0	0.0	0.0	0.0	0.0	0.0	0.0	0.0	0.0	0.0	0.0	0.0	0.0	Eukaryota; __Archaeplastida; __Rhodophyceae; __Florideophycidae; __Rhodymeniophycidae; __Heterosiphonia
TF1.SSU_702314	0.0	0.0	0.0	0.0	0.0	0.0	0.0	0.0	0.0	0.0	0.0	0.0	0.0	0.0	0.0	0.0	0.0	0.0	0.0	0.0	0.0	0.0	0.0	0.0	0.0	0.0	1.0	0.0	0.0	0.0	Eukaryota; __Opisthokonta; __Metazoa; __Arthropoda; __Crustacea; __Maxillopoda
TF1.SSU_703281	0.0	0.0	0.0	0.0	0.0	0.0	0.0	0.0	0.0	0.0	0.0	0.0	0.0	0.0	0.0	0.0	0.0	0.0	0.0	0.0	0.0	0.0	0.0	0.0	0.0	0.0	1.0	0.0	0.0	0.0	Unassigned
HF8.SSU_788790	0.0	0.0	0.0	0.0	0.0	0.0	0.0	0.0	0.0	0.0	0.0	0.0	1.0	0.0	0.0	0.0	0.0	0.0	0.0	0.0	0.0	0.0	0.0	0.0	0.0	0.0	0.0	0.0	0.0	0.0	Eukaryota; __Opisthokonta; __Metazoa; __Annelida; __Family_Incertae_Sedis; __Hydroides
HF5.SSU_1000259	0.0	0.0	0.0	0.0	0.0	0.0	0.0	0.0	0.0	1.0	0.0	0.0	0.0	0.0	0.0	0.0	0.0	0.0	0.0	0.0	0.0	0.0	0.0	0.0	0.0	0.0	0.0	0.0	0.0	0.0	Unassigned
TS3.SSU_503821	0.0	0.0	0.0	0.0	0.0	0.0	0.0	0.0	0.0	0.0	0.0	0.0	0.0	0.0	0.0	0.0	0.0	0.0	0.0	0.0	2.0	0.0	0.0	0.0	0.0	0.0	0.0	0.0	0.0	0.0	Eukaryota; __SAR; __Alveolata; __Ciliophora; __Intramacronucleata; __Conthreep; __Oligohymenophorea; __Peritrichia; __Vorticella
HF2.SSU_196043	0.0	0.0	0.0	0.0	0.0	0.0	0.0	0.0	0.0	0.0	0.0	0.0	0.0	0.0	1.0	0.0	0.0	0.0	0.0	0.0	0.0	0.0	0.0	0.0	0.0	0.0	0.0	0.0	0.0	0.0	Unassigned
TF1.SSU_684449	0.0	0.0	0.0	0.0	0.0	0.0	0.0	0.0	0.0	0.0	0.0	0.0	0.0	0.0	0.0	0.0	0.0	0.0	0.0	0.0	0.0	0.0	0.0	0.0	0.0	0.0	2.0	0.0	0.0	0.0	Unassigned
HE4.SSU_911024	0.0	0.0	0.0	0.0	0.0	0.0	0.0	0.0	1.0	0.0	0.0	0.0	0.0	0.0	0.0	0.0	0.0	0.0	0.0	0.0	0.0	0.0	0.0	0.0	0.0	0.0	0.0	0.0	0.0	0.0	Eukaryota; __SAR; __Alveolata; __Apicomplexa; __Conoidasida; __Coccidia; __Eimeriorina; __Sarcocystis
HE2.SSU_647700	2.0	0.0	0.0	0.0	0.0	1.0	0.0	0.0	0.0	1.0	0.0	0.0	0.0	0.0	0.0	1.0	0.0	0.0	0.0	0.0	0.0	0.0	0.0	0.0	0.0	0.0	0.0	0.0	0.0	0.0	Eukaryota; __Opisthokonta; __Metazoa; __Xenacoelomorpha; __; __Acoela
TF3.SSU_970881	0.0	0.0	0.0	0.0	0.0	0.0	0.0	0.0	0.0	0.0	0.0	0.0	0.0	0.0	0.0	0.0	0.0	0.0	0.0	0.0	0.0	0.0	0.0	0.0	0.0	0.0	0.0	2.0	0.0	0.0	Eukaryota; __Opisthokonta; __Metazoa; __Arthropoda; __Crustacea; __Malacostraca; __Eurycope
HE8.SSU_832214	0.0	0.0	1.0	0.0	0.0	0.0	0.0	0.0	0.0	0.0	0.0	0.0	0.0	0.0	0.0	0.0	0.0	0.0	0.0	0.0	0.0	0.0	0.0	0.0	0.0	0.0	0.0	0.0	0.0	0.0	Eukaryota; __Opisthokonta; __Metazoa; __Arthropoda; __Crustacea; __Malacostraca
HF9.SSU_14296	0.0	0.0	0.0	0.0	0.0	0.0	0.0	0.0	0.0	0.0	0.0	0.0	0.0	0.0	0.0	2.0	0.0	0.0	0.0	0.0	0.0	0.0	0.0	0.0	0.0	0.0	0.0	0.0	0.0	0.0	Eukaryota; __Opisthokonta; __Metazoa; __Nematoda; __Chromadorea; __Cyatholaimidae; __Choanolaimus
HF4.SSU_619038	0.0	0.0	0.0	0.0	0.0	0.0	0.0	0.0	0.0	0.0	0.0	0.0	0.0	3.0	0.0	0.0	0.0	0.0	0.0	0.0	0.0	0.0	0.0	0.0	0.0	0.0	0.0	0.0	0.0	0.0	Eukaryota; __SAR; __Rhizaria; __Cercozoa; __Endomyxa; __Vampyrellidae; __uncultured
TF1.SSU_699935	0.0	0.0	0.0	0.0	0.0	0.0	0.0	0.0	0.0	0.0	0.0	0.0	0.0	0.0	0.0	0.0	0.0	0.0	0.0	0.0	0.0	0.0	0.0	0.0	0.0	0.0	1.0	0.0	0.0	0.0	Eukaryota; __Opisthokonta; __Fungi; __LKM15
TS1.SSU_267584	0.0	0.0	0.0	0.0	0.0	0.0	0.0	0.0	0.0	0.0	0.0	0.0	0.0	0.0	0.0	0.0	0.0	0.0	0.0	0.0	0.0	0.0	1.0	0.0	0.0	0.0	0.0	0.0	0.0	0.0	Eukaryota; __SAR; __Alveolata; __Protalveolata; __Syndiniales; __Hematodinium
HE9.SSU_306162	0.0	0.0	0.0	2.0	0.0	0.0	0.0	0.0	0.0	0.0	0.0	0.0	0.0	0.0	0.0	0.0	0.0	0.0	0.0	0.0	0.0	0.0	0.0	0.0	0.0	0.0	0.0	0.0	0.0	0.0	Eukaryota; __Opisthokonta; __Metazoa; __Urochordata; __Appendicularia; __uncultured_marine_archaeon
HE5.SSU_179017	0.0	0.0	0.0	0.0	0.0	1.0	0.0	0.0	0.0	0.0	0.0	0.0	0.0	0.0	0.0	0.0	0.0	0.0	0.0	0.0	0.0	0.0	0.0	0.0	0.0	0.0	0.0	0.0	0.0	0.0	Eukaryota; __Amoebozoa; __Discosea; __Flabellinia; __Parvamoeba
HE1.SSU_850160	0.0	0.0	0.0	0.0	1.0	0.0	0.0	0.0	0.0	0.0	0.0	0.0	0.0	0.0	0.0	0.0	0.0	0.0	0.0	0.0	0.0	0.0	0.0	0.0	0.0	0.0	0.0	0.0	0.0	0.0	Eukaryota; __Opisthokonta; __Metazoa; __Xenacoelomorpha; __; __Acoela; __Isodiametridae
HE6.SSU_379824	0.0	0.0	0.0	0.0	0.0	0.0	0.0	0.0	0.0	0.0	0.0	1.0	0.0	0.0	0.0	0.0	0.0	0.0	0.0	0.0	0.0	0.0	0.0	0.0	0.0	0.0	0.0	0.0	0.0	0.0	Eukaryota; __Opisthokonta; __Metazoa; __Bryozoa; __Family_Incertae_Sedis
HE9.SSU_302181	0.0	0.0	0.0	1.0	0.0	0.0	0.0	2.0	1.0	0.0	0.0	0.0	0.0	0.0	0.0	0.0	0.0	0.0	0.0	0.0	0.0	0.0	0.0	0.0	0.0	0.0	0.0	0.0	0.0	0.0	Eukaryota; __Opisthokonta; __Metazoa; __Cephalochordata; __Family_Incertae_Sedis; __Branchiostoma; __Branchiostoma_floridae_Florida_lancelet
HF4.SSU_607883	0.0	0.0	0.0	0.0	0.0	0.0	0.0	0.0	0.0	0.0	0.0	0.0	0.0	5.0	0.0	0.0	0.0	0.0	0.0	0.0	0.0	0.0	0.0	0.0	0.0	0.0	0.0	0.0	0.0	0.0	Eukaryota; __Opisthokonta; __Metazoa; __Urochordata; __Ascidiacea; __Corella
TF1.SSU_742051	0.0	0.0	0.0	0.0	0.0	0.0	0.0	0.0	0.0	0.0	0.0	0.0	0.0	0.0	0.0	0.0	0.0	0.0	0.0	0.0	0.0	0.0	0.0	0.0	0.0	0.0	1.0	0.0	0.0	0.0	Eukaryota; __SAR; __Alveolata; __Dinoflagellata; __Dinophyceae; __Peridiniphycidae; __Thoracosphaeraceae; __Scrippsiella; __Scrippsiella_sweeneyae
TF3.SSU_972279	0.0	1.0	0.0	0.0	0.0	0.0	0.0	0.0	0.0	0.0	0.0	0.0	0.0	0.0	0.0	0.0	0.0	0.0	0.0	0.0	0.0	0.0	0.0	0.0	0.0	1.0	0.0	3.0	0.0	0.0	Eukaryota; __SAR; __Alveolata; __Dinoflagellata; __Dinophyceae; __Peridiniphycidae; __Thoracosphaeraceae
HF8.SSU_799041	1.0	0.0	0.0	0.0	0.0	0.0	0.0	0.0	0.0	0.0	0.0	0.0	1.0	0.0	0.0	0.0	0.0	0.0	0.0	0.0	0.0	0.0	0.0	0.0	0.0	0.0	0.0	0.0	0.0	0.0	Eukaryota; __Opisthokonta; __Metazoa; __Annelida; __Family_Incertae_Sedis; __Pisione; __Pisione_remota
HF4.SSU_606727	0.0	0.0	0.0	0.0	0.0	0.0	0.0	0.0	0.0	0.0	0.0	0.0	0.0	1.0	0.0	0.0	0.0	0.0	0.0	0.0	0.0	0.0	0.0	0.0	0.0	0.0	0.0	0.0	0.0	0.0	Eukaryota; __Opisthokonta; __Fungi; __Ascomycota
TF1.SSU_672916	0.0	0.0	0.0	0.0	0.0	0.0	0.0	0.0	0.0	0.0	0.0	0.0	0.0	0.0	0.0	0.0	0.0	0.0	0.0	0.0	0.0	0.0	0.0	0.0	0.0	0.0	1.0	0.0	0.0	0.0	Eukaryota; __SAR; __Alveolata; __Apicomplexa; __Conoidasida; __Gregarinasina; __Eugregarinorida; __uncultured
HE3.SSU_119248	0.0	1.0	0.0	0.0	0.0	0.0	0.0	0.0	0.0	0.0	0.0	0.0	0.0	0.0	0.0	0.0	0.0	0.0	0.0	0.0	0.0	0.0	0.0	0.0	0.0	0.0	0.0	0.0	0.0	0.0	Eukaryota; __SAR; __Rhizaria; __Radiolaria; __Acantharia; __Acantharea_Group_I; __uncultured_eukaryote
HF6.SSU_324605	0.0	0.0	0.0	0.0	0.0	0.0	0.0	0.0	0.0	0.0	0.0	0.0	0.0	0.0	0.0	0.0	2.0	0.0	0.0	0.0	0.0	0.0	0.0	0.0	0.0	0.0	0.0	0.0	0.0	0.0	Eukaryota; __Opisthokonta; __Metazoa; __Annelida; __Family_Incertae_Sedis; __Nereis; __Nereis_pelagica
HF6.SSU_337264	0.0	0.0	0.0	0.0	0.0	0.0	0.0	0.0	0.0	0.0	0.0	0.0	0.0	0.0	0.0	0.0	1.0	0.0	0.0	0.0	0.0	0.0	0.0	0.0	0.0	0.0	0.0	0.0	0.0	0.0	Eukaryota; __SAR; __Stramenopiles
TS5.SSU_886169	0.0	0.0	0.0	0.0	0.0	0.0	0.0	0.0	0.0	0.0	0.0	0.0	0.0	0.0	0.0	0.0	0.0	0.0	1.0	1.0	1.0	0.0	0.0	2.0	1.0	0.0	0.0	0.0	0.0	0.0	Eukaryota; __Opisthokonta; __Metazoa; __Platyhelminthes; __Turbellaria; __Rhabdocoela; __Proxenetes
HE3.SSU_115269	0.0	2.0	0.0	0.0	0.0	0.0	0.0	0.0	0.0	0.0	0.0	0.0	0.0	0.0	0.0	0.0	0.0	0.0	0.0	0.0	0.0	0.0	0.0	0.0	0.0	0.0	0.0	0.0	0.0	0.0	Eukaryota; __SAR; __Alveolata; __Dinoflagellata; __Dinophyceae; __Prorocentrales; __Prorocentrum; __Prorocentrum_mexicanum
TF5.SSU_436144	0.0	0.0	0.0	0.0	0.0	0.0	0.0	0.0	0.0	0.0	0.0	0.0	0.0	0.0	0.0	0.0	0.0	0.0	0.0	0.0	0.0	0.0	0.0	0.0	0.0	1.0	0.0	0.0	0.0	0.0	Eukaryota; __Opisthokonta; __Metazoa; __Annelida; __Family_Incertae_Sedis; __Nephtys
TS1.SSU_266842	0.0	0.0	0.0	0.0	0.0	0.0	0.0	0.0	0.0	0.0	0.0	0.0	0.0	0.0	0.0	0.0	0.0	0.0	0.0	0.0	0.0	0.0	1.0	0.0	0.0	0.0	0.0	0.0	0.0	0.0	Eukaryota; __Opisthokonta; __Metazoa; __Mollusca; __Bivalvia; __Heteroconchia
TF1.SSU_748390	0.0	0.0	0.0	0.0	0.0	0.0	0.0	0.0	0.0	0.0	0.0	0.0	0.0	0.0	0.0	0.0	0.0	0.0	0.0	0.0	0.0	0.0	0.0	0.0	0.0	0.0	1.0	0.0	0.0	0.0	Eukaryota; __SAR; __Alveolata; __Dinoflagellata; __Dinophyceae
HE5.SSU_181302	1.0	0.0	0.0	0.0	0.0	1.0	0.0	0.0	0.0	0.0	0.0	0.0	0.0	0.0	0.0	0.0	0.0	0.0	0.0	0.0	0.0	0.0	0.0	0.0	0.0	0.0	0.0	0.0	0.0	0.0	Eukaryota; __SAR; __Stramenopiles; __Diatomea; __Coscinodiscophytina; __Fragilariales
TS5.SSU_870337	0.0	0.0	0.0	0.0	0.0	0.0	0.0	0.0	0.0	0.0	0.0	0.0	0.0	0.0	0.0	0.0	0.0	0.0	0.0	0.0	0.0	0.0	0.0	0.0	2.0	0.0	0.0	0.0	0.0	0.0	Eukaryota; __Opisthokonta; __Metazoa; __Echinodermata; __Family_Incertae_Sedis
HE7.SSU_218731	0.0	0.0	0.0	0.0	0.0	0.0	0.0	1.0	0.0	0.0	0.0	0.0	0.0	0.0	0.0	0.0	0.0	0.0	0.0	0.0	0.0	0.0	0.0	0.0	0.0	0.0	0.0	0.0	0.0	0.0	Eukaryota; __Opisthokonta; __Metazoa; __Mollusca; __Gastropoda; __Nudibranchia
HE6.SSU_382930	0.0	0.0	0.0	0.0	0.0	0.0	0.0	0.0	0.0	0.0	0.0	1.0	0.0	0.0	0.0	0.0	0.0	0.0	0.0	0.0	0.0	0.0	0.0	0.0	0.0	0.0	0.0	0.0	0.0	0.0	Eukaryota; __Opisthokonta; __Metazoa; __Nematoda; __Chromadorea
TF1.SSU_713758	0.0	0.0	0.0	0.0	0.0	0.0	0.0	0.0	0.0	0.0	0.0	0.0	0.0	0.0	0.0	0.0	0.0	0.0	0.0	0.0	0.0	0.0	0.0	0.0	0.0	0.0	2.0	0.0	0.0	0.0	Eukaryota; __SAR; __Stramenopiles; __Diatomea; __Coscinodiscophytina
HF2.SSU_197474	0.0	0.0	0.0	0.0	0.0	0.0	0.0	0.0	0.0	0.0	0.0	0.0	0.0	0.0	4.0	0.0	0.0	0.0	0.0	0.0	0.0	0.0	0.0	0.0	0.0	0.0	0.0	0.0	0.0	0.0	Eukaryota; __Opisthokonta; __Metazoa; __Gastrotricha; __Macrodasyidae; __Macrodasys
TF3.SSU_937379	0.0	0.0	0.0	0.0	0.0	0.0	0.0	0.0	0.0	0.0	0.0	0.0	0.0	0.0	0.0	0.0	0.0	0.0	0.0	0.0	0.0	0.0	0.0	0.0	0.0	0.0	0.0	1.0	0.0	0.0	Unassigned
HE6.SSU_352022	0.0	0.0	0.0	0.0	0.0	0.0	0.0	0.0	0.0	0.0	0.0	2.0	0.0	1.0	0.0	0.0	0.0	0.0	0.0	0.0	0.0	0.0	0.0	0.0	0.0	0.0	0.0	0.0	0.0	0.0	Eukaryota; __Opisthokonta; __Metazoa; __Annelida; __Family_Incertae_Sedis
HF4.SSU_619064	0.0	0.0	0.0	0.0	0.0	0.0	0.0	0.0	0.0	0.0	0.0	0.0	0.0	1.0	0.0	0.0	0.0	0.0	0.0	0.0	0.0	0.0	0.0	0.0	0.0	0.0	0.0	0.0	0.0	0.0	Eukaryota; __SAR; __Alveolata; __Ciliophora; __Postciliodesmatophora; __Karyorelictea; __Trachelocerca; __uncultured_Trachelocercidae
HF1.SSU_758827	0.0	0.0	0.0	0.0	0.0	0.0	0.0	0.0	0.0	0.0	1.0	0.0	0.0	0.0	0.0	0.0	0.0	0.0	0.0	0.0	0.0	0.0	0.0	0.0	0.0	0.0	0.0	0.0	0.0	0.0	Eukaryota; __Opisthokonta; __Fungi; __Chytridiomycota
HE3.SSU_122260	0.0	2.0	0.0	0.0	0.0	0.0	0.0	0.0	0.0	0.0	0.0	0.0	0.0	0.0	0.0	0.0	0.0	0.0	0.0	0.0	0.0	0.0	0.0	0.0	0.0	0.0	0.0	0.0	0.0	0.0	Unassigned
HE6.SSU_380827	0.0	0.0	0.0	0.0	0.0	0.0	0.0	0.0	0.0	0.0	0.0	2.0	0.0	0.0	0.0	0.0	0.0	0.0	0.0	0.0	0.0	0.0	0.0	0.0	0.0	0.0	0.0	0.0	0.0	0.0	Eukaryota; __SAR; __Rhizaria; __Radiolaria; __RAD_A
TS2.SSU_818873	0.0	0.0	0.0	0.0	0.0	0.0	0.0	0.0	0.0	0.0	0.0	0.0	0.0	0.0	0.0	0.0	0.0	0.0	0.0	1.0	0.0	0.0	0.0	0.0	0.0	0.0	0.0	0.0	0.0	0.0	Eukaryota; __Opisthokonta; __Metazoa; __Xenacoelomorpha; __; __Acoela; __Isodiametridae
HF1.SSU_777302	0.0	0.0	0.0	0.0	0.0	0.0	0.0	0.0	0.0	0.0	1.0	0.0	0.0	0.0	0.0	0.0	0.0	0.0	0.0	0.0	0.0	0.0	0.0	0.0	0.0	0.0	0.0	0.0	0.0	0.0	Eukaryota; __Opisthokonta; __Metazoa; __Urochordata; __Ascidiacea; __Botryllus
HF9.SSU_21669	0.0	0.0	0.0	0.0	0.0	1.0	0.0	0.0	0.0	0.0	0.0	1.0	0.0	0.0	0.0	1.0	0.0	0.0	0.0	0.0	0.0	0.0	0.0	0.0	0.0	0.0	0.0	0.0	0.0	0.0	Eukaryota; __Opisthokonta; __Metazoa; __Annelida; __Family_Incertae_Sedis; __Pisione; __Pisione_remota
HF8.SSU_788507	0.0	0.0	0.0	0.0	0.0	0.0	0.0	0.0	0.0	0.0	0.0	0.0	1.0	0.0	0.0	0.0	0.0	0.0	0.0	0.0	0.0	0.0	0.0	0.0	0.0	0.0	0.0	0.0	0.0	0.0	Eukaryota; __Opisthokonta; __Metazoa; __Mollusca; __Bivalvia; __Pectinoida
TS4.SSU_540125	0.0	0.0	0.0	0.0	0.0	0.0	0.0	0.0	0.0	0.0	0.0	0.0	0.0	0.0	0.0	0.0	0.0	0.0	1.0	2.0	0.0	1.0	0.0	0.0	0.0	1.0	0.0	0.0	0.0	0.0	Eukaryota; __Opisthokonta; __Metazoa; __Mollusca; __Bivalvia; __Heteroconchia; __Phaxas; __Phaxas_pellucidus
HE8.SSU_840282	0.0	0.0	2.0	0.0	0.0	0.0	0.0	0.0	0.0	0.0	0.0	0.0	0.0	0.0	0.0	0.0	0.0	0.0	0.0	0.0	0.0	0.0	0.0	0.0	0.0	0.0	0.0	0.0	0.0	0.0	Eukaryota; __SAR; __Stramenopiles; __Diatomea; __Bacillariophytina; __Bacillariophyceae; __Asterionellopsis; __Asterionellopsis_glacialis
HF4.SSU_603360	0.0	0.0	0.0	0.0	0.0	0.0	0.0	0.0	0.0	1.0	0.0	0.0	0.0	1.0	0.0	0.0	0.0	0.0	0.0	0.0	0.0	0.0	0.0	0.0	0.0	0.0	0.0	0.0	0.0	0.0	Eukaryota; __Centrohelida; __Acanthocystidae; __Pterocystis
HE4.SSU_914821	0.0	0.0	0.0	0.0	0.0	0.0	0.0	0.0	1.0	0.0	0.0	0.0	0.0	0.0	0.0	0.0	0.0	0.0	0.0	0.0	0.0	0.0	0.0	0.0	0.0	0.0	0.0	0.0	0.0	0.0	Eukaryota; __Opisthokonta; __Metazoa; __Echinodermata; __Family_Incertae_Sedis; __Leptosynapta
TS1.SSU_287299	0.0	0.0	0.0	0.0	0.0	0.0	0.0	0.0	0.0	0.0	0.0	0.0	0.0	0.0	0.0	0.0	0.0	0.0	0.0	2.0	0.0	0.0	2.0	1.0	0.0	0.0	0.0	0.0	0.0	0.0	Eukaryota; __Opisthokonta; __Metazoa; __Annelida; __Family_Incertae_Sedis
TF1.SSU_686053	0.0	0.0	0.0	0.0	0.0	0.0	0.0	0.0	0.0	0.0	0.0	0.0	0.0	0.0	0.0	0.0	0.0	0.0	0.0	0.0	1.0	0.0	1.0	0.0	0.0	0.0	1.0	0.0	0.0	0.0	Eukaryota; __Opisthokonta; __Metazoa; __Echinodermata; __Family_Incertae_Sedis; __uncultured_eukaryote
TF1.SSU_708371	0.0	0.0	0.0	0.0	0.0	0.0	0.0	0.0	0.0	0.0	0.0	0.0	0.0	0.0	0.0	0.0	0.0	0.0	0.0	0.0	0.0	0.0	0.0	0.0	0.0	0.0	1.0	0.0	0.0	0.0	Eukaryota; __Opisthokonta; __Metazoa; __Platyhelminthes; __Turbellaria; __Prolecithophora; __Plagiostomum
HE5.SSU_187426	0.0	0.0	0.0	0.0	0.0	1.0	0.0	0.0	0.0	0.0	0.0	0.0	0.0	0.0	0.0	0.0	0.0	0.0	0.0	0.0	0.0	0.0	0.0	0.0	0.0	0.0	0.0	0.0	0.0	0.0	Eukaryota; __Opisthokonta; __Metazoa; __Priapulida; __Priapulidae
HE3.SSU_117415	0.0	1.0	0.0	0.0	0.0	0.0	0.0	0.0	0.0	0.0	0.0	0.0	0.0	0.0	0.0	0.0	0.0	0.0	0.0	0.0	0.0	1.0	0.0	0.0	0.0	0.0	0.0	0.0	0.0	0.0	Eukaryota; __Opisthokonta; __Metazoa; __Nematoda; __Chromadorea; __Chromadoridae
HF8.SSU_798220	0.0	0.0	0.0	0.0	0.0	0.0	0.0	0.0	0.0	0.0	0.0	1.0	2.0	0.0	0.0	0.0	0.0	0.0	0.0	0.0	0.0	0.0	0.0	0.0	0.0	0.0	0.0	0.0	0.0	0.0	Eukaryota; __Opisthokonta; __Metazoa; __Annelida; __Family_Incertae_Sedis
HE9.SSU_308419	0.0	0.0	0.0	1.0	0.0	0.0	0.0	0.0	0.0	0.0	0.0	0.0	0.0	0.0	0.0	0.0	0.0	0.0	0.0	0.0	0.0	0.0	0.0	0.0	0.0	0.0	0.0	0.0	0.0	0.0	Unassigned
HE2.SSU_654581	1.0	0.0	0.0	0.0	0.0	0.0	0.0	0.0	0.0	0.0	0.0	0.0	0.0	0.0	0.0	0.0	0.0	0.0	0.0	0.0	0.0	0.0	0.0	0.0	0.0	0.0	0.0	0.0	0.0	0.0	Unassigned
HE9.SSU_310235	0.0	0.0	0.0	1.0	0.0	0.0	0.0	0.0	0.0	0.0	0.0	0.0	0.0	0.0	0.0	0.0	0.0	0.0	0.0	0.0	0.0	0.0	0.0	0.0	0.0	0.0	0.0	0.0	0.0	0.0	Eukaryota; __Archaeplastida; __Rhodophyceae; __Florideophycidae; __Rhodymeniophycidae; __Seirospora
HE6.SSU_366881	0.0	0.0	0.0	0.0	0.0	0.0	0.0	0.0	0.0	0.0	0.0	1.0	0.0	0.0	0.0	0.0	0.0	0.0	0.0	0.0	0.0	0.0	0.0	0.0	0.0	0.0	0.0	0.0	0.0	0.0	Eukaryota; __SAR; __Rhizaria; __Cercozoa; __Endomyxa; __Vampyrellidae
HE3.SSU_118618	0.0	1.0	0.0	0.0	0.0	0.0	0.0	0.0	0.0	0.0	0.0	0.0	0.0	0.0	0.0	0.0	0.0	0.0	0.0	0.0	0.0	0.0	0.0	0.0	0.0	0.0	0.0	0.0	0.0	0.0	Eukaryota; __Opisthokonta; __Metazoa; __Annelida; __Family_Incertae_Sedis; __Spirorbis
HE2.SSU_650181	1.0	0.0	0.0	0.0	0.0	0.0	0.0	0.0	0.0	0.0	0.0	0.0	0.0	0.0	0.0	0.0	0.0	0.0	0.0	0.0	0.0	0.0	0.0	0.0	0.0	0.0	0.0	0.0	0.0	0.0	Eukaryota; __SAR; __Stramenopiles; __Peronosporomycetes; __Haliphthoros
HE6.SSU_384158	0.0	0.0	0.0	0.0	0.0	0.0	0.0	0.0	0.0	0.0	0.0	1.0	0.0	0.0	0.0	0.0	0.0	0.0	0.0	0.0	0.0	0.0	0.0	0.0	0.0	0.0	0.0	0.0	0.0	0.0	Eukaryota; __SAR; __Alveolata; __Ciliophora; __Postciliodesmatophora; __Karyorelictea; __Kentrophoros; __uncultured_eukaryote
TF1.SSU_708054	0.0	0.0	0.0	0.0	0.0	0.0	0.0	0.0	0.0	0.0	0.0	0.0	0.0	0.0	0.0	0.0	0.0	0.0	0.0	0.0	0.0	0.0	0.0	0.0	0.0	0.0	1.0	0.0	0.0	0.0	Eukaryota; __SAR; __Alveolata; __Protalveolata; __Syndiniales; __Syndiniales_Group_I
HF6.SSU_321926	0.0	0.0	0.0	0.0	0.0	0.0	0.0	0.0	0.0	0.0	0.0	0.0	0.0	0.0	0.0	0.0	1.0	0.0	0.0	0.0	0.0	0.0	0.0	0.0	0.0	0.0	0.0	0.0	0.0	0.0	Eukaryota; __Excavata; __Metamonada; __Preaxostyla; __Trimastix
HF6.SSU_321906	0.0	0.0	0.0	0.0	0.0	0.0	0.0	0.0	0.0	0.0	0.0	0.0	0.0	0.0	0.0	0.0	2.0	0.0	0.0	0.0	0.0	0.0	0.0	0.0	0.0	0.0	0.0	0.0	0.0	0.0	Eukaryota; __SAR; __Stramenopiles; __Diatomea; __Bacillariophytina; __Bacillariophyceae
TF1.SSU_713217	0.0	0.0	0.0	0.0	0.0	0.0	0.0	0.0	0.0	0.0	0.0	0.0	0.0	0.0	0.0	0.0	0.0	0.0	0.0	0.0	0.0	0.0	0.0	0.0	0.0	0.0	2.0	0.0	0.0	0.0	Eukaryota; __SAR; __Rhizaria; __Cercozoa; __Endomyxa; __Ascetosporea; __Paradiniidae; __Paradinium; __Paradinium_poucheti
HF9.SSU_14389	0.0	0.0	0.0	0.0	0.0	0.0	0.0	0.0	0.0	0.0	0.0	0.0	0.0	0.0	0.0	1.0	0.0	0.0	0.0	0.0	0.0	0.0	0.0	0.0	0.0	0.0	0.0	0.0	0.0	0.0	Eukaryota; __Opisthokonta; __Metazoa; __Annelida; __Protodrilidae; __Protodrilus; __Protodrilus_purpureus
HE6.SSU_356348	1.0	0.0	0.0	0.0	0.0	0.0	0.0	0.0	0.0	0.0	0.0	1.0	0.0	0.0	0.0	0.0	0.0	0.0	0.0	0.0	0.0	0.0	0.0	0.0	0.0	0.0	0.0	0.0	0.0	0.0	Eukaryota; __Opisthokonta; __Metazoa; __Urochordata; __Ascidiacea; __Molgula
HF6.SSU_335738	0.0	0.0	0.0	0.0	0.0	0.0	0.0	0.0	0.0	0.0	0.0	0.0	0.0	0.0	0.0	0.0	1.0	0.0	0.0	0.0	0.0	0.0	0.0	0.0	0.0	0.0	0.0	0.0	0.0	0.0	Eukaryota; __Opisthokonta; __Metazoa; __Platyhelminthes; __Turbellaria; __Seriata
TF6.SSU_76716	0.0	0.0	0.0	0.0	0.0	0.0	0.0	0.0	0.0	0.0	0.0	0.0	0.0	0.0	0.0	0.0	0.0	0.0	0.0	0.0	0.0	2.0	0.0	0.0	0.0	0.0	0.0	0.0	0.0	0.0	Unassigned
HE6.SSU_365256	0.0	0.0	0.0	0.0	0.0	0.0	0.0	0.0	0.0	0.0	0.0	1.0	0.0	0.0	0.0	0.0	0.0	0.0	0.0	0.0	0.0	0.0	0.0	0.0	0.0	0.0	0.0	0.0	0.0	0.0	Eukaryota; __Opisthokonta; __Metazoa; __Nematoda; __Chromadorea; __Desmodoridae
HE6.SSU_368517	0.0	0.0	0.0	0.0	0.0	0.0	0.0	0.0	0.0	0.0	0.0	4.0	0.0	2.0	0.0	0.0	0.0	0.0	0.0	0.0	0.0	0.0	0.0	0.0	0.0	0.0	0.0	0.0	0.0	0.0	Eukaryota; __Opisthokonta; __Metazoa; __Cnidaria; __Hydrozoa; __Dipurena; __Dipurena_ophiogaster
HE3.SSU_116968	0.0	1.0	0.0	0.0	0.0	0.0	0.0	0.0	0.0	0.0	0.0	0.0	0.0	0.0	0.0	0.0	0.0	0.0	0.0	0.0	0.0	0.0	0.0	0.0	0.0	0.0	0.0	0.0	0.0	0.0	Eukaryota; __Opisthokonta; __Fungi; __Ascomycota; __Saccharomycotina; __Saccharomycetes; __Saccharomycetales; __Anamorphic_Saccharomycetales; __Candida
HF6.SSU_333402	0.0	0.0	0.0	0.0	0.0	0.0	0.0	0.0	0.0	0.0	0.0	0.0	0.0	0.0	0.0	0.0	2.0	0.0	0.0	0.0	0.0	0.0	0.0	0.0	0.0	0.0	0.0	0.0	0.0	0.0	Eukaryota; __Opisthokonta; __Metazoa; __Annelida; __Protodrilidae; __Protodrilus; __Protodrilus_purpureus
TS2.SSU_815643	0.0	1.0	0.0	0.0	0.0	0.0	0.0	0.0	0.0	0.0	0.0	0.0	0.0	0.0	0.0	0.0	0.0	0.0	1.0	4.0	0.0	0.0	0.0	0.0	0.0	0.0	0.0	0.0	0.0	0.0	Eukaryota; __Opisthokonta; __Metazoa; __Annelida; __Family_Incertae_Sedis
HF2.SSU_211386	0.0	0.0	0.0	0.0	0.0	0.0	0.0	0.0	0.0	0.0	0.0	0.0	0.0	0.0	1.0	0.0	0.0	0.0	0.0	0.0	0.0	0.0	0.0	0.0	0.0	0.0	0.0	0.0	0.0	0.0	Eukaryota; __SAR; __Stramenopiles; __C2-E039; __uncultured_labyrinthulid
TF6.SSU_74967	0.0	0.0	0.0	0.0	0.0	0.0	0.0	0.0	0.0	0.0	0.0	0.0	0.0	0.0	0.0	0.0	0.0	0.0	0.0	0.0	0.0	1.0	0.0	0.0	0.0	0.0	1.0	0.0	0.0	0.0	Eukaryota; __SAR; __Stramenopiles; __Diatomea; __Bacillariophytina; __Mediophyceae; __Chaetoceros
HE4.SSU_909529	0.0	0.0	0.0	0.0	0.0	0.0	0.0	0.0	2.0	0.0	0.0	0.0	0.0	0.0	0.0	0.0	0.0	0.0	0.0	0.0	0.0	0.0	0.0	0.0	0.0	0.0	0.0	0.0	0.0	0.0	Eukaryota; __Opisthokonta; __Metazoa; __Echinodermata; __Family_Incertae_Sedis
HF3.SSU_988372	0.0	0.0	0.0	0.0	0.0	0.0	1.0	0.0	0.0	0.0	0.0	0.0	0.0	0.0	0.0	0.0	0.0	0.0	0.0	0.0	0.0	0.0	0.0	0.0	0.0	0.0	0.0	0.0	0.0	0.0	Eukaryota; __SAR; __Alveolata; __Dinoflagellata; __Dinophyceae; __Gymnodiniphycidae; __Suessiaceae; __Woloszynskia; __uncultured_alveolate
HF6.SSU_338435	0.0	0.0	0.0	0.0	0.0	0.0	0.0	0.0	0.0	0.0	0.0	0.0	0.0	0.0	0.0	0.0	1.0	0.0	0.0	0.0	0.0	0.0	0.0	0.0	0.0	0.0	0.0	0.0	0.0	0.0	Eukaryota; __Opisthokonta; __Metazoa; __Nematoda; __Chromadorea; __Chromadoridae; __uncultured_nematode
HE8.SSU_832291	0.0	0.0	1.0	0.0	0.0	0.0	0.0	0.0	0.0	0.0	0.0	0.0	0.0	0.0	0.0	0.0	0.0	0.0	0.0	0.0	0.0	0.0	0.0	0.0	0.0	0.0	0.0	0.0	0.0	0.0	Eukaryota; __Opisthokonta; __Metazoa; __Annelida; __Family_Incertae_Sedis; __Progoniada; __Progoniada_regularis
HF6.SSU_331569	0.0	0.0	1.0	0.0	0.0	0.0	0.0	0.0	0.0	0.0	0.0	0.0	0.0	0.0	0.0	0.0	1.0	0.0	0.0	0.0	0.0	0.0	0.0	0.0	0.0	0.0	0.0	0.0	0.0	0.0	Eukaryota; __Opisthokonta; __Metazoa; __Nematoda; __Chromadorea; __Monhysteridae; __Phrynidae; __Phrynidae_environmental_sample
HE2.SSU_639670	1.0	0.0	0.0	0.0	0.0	0.0	0.0	0.0	0.0	0.0	0.0	0.0	0.0	0.0	0.0	0.0	0.0	0.0	0.0	0.0	0.0	0.0	0.0	0.0	0.0	0.0	0.0	0.0	0.0	0.0	Eukaryota; __Opisthokonta; __Metazoa; __Cnidaria; __Hydrozoa
HF1.SSU_775890	0.0	0.0	0.0	0.0	0.0	0.0	0.0	0.0	0.0	0.0	1.0	0.0	0.0	0.0	1.0	0.0	0.0	0.0	0.0	0.0	0.0	0.0	0.0	0.0	0.0	0.0	0.0	0.0	0.0	0.0	Eukaryota; __SAR; __Alveolata; __Dinoflagellata
HE6.SSU_369711	0.0	0.0	0.0	0.0	0.0	0.0	0.0	0.0	0.0	0.0	0.0	1.0	0.0	0.0	0.0	0.0	0.0	0.0	0.0	0.0	0.0	0.0	0.0	0.0	0.0	0.0	0.0	0.0	0.0	0.0	Eukaryota; __SAR; __Rhizaria; __Radiolaria; __RAD_B
HF9.SSU_27506	0.0	0.0	0.0	0.0	0.0	0.0	0.0	0.0	0.0	0.0	0.0	0.0	0.0	0.0	0.0	1.0	0.0	0.0	0.0	0.0	0.0	0.0	0.0	0.0	0.0	0.0	0.0	0.0	0.0	0.0	Eukaryota; __SAR; __Stramenopiles; __Diatomea; __Bacillariophytina; __Bacillariophyceae; __Pleurosigma; __Cymbella
HF5.SSU_1004990	0.0	0.0	0.0	0.0	2.0	0.0	0.0	0.0	0.0	1.0	0.0	0.0	0.0	0.0	0.0	0.0	0.0	0.0	0.0	0.0	0.0	0.0	0.0	0.0	0.0	0.0	0.0	0.0	0.0	0.0	Eukaryota; __Opisthokonta; __Metazoa; __Annelida; __Family_Incertae_Sedis; __Polycirrus
HF9.SSU_12883	0.0	0.0	0.0	0.0	0.0	0.0	0.0	0.0	0.0	0.0	0.0	0.0	0.0	0.0	0.0	2.0	0.0	0.0	0.0	0.0	0.0	0.0	0.0	0.0	0.0	0.0	0.0	0.0	0.0	0.0	Eukaryota; __Opisthokonta; __Metazoa; __Porifera; __Calcarea; __Leucosolenia
TF5.SSU_469043	0.0	0.0	0.0	0.0	0.0	0.0	0.0	0.0	0.0	0.0	0.0	0.0	0.0	0.0	0.0	0.0	0.0	0.0	0.0	0.0	0.0	0.0	0.0	0.0	0.0	3.0	0.0	0.0	0.0	0.0	Eukaryota; __Opisthokonta; __Metazoa; __Platyhelminthes; __Turbellaria; __Rhabdocoela
HF5.SSU_1004245	0.0	0.0	0.0	0.0	0.0	0.0	0.0	0.0	0.0	1.0	0.0	0.0	0.0	1.0	0.0	0.0	0.0	0.0	0.0	0.0	0.0	0.0	0.0	0.0	0.0	0.0	0.0	0.0	0.0	0.0	Eukaryota; __Opisthokonta; __Metazoa; __Arthropoda; __Crustacea; __Ostracoda
HF6.SSU_323914	0.0	0.0	0.0	0.0	0.0	0.0	0.0	0.0	0.0	0.0	1.0	0.0	0.0	0.0	0.0	0.0	1.0	2.0	0.0	0.0	0.0	0.0	0.0	0.0	0.0	0.0	0.0	0.0	0.0	0.0	Eukaryota; __Opisthokonta; __Metazoa; __Annelida; __Family_Incertae_Sedis; __Pisione; __Pisione_remota
TF1.SSU_736788	0.0	0.0	0.0	0.0	0.0	0.0	0.0	0.0	0.0	0.0	0.0	0.0	0.0	0.0	0.0	0.0	0.0	0.0	0.0	0.0	0.0	0.0	0.0	0.0	0.0	0.0	1.0	0.0	0.0	0.0	Eukaryota; __Opisthokonta; __Fungi; __Ascomycota; __Pezizomycotina; __Dothideomycetes
HE6.SSU_372021	0.0	0.0	0.0	0.0	0.0	0.0	0.0	0.0	0.0	0.0	0.0	1.0	0.0	0.0	0.0	0.0	0.0	0.0	0.0	0.0	0.0	0.0	0.0	0.0	0.0	0.0	0.0	0.0	0.0	0.0	Eukaryota; __Opisthokonta; __Metazoa; __Nematoda; __Chromadorea; __Monhysteridae; __Paralamyctes; __Paralamyctes_environmental_sample
HF8.SSU_792288	0.0	0.0	0.0	0.0	0.0	0.0	0.0	0.0	0.0	0.0	0.0	0.0	1.0	0.0	0.0	0.0	0.0	0.0	0.0	0.0	0.0	0.0	0.0	0.0	0.0	0.0	0.0	0.0	0.0	0.0	Eukaryota; __SAR; __Alveolata; __Dinoflagellata; __Dinophyceae; __Peridiniphycidae; __Thoracosphaeraceae
HE7.SSU_247240	0.0	0.0	0.0	0.0	0.0	0.0	0.0	1.0	0.0	0.0	0.0	0.0	0.0	0.0	0.0	0.0	0.0	0.0	0.0	0.0	0.0	0.0	0.0	0.0	0.0	0.0	0.0	0.0	0.0	0.0	Eukaryota; __SAR; __Alveolata; __Protalveolata; __Syndiniales; __Syndiniales_Group_II
TF6.SSU_72272	0.0	0.0	0.0	0.0	0.0	0.0	0.0	0.0	0.0	0.0	0.0	0.0	0.0	0.0	0.0	0.0	0.0	0.0	0.0	1.0	0.0	2.0	0.0	0.0	0.0	0.0	3.0	0.0	0.0	0.0	Unassigned
TS5.SSU_883371	0.0	0.0	0.0	0.0	0.0	0.0	0.0	0.0	0.0	0.0	0.0	0.0	0.0	0.0	0.0	0.0	0.0	0.0	0.0	0.0	0.0	0.0	0.0	0.0	2.0	0.0	0.0	0.0	0.0	0.0	Eukaryota; __Opisthokonta; __Metazoa; __Annelida; __Family_Incertae_Sedis
HE2.SSU_644966	2.0	0.0	0.0	0.0	0.0	0.0	0.0	0.0	0.0	0.0	0.0	0.0	0.0	0.0	0.0	0.0	0.0	0.0	0.0	0.0	0.0	0.0	0.0	0.0	0.0	0.0	0.0	0.0	0.0	0.0	Eukaryota; __Opisthokonta; __Metazoa; __Nematoda; __Chromadorea; __Chromadoridae; __Praeacanthonchus
HE6.SSU_370334	0.0	0.0	0.0	0.0	0.0	0.0	0.0	0.0	0.0	0.0	0.0	1.0	0.0	0.0	0.0	0.0	0.0	0.0	0.0	0.0	0.0	0.0	0.0	0.0	0.0	0.0	0.0	0.0	0.0	0.0	Unassigned
HE4.SSU_909034	0.0	0.0	0.0	0.0	0.0	0.0	0.0	0.0	1.0	0.0	0.0	0.0	0.0	0.0	0.0	0.0	1.0	2.0	0.0	0.0	0.0	0.0	0.0	0.0	0.0	0.0	0.0	0.0	0.0	0.0	Eukaryota; __Opisthokonta; __Metazoa; __Arthropoda; __Myriapoda; __Chilopoda; __Mecistocephalus
TF1.SSU_684317	0.0	0.0	0.0	0.0	0.0	0.0	0.0	0.0	0.0	0.0	0.0	0.0	0.0	0.0	0.0	0.0	0.0	0.0	0.0	0.0	0.0	0.0	0.0	0.0	0.0	0.0	3.0	0.0	0.0	0.0	Eukaryota; __Opisthokonta; __Metazoa; __Annelida; __Family_Incertae_Sedis
HF9.SSU_19963	0.0	0.0	0.0	0.0	0.0	0.0	0.0	0.0	0.0	0.0	0.0	0.0	0.0	0.0	0.0	1.0	0.0	0.0	0.0	0.0	0.0	0.0	0.0	0.0	0.0	0.0	0.0	0.0	0.0	0.0	Eukaryota; __Opisthokonta; __Metazoa; __Nematoda; __Chromadorea
TF1.SSU_696272	0.0	0.0	0.0	0.0	0.0	0.0	0.0	0.0	0.0	0.0	0.0	0.0	0.0	0.0	0.0	0.0	0.0	0.0	0.0	0.0	0.0	0.0	0.0	0.0	0.0	0.0	1.0	0.0	0.0	0.0	Unassigned
HE5.SSU_175003	0.0	0.0	0.0	0.0	0.0	1.0	0.0	0.0	0.0	0.0	0.0	1.0	0.0	0.0	0.0	0.0	0.0	0.0	0.0	0.0	0.0	0.0	0.0	0.0	0.0	0.0	0.0	0.0	0.0	0.0	Eukaryota; __Opisthokonta; __Metazoa; __Platyhelminthes; __Turbellaria; __Seriata; __Archimonocelis
HF2.SSU_199910	0.0	0.0	0.0	0.0	0.0	0.0	0.0	0.0	0.0	0.0	0.0	0.0	1.0	0.0	1.0	0.0	0.0	0.0	0.0	0.0	0.0	0.0	0.0	0.0	0.0	0.0	0.0	0.0	0.0	0.0	Eukaryota; __Opisthokonta; __Metazoa; __Gastrotricha; __Thaumastodermatidae; __Tetranchyroderma; __Tetranchyroderma_thysanophorum
HE1.SSU_855562	0.0	0.0	0.0	0.0	2.0	0.0	0.0	0.0	0.0	0.0	0.0	0.0	0.0	0.0	0.0	0.0	0.0	0.0	0.0	0.0	0.0	0.0	0.0	0.0	0.0	0.0	0.0	0.0	0.0	0.0	Eukaryota; __SAR; __Rhizaria; __Cercozoa; __Silicofilosea; __7-5.4
HE6.SSU_383176	0.0	0.0	0.0	0.0	0.0	0.0	0.0	0.0	0.0	0.0	0.0	2.0	0.0	0.0	0.0	0.0	0.0	0.0	0.0	0.0	0.0	0.0	0.0	0.0	0.0	0.0	0.0	0.0	0.0	0.0	Eukaryota; __SAR; __Stramenopiles; __Peronosporomycetes; __Pythium; __Pythium_insidiosum
HE2.SSU_657947	2.0	0.0	0.0	0.0	0.0	0.0	0.0	0.0	0.0	0.0	0.0	0.0	0.0	0.0	0.0	0.0	0.0	0.0	0.0	0.0	0.0	0.0	0.0	0.0	0.0	0.0	0.0	0.0	0.0	0.0	Eukaryota; __Opisthokonta; __Metazoa; __Arthropoda; __Crustacea; __Maxillopoda
HF1.SSU_771419	0.0	0.0	0.0	0.0	0.0	0.0	0.0	0.0	0.0	0.0	1.0	0.0	0.0	0.0	0.0	0.0	0.0	0.0	0.0	0.0	0.0	0.0	0.0	0.0	0.0	0.0	0.0	0.0	0.0	0.0	Eukaryota; __SAR; __Rhizaria; __Cercozoa; __Glissomonadida; __Allantion; __Thaumatomonadida
TF1.SSU_717344	0.0	0.0	0.0	0.0	0.0	0.0	0.0	0.0	0.0	0.0	0.0	0.0	0.0	0.0	0.0	0.0	0.0	0.0	0.0	0.0	0.0	0.0	0.0	0.0	0.0	0.0	2.0	0.0	0.0	0.0	Eukaryota; __SAR; __Alveolata; __Dinoflagellata; __Dinophyceae; __Gymnodiniphycidae; __Gymnodinium_clade; __Spiniferodinium; __uncultured_eukaryote
TS3.SSU_487178	0.0	0.0	0.0	0.0	0.0	0.0	0.0	0.0	0.0	0.0	0.0	0.0	0.0	0.0	0.0	0.0	0.0	0.0	0.0	0.0	1.0	0.0	1.0	0.0	0.0	0.0	0.0	0.0	0.0	0.0	Eukaryota; __Opisthokonta; __Metazoa; __Nemertea; __Family_Incertae_Sedis; __Vieitezia; __Vieitezia_luzmurubeae
TS6.SSU_598681	0.0	0.0	0.0	0.0	0.0	0.0	0.0	0.0	0.0	0.0	0.0	0.0	0.0	0.0	0.0	0.0	0.0	0.0	0.0	0.0	0.0	0.0	0.0	3.0	0.0	0.0	0.0	0.0	0.0	0.0	Eukaryota; __Opisthokonta; __Metazoa; __Arthropoda; __Crustacea; __Maxillopoda
TS6.SSU_582655	0.0	0.0	0.0	0.0	0.0	0.0	0.0	0.0	0.0	0.0	0.0	0.0	0.0	0.0	0.0	0.0	0.0	0.0	0.0	0.0	0.0	0.0	0.0	2.0	1.0	0.0	1.0	0.0	0.0	0.0	Eukaryota; __Opisthokonta; __Metazoa; __Echinodermata; __Family_Incertae_Sedis; __Ophioderma
HF7.SSU_405855	0.0	0.0	0.0	1.0	0.0	0.0	0.0	0.0	0.0	0.0	0.0	0.0	0.0	0.0	0.0	0.0	0.0	2.0	0.0	0.0	0.0	0.0	0.0	0.0	0.0	0.0	0.0	0.0	0.0	0.0	Eukaryota; __SAR; __Stramenopiles; __Incertae_Sedis; __Developayella
HE7.SSU_233347	0.0	0.0	0.0	0.0	0.0	0.0	0.0	1.0	0.0	0.0	0.0	0.0	0.0	0.0	0.0	0.0	0.0	0.0	0.0	0.0	0.0	0.0	0.0	0.0	0.0	0.0	0.0	0.0	0.0	0.0	Eukaryota; __Opisthokonta; __Metazoa; __Mollusca; __Bivalvia; __Heteroconchia; __Corbula
TF1.SSU_676746	0.0	0.0	0.0	0.0	0.0	0.0	0.0	0.0	0.0	0.0	0.0	0.0	0.0	0.0	0.0	0.0	0.0	0.0	0.0	0.0	0.0	0.0	0.0	0.0	0.0	0.0	2.0	0.0	0.0	0.0	Eukaryota; __Opisthokonta; __Metazoa; __Nematoda; __Chromadorea; __Chromadoridae; __Prodesmodora
TS5.SSU_881143	0.0	0.0	0.0	0.0	0.0	0.0	0.0	0.0	0.0	0.0	0.0	0.0	0.0	0.0	0.0	0.0	0.0	0.0	0.0	0.0	0.0	0.0	0.0	0.0	1.0	0.0	0.0	0.0	0.0	0.0	Eukaryota; __Opisthokonta; __Metazoa; __Brachiopoda; __Family_Incertae_Sedis; __Terebratella
HE1.SSU_864302	0.0	0.0	0.0	0.0	1.0	0.0	0.0	0.0	0.0	0.0	0.0	0.0	0.0	0.0	0.0	0.0	0.0	0.0	0.0	0.0	0.0	0.0	0.0	0.0	0.0	0.0	0.0	0.0	0.0	0.0	Eukaryota; __Incertae_Sedis; __Apusomonadidae; __Amastigomonas; __Amastigomonas_sp._6B/7c
HE7.SSU_220258	0.0	0.0	0.0	0.0	0.0	0.0	0.0	1.0	0.0	0.0	0.0	0.0	0.0	0.0	0.0	0.0	0.0	1.0	0.0	0.0	0.0	0.0	0.0	0.0	0.0	0.0	0.0	0.0	0.0	0.0	Eukaryota; __SAR; __Stramenopiles; __Diatomea; __Bacillariophytina; __Bacillariophyceae
HE7.SSU_240222	0.0	0.0	0.0	0.0	0.0	0.0	0.0	1.0	0.0	0.0	0.0	0.0	0.0	0.0	0.0	0.0	0.0	0.0	0.0	0.0	0.0	0.0	0.0	0.0	0.0	0.0	0.0	0.0	0.0	0.0	Eukaryota; __Opisthokonta; __Metazoa; __Arthropoda; __Crustacea; __Maxillopoda
TF5.SSU_427475	0.0	0.0	0.0	0.0	0.0	0.0	0.0	0.0	0.0	0.0	0.0	0.0	0.0	0.0	0.0	0.0	0.0	0.0	0.0	0.0	0.0	0.0	0.0	0.0	0.0	1.0	0.0	0.0	0.0	0.0	Eukaryota; __Opisthokonta; __Metazoa; __Kinorhyncha; __Pycnophyidae; __Pycnophyes
TF1.SSU_687535	0.0	0.0	0.0	1.0	0.0	1.0	0.0	0.0	0.0	0.0	0.0	0.0	0.0	0.0	0.0	0.0	0.0	0.0	0.0	0.0	0.0	0.0	0.0	0.0	0.0	0.0	4.0	0.0	0.0	0.0	Eukaryota; __Opisthokonta; __Metazoa; __Arthropoda; __Crustacea; __Maxillopoda; __uncultured_marine_archaeon
TS6.SSU_569054	0.0	0.0	0.0	0.0	0.0	0.0	0.0	0.0	0.0	0.0	0.0	0.0	0.0	0.0	0.0	0.0	0.0	0.0	0.0	0.0	0.0	0.0	0.0	1.0	0.0	0.0	0.0	0.0	0.0	0.0	Eukaryota; __Opisthokonta; __Metazoa; __Platyhelminthes; __Turbellaria; __Prolecithophora; __Plagiostomum
TF6.SSU_74955	0.0	0.0	0.0	0.0	0.0	0.0	0.0	0.0	0.0	0.0	0.0	0.0	0.0	0.0	0.0	0.0	0.0	0.0	0.0	0.0	0.0	1.0	0.0	0.0	0.0	0.0	0.0	0.0	0.0	0.0	Eukaryota; __Opisthokonta; __Metazoa; __Nematoda; __Chromadorea; __Chromadoridae
TF6.SSU_66979	0.0	0.0	0.0	0.0	0.0	0.0	0.0	0.0	0.0	0.0	0.0	0.0	0.0	0.0	0.0	0.0	0.0	0.0	0.0	0.0	0.0	1.0	0.0	0.0	0.0	0.0	0.0	0.0	0.0	0.0	Eukaryota; __Opisthokonta; __Metazoa; __Arthropoda; __Crustacea; __Maxillopoda; __Sinocalanus
HE6.SSU_360897	0.0	0.0	0.0	0.0	0.0	0.0	0.0	0.0	0.0	0.0	0.0	1.0	0.0	0.0	0.0	0.0	0.0	0.0	0.0	0.0	0.0	0.0	0.0	0.0	0.0	0.0	0.0	0.0	0.0	0.0	Eukaryota; __Opisthokonta; __Metazoa; __Nematoda; __Chromadorea; __Desmodoridae
HE3.SSU_112546	0.0	1.0	0.0	0.0	0.0	0.0	0.0	0.0	0.0	0.0	0.0	0.0	0.0	0.0	0.0	0.0	0.0	0.0	0.0	0.0	0.0	0.0	0.0	0.0	0.0	0.0	2.0	0.0	0.0	0.0	Eukaryota; __SAR; __Alveolata; __Ciliophora; __Intramacronucleata; __Litostomatea; __Haptoria
TS4.SSU_545054	0.0	0.0	0.0	0.0	0.0	0.0	0.0	0.0	0.0	0.0	0.0	0.0	0.0	0.0	0.0	0.0	0.0	0.0	1.0	0.0	0.0	0.0	0.0	0.0	0.0	0.0	0.0	0.0	0.0	0.0	Eukaryota; __Opisthokonta; __Metazoa; __Echinodermata; __Family_Incertae_Sedis
HE8.SSU_842105	0.0	0.0	1.0	0.0	0.0	0.0	0.0	0.0	0.0	0.0	0.0	0.0	0.0	0.0	0.0	0.0	0.0	0.0	0.0	0.0	0.0	0.0	0.0	0.0	0.0	0.0	0.0	0.0	0.0	0.0	Eukaryota; __SAR; __Rhizaria; __Cercozoa; __Thecofilosea; __Cryomonadida; __Protaspidae; __Cryothecomonas; __uncultured_cercozoan
TF5.SSU_413605	0.0	0.0	0.0	0.0	0.0	0.0	0.0	0.0	0.0	0.0	0.0	0.0	0.0	0.0	0.0	0.0	0.0	0.0	0.0	0.0	0.0	0.0	0.0	0.0	0.0	1.0	0.0	0.0	0.0	0.0	Eukaryota; __Opisthokonta; __Fungi; __Chytridiomycota; __uncultured_Chytridiomycota
TF5.SSU_459305	0.0	0.0	0.0	0.0	0.0	0.0	0.0	0.0	0.0	0.0	0.0	0.0	0.0	0.0	0.0	0.0	0.0	0.0	0.0	0.0	0.0	0.0	0.0	0.0	0.0	2.0	0.0	0.0	0.0	0.0	Eukaryota; __Opisthokonta; __Metazoa; __Nematoda; __Enoplea; __Oncholaimidae; __Viscosia; __Viscosia_viscosa
TF6.SSU_58877	0.0	0.0	0.0	0.0	0.0	0.0	0.0	0.0	0.0	0.0	0.0	0.0	0.0	0.0	0.0	0.0	0.0	0.0	0.0	0.0	0.0	1.0	0.0	0.0	0.0	1.0	0.0	1.0	0.0	0.0	Eukaryota; __Opisthokonta; __Metazoa; __Nematoda; __Chromadorea; __Linhomoeidae
TS5.SSU_892548	0.0	0.0	0.0	0.0	0.0	0.0	0.0	0.0	0.0	0.0	0.0	0.0	0.0	0.0	0.0	0.0	0.0	0.0	0.0	0.0	0.0	0.0	0.0	1.0	1.0	0.0	0.0	0.0	0.0	0.0	Unassigned
TF1.SSU_711831	0.0	0.0	0.0	0.0	0.0	0.0	0.0	0.0	0.0	0.0	0.0	0.0	0.0	0.0	0.0	0.0	0.0	0.0	0.0	0.0	0.0	0.0	0.0	0.0	0.0	0.0	2.0	0.0	0.0	0.0	Eukaryota; __SAR; __Alveolata; __Ciliophora; __Intramacronucleata; __Spirotrichea; __Choreotrichia; __uncultured; __uncultured_alveolate
HF1.SSU_762116	0.0	0.0	0.0	0.0	0.0	0.0	0.0	0.0	0.0	0.0	1.0	0.0	0.0	0.0	0.0	0.0	0.0	0.0	0.0	0.0	0.0	0.0	0.0	0.0	0.0	0.0	0.0	0.0	0.0	0.0	Eukaryota; __SAR; __Stramenopiles; __Diatomea; __Bacillariophytina; __Bacillariophyceae
HE3.SSU_116909	0.0	2.0	0.0	0.0	0.0	0.0	0.0	0.0	0.0	0.0	0.0	0.0	0.0	0.0	0.0	0.0	0.0	0.0	0.0	0.0	0.0	0.0	0.0	0.0	0.0	0.0	0.0	0.0	0.0	0.0	Eukaryota; __SAR; __Stramenopiles; __Diatomea; __Bacillariophytina; __Bacillariophyceae; __Amphora
TF1.SSU_690864	0.0	0.0	0.0	0.0	0.0	0.0	0.0	0.0	0.0	0.0	0.0	0.0	0.0	0.0	0.0	0.0	0.0	0.0	0.0	0.0	0.0	1.0	0.0	0.0	0.0	0.0	1.0	0.0	0.0	0.0	Eukaryota; __Opisthokonta; __Metazoa; __Annelida; __Family_Incertae_Sedis
HE2.SSU_642499	1.0	0.0	1.0	0.0	0.0	1.0	0.0	0.0	0.0	0.0	0.0	0.0	0.0	0.0	0.0	0.0	0.0	0.0	0.0	0.0	0.0	0.0	0.0	0.0	0.0	0.0	0.0	0.0	0.0	0.0	Eukaryota; __SAR; __Stramenopiles; __Diatomea; __Bacillariophytina; __Bacillariophyceae; __Lyrella
HE6.SSU_381602	0.0	0.0	0.0	0.0	0.0	0.0	0.0	0.0	0.0	0.0	0.0	1.0	0.0	0.0	0.0	0.0	0.0	0.0	0.0	0.0	0.0	0.0	0.0	0.0	0.0	0.0	0.0	0.0	0.0	0.0	Eukaryota; __Incertae_Sedis; __Telonema; __uncultured_eukaryote
TF3.SSU_976927	0.0	0.0	0.0	0.0	0.0	0.0	0.0	0.0	0.0	0.0	0.0	0.0	0.0	0.0	0.0	0.0	0.0	0.0	0.0	0.0	0.0	0.0	0.0	0.0	0.0	0.0	0.0	1.0	0.0	0.0	Eukaryota; __SAR; __Rhizaria; __Cercozoa; __Endomyxa; __Phytomyxea; __Phagomyxa
HE5.SSU_184981	0.0	0.0	0.0	0.0	0.0	1.0	0.0	0.0	0.0	0.0	0.0	0.0	0.0	0.0	0.0	0.0	0.0	0.0	0.0	0.0	0.0	0.0	0.0	0.0	0.0	0.0	0.0	0.0	0.0	0.0	Eukaryota; __Centrohelida; __H15-6; __uncultured_eukaryote
TF6.SSU_76750	0.0	0.0	0.0	0.0	0.0	0.0	0.0	0.0	0.0	0.0	0.0	0.0	0.0	0.0	0.0	0.0	0.0	0.0	0.0	0.0	0.0	2.0	0.0	0.0	0.0	0.0	0.0	0.0	0.0	0.0	Eukaryota; __SAR; __Alveolata; __Protalveolata; __Syndiniales; __Syndiniales_Group_II; __uncultured_syndiniales
TF6.SSU_105164	0.0	0.0	0.0	0.0	0.0	0.0	0.0	0.0	0.0	0.0	0.0	0.0	0.0	0.0	0.0	0.0	0.0	0.0	0.0	0.0	1.0	2.0	0.0	0.0	0.0	2.0	3.0	0.0	0.0	0.0	Eukaryota; __SAR; __Stramenopiles; __Diatomea; __Bacillariophytina; __Mediophyceae; __Triceratium; __Triceratium_dubium
TS3.SSU_514670	0.0	0.0	0.0	0.0	0.0	0.0	0.0	0.0	0.0	0.0	0.0	0.0	0.0	0.0	0.0	0.0	0.0	0.0	0.0	0.0	3.0	0.0	0.0	0.0	0.0	0.0	0.0	0.0	0.0	0.0	Eukaryota; __Opisthokonta; __Metazoa; __Cnidaria; __Hydrozoa; __Euphysa
HE1.SSU_851014	0.0	0.0	0.0	0.0	2.0	0.0	0.0	0.0	0.0	0.0	0.0	0.0	0.0	0.0	0.0	0.0	0.0	0.0	0.0	0.0	0.0	0.0	0.0	0.0	0.0	0.0	0.0	0.0	0.0	0.0	Eukaryota; __SAR; __Stramenopiles; __Labyrinthulomycetes; __Thraustochytriaceae; __Aplanochytrium; __uncultured_eukaryote
HE6.SSU_360386	0.0	0.0	0.0	0.0	0.0	0.0	0.0	0.0	0.0	0.0	0.0	1.0	0.0	0.0	0.0	0.0	0.0	1.0	0.0	0.0	0.0	0.0	0.0	0.0	0.0	0.0	0.0	0.0	0.0	0.0	Eukaryota; __Opisthokonta; __Metazoa; __Cnidaria; __Hydrozoa; __Ectopleura; __Ectopleura_dumortierii
HF4.SSU_634549	1.0	0.0	0.0	0.0	0.0	0.0	0.0	0.0	0.0	0.0	0.0	0.0	0.0	1.0	0.0	0.0	0.0	0.0	0.0	0.0	0.0	0.0	0.0	0.0	0.0	0.0	0.0	0.0	0.0	0.0	Eukaryota; __Opisthokonta; __Metazoa; __Annelida; __Family_Incertae_Sedis
TF1.SSU_671164	0.0	0.0	0.0	0.0	0.0	0.0	0.0	0.0	0.0	0.0	0.0	0.0	0.0	0.0	0.0	0.0	0.0	0.0	0.0	0.0	0.0	0.0	0.0	0.0	0.0	0.0	2.0	0.0	0.0	0.0	Eukaryota; __SAR; __Alveolata; __Dinoflagellata; __Dinophyceae; __Prorocentrales; __Prorocentrum; __Prorocentrum_micans
HE3.SSU_109627	2.0	1.0	0.0	0.0	0.0	0.0	0.0	0.0	1.0	0.0	0.0	0.0	0.0	0.0	0.0	1.0	0.0	0.0	0.0	0.0	0.0	0.0	0.0	0.0	0.0	0.0	0.0	0.0	0.0	0.0	Eukaryota; __Opisthokonta; __Metazoa; __Cephalochordata; __Family_Incertae_Sedis; __Branchiostoma; __Branchiostoma_floridae_Florida_lancelet
TF4.SSU_159461	0.0	0.0	0.0	0.0	0.0	0.0	0.0	0.0	0.0	0.0	0.0	0.0	0.0	0.0	0.0	0.0	0.0	0.0	0.0	0.0	0.0	0.0	0.0	0.0	0.0	0.0	0.0	0.0	1.0	0.0	Eukaryota; __SAR; __Alveolata; __Protalveolata; __Syndiniales; __Syndiniales_Group_II
TF1.SSU_741915	0.0	0.0	0.0	0.0	0.0	0.0	0.0	0.0	0.0	0.0	0.0	0.0	0.0	0.0	0.0	0.0	0.0	0.0	0.0	0.0	0.0	0.0	0.0	0.0	0.0	0.0	1.0	0.0	0.0	0.0	Eukaryota; __SAR; __Rhizaria; __Radiolaria; __AT4-94; __uncultured_marine_eukaryote
HE9.SSU_302984	0.0	0.0	0.0	2.0	0.0	0.0	0.0	0.0	0.0	0.0	0.0	0.0	0.0	0.0	0.0	0.0	0.0	0.0	0.0	0.0	0.0	0.0	0.0	0.0	0.0	0.0	0.0	0.0	0.0	0.0	Eukaryota; __Opisthokonta; __Metazoa; __Annelida; __Family_Incertae_Sedis; __Sphaerosyllis
TF1.SSU_753338	0.0	0.0	0.0	0.0	0.0	0.0	0.0	0.0	0.0	0.0	0.0	0.0	0.0	0.0	0.0	0.0	0.0	0.0	0.0	0.0	0.0	1.0	0.0	0.0	0.0	0.0	1.0	0.0	0.0	0.0	Eukaryota; __Opisthokonta; __Metazoa; __Arthropoda; __Crustacea; __Maxillopoda
TF5.SSU_441497	0.0	0.0	0.0	0.0	0.0	0.0	0.0	0.0	0.0	0.0	0.0	0.0	0.0	0.0	0.0	0.0	0.0	0.0	0.0	0.0	0.0	0.0	0.0	0.0	0.0	2.0	0.0	0.0	0.0	0.0	Eukaryota; __SAR; __Alveolata; __Dinoflagellata; __Dinophyceae; __Peridiniphycidae
HF3.SSU_988770	0.0	0.0	0.0	0.0	0.0	0.0	2.0	0.0	0.0	0.0	0.0	0.0	0.0	0.0	0.0	0.0	0.0	0.0	0.0	0.0	0.0	0.0	0.0	0.0	0.0	0.0	0.0	0.0	0.0	0.0	Eukaryota; __Opisthokonta; __Metazoa; __Arthropoda; __Crustacea; __Maxillopoda
TS3.SSU_504724	0.0	0.0	0.0	0.0	0.0	0.0	0.0	0.0	0.0	0.0	0.0	0.0	0.0	0.0	0.0	0.0	0.0	0.0	0.0	0.0	1.0	0.0	0.0	0.0	0.0	0.0	0.0	0.0	0.0	0.0	Eukaryota; __Opisthokonta; __Metazoa; __Urochordata; __Ascidiacea; __Ciona; __Ciona_intestinalis
HF4.SSU_617259	0.0	0.0	0.0	0.0	0.0	0.0	0.0	0.0	0.0	0.0	0.0	0.0	0.0	1.0	0.0	0.0	0.0	0.0	0.0	0.0	0.0	0.0	0.0	0.0	0.0	0.0	0.0	0.0	0.0	0.0	Eukaryota; __Opisthokonta; __Metazoa; __Xenacoelomorpha; __; __Acoela
HE9.SSU_305083	0.0	0.0	0.0	2.0	0.0	0.0	0.0	0.0	0.0	0.0	0.0	0.0	0.0	0.0	0.0	0.0	0.0	0.0	0.0	0.0	0.0	0.0	0.0	0.0	0.0	0.0	0.0	0.0	0.0	0.0	Eukaryota; __Opisthokonta; __Metazoa; __Arthropoda; __Crustacea; __Maxillopoda
TF5.SSU_457212	0.0	0.0	0.0	0.0	0.0	0.0	0.0	0.0	0.0	0.0	0.0	0.0	0.0	0.0	0.0	0.0	0.0	0.0	0.0	0.0	0.0	0.0	0.0	0.0	0.0	1.0	0.0	0.0	0.0	0.0	Eukaryota; __Opisthokonta; __Metazoa; __Annelida; __Family_Incertae_Sedis
HE2.SSU_652144	1.0	0.0	0.0	0.0	0.0	0.0	0.0	0.0	0.0	0.0	0.0	0.0	0.0	0.0	0.0	0.0	0.0	0.0	0.0	0.0	0.0	0.0	0.0	0.0	0.0	0.0	0.0	0.0	0.0	0.0	Eukaryota; __Opisthokonta; __Metazoa; __Annelida; __Family_Incertae_Sedis
TF6.SSU_66769	0.0	0.0	0.0	0.0	0.0	0.0	0.0	0.0	0.0	0.0	0.0	0.0	0.0	0.0	0.0	0.0	0.0	0.0	0.0	0.0	0.0	1.0	0.0	0.0	0.0	0.0	0.0	0.0	0.0	0.0	Eukaryota; __SAR; __Alveolata; __Ciliophora; __Intramacronucleata; __Spirotrichea; __Choreotrichia; __Favella; __Favella_sp._LAK-2008
TF1.SSU_726886	0.0	0.0	0.0	0.0	0.0	0.0	0.0	0.0	0.0	0.0	0.0	0.0	0.0	0.0	0.0	0.0	0.0	0.0	0.0	0.0	0.0	0.0	0.0	0.0	0.0	0.0	1.0	1.0	0.0	0.0	Eukaryota; __Opisthokonta; __Metazoa; __Annelida; __Family_Incertae_Sedis; __Annelida; __Pectinaria
TF1.SSU_698478	0.0	0.0	0.0	0.0	0.0	0.0	0.0	0.0	0.0	0.0	0.0	0.0	0.0	0.0	0.0	0.0	0.0	0.0	0.0	0.0	0.0	0.0	0.0	0.0	0.0	0.0	3.0	0.0	0.0	0.0	Eukaryota; __SAR; __Stramenopiles; __Diatomea; __Bacillariophytina
HF7.SSU_407761	0.0	0.0	0.0	0.0	0.0	0.0	0.0	0.0	0.0	0.0	0.0	1.0	0.0	0.0	0.0	0.0	1.0	1.0	0.0	0.0	0.0	0.0	0.0	0.0	0.0	0.0	0.0	0.0	0.0	0.0	Eukaryota; __Opisthokonta; __Metazoa; __Nematoda; __Chromadorea; __Linhomoeidae; __Desmolaimus
HF7.SSU_397270	0.0	0.0	0.0	0.0	0.0	0.0	0.0	0.0	0.0	0.0	0.0	0.0	0.0	1.0	0.0	0.0	0.0	1.0	0.0	0.0	0.0	0.0	0.0	0.0	0.0	0.0	0.0	0.0	0.0	0.0	Eukaryota; __Opisthokonta; __Metazoa; __Annelida; __Family_Incertae_Sedis
HE2.SSU_654005	1.0	0.0	0.0	0.0	0.0	0.0	0.0	0.0	0.0	0.0	0.0	0.0	0.0	1.0	0.0	0.0	0.0	0.0	0.0	0.0	0.0	0.0	0.0	0.0	0.0	0.0	0.0	0.0	0.0	0.0	Eukaryota; __Opisthokonta; __Metazoa; __Nematoda; __Enoplea; __Campgdoridae; __Campydora; __Campydora_demonstrans
HE6.SSU_370629	0.0	0.0	0.0	0.0	0.0	0.0	0.0	0.0	0.0	0.0	0.0	2.0	0.0	0.0	0.0	0.0	0.0	0.0	0.0	0.0	0.0	0.0	0.0	0.0	0.0	0.0	0.0	0.0	0.0	0.0	Eukaryota; __SAR; __Rhizaria; __Cercozoa
HE5.SSU_185234	0.0	0.0	0.0	0.0	0.0	1.0	0.0	0.0	0.0	0.0	0.0	1.0	0.0	0.0	0.0	0.0	0.0	0.0	0.0	0.0	0.0	0.0	0.0	0.0	0.0	0.0	0.0	0.0	0.0	0.0	Eukaryota; __Opisthokonta; __Fungi; __Ascomycota; __Pezizomycotina; __Sordariomycetes; __Lulwoana
HF2.SSU_201740	0.0	0.0	0.0	0.0	0.0	0.0	0.0	0.0	0.0	0.0	0.0	0.0	0.0	0.0	2.0	0.0	0.0	0.0	0.0	0.0	0.0	0.0	0.0	0.0	0.0	0.0	0.0	0.0	0.0	0.0	Eukaryota; __Opisthokonta; __Metazoa; __Platyhelminthes; __Turbellaria; __Rhabdocoela; __Phonorhynchus; __Phonorhynchus_helgolandicus
HF8.SSU_797491	0.0	0.0	0.0	0.0	0.0	0.0	0.0	0.0	0.0	0.0	0.0	0.0	1.0	0.0	1.0	0.0	0.0	0.0	0.0	0.0	0.0	0.0	0.0	0.0	0.0	0.0	0.0	0.0	0.0	0.0	Eukaryota; __Opisthokonta; __Metazoa; __Platyhelminthes; __Turbellaria; __Rhabdocoela
TF5.SSU_467023	0.0	0.0	0.0	0.0	0.0	0.0	0.0	0.0	0.0	0.0	0.0	0.0	0.0	0.0	0.0	0.0	0.0	0.0	0.0	0.0	0.0	0.0	0.0	0.0	0.0	1.0	0.0	0.0	0.0	0.0	Eukaryota; __Opisthokonta; __Metazoa; __Annelida; __Family_Incertae_Sedis
HF8.SSU_803322	1.0	0.0	0.0	0.0	0.0	0.0	0.0	0.0	0.0	0.0	0.0	0.0	1.0	0.0	0.0	0.0	0.0	0.0	0.0	0.0	0.0	0.0	0.0	0.0	0.0	0.0	0.0	0.0	0.0	0.0	Eukaryota; __Archaeplastida; __Rhodophyceae; __Rhodellophyceae; __Rhodella; __Rhodella_maculata
TF6.SSU_36442	0.0	0.0	0.0	0.0	0.0	0.0	0.0	0.0	0.0	0.0	0.0	0.0	0.0	0.0	0.0	0.0	0.0	0.0	0.0	0.0	0.0	3.0	0.0	0.0	0.0	0.0	0.0	0.0	0.0	0.0	Eukaryota; __Opisthokonta; __Metazoa; __Nematoda; __Chromadorea; __Chromadoridae
TF1.SSU_678467	0.0	0.0	0.0	0.0	0.0	0.0	0.0	0.0	0.0	0.0	0.0	0.0	0.0	0.0	0.0	0.0	0.0	0.0	0.0	0.0	0.0	0.0	1.0	0.0	0.0	0.0	1.0	0.0	0.0	0.0	Eukaryota; __Opisthokonta; __Metazoa; __Arthropoda; __Crustacea; __Ostracoda
TF6.SSU_36358	0.0	0.0	0.0	0.0	0.0	0.0	0.0	0.0	1.0	0.0	0.0	0.0	0.0	0.0	0.0	0.0	0.0	0.0	0.0	0.0	0.0	1.0	0.0	0.0	0.0	0.0	0.0	0.0	0.0	0.0	Eukaryota; __Opisthokonta; __Metazoa; __Arthropoda; __Crustacea; __Maxillopoda
HF4.SSU_617424	0.0	0.0	0.0	0.0	0.0	0.0	0.0	0.0	0.0	0.0	0.0	0.0	0.0	1.0	0.0	0.0	0.0	0.0	0.0	0.0	0.0	0.0	0.0	0.0	0.0	0.0	0.0	0.0	0.0	0.0	Eukaryota; __Opisthokonta; __Metazoa; __Mollusca; __Bivalvia; __Protobranchia; __Nucula
HF7.SSU_407987	0.0	0.0	0.0	1.0	0.0	0.0	0.0	0.0	0.0	0.0	0.0	0.0	0.0	0.0	0.0	0.0	0.0	1.0	0.0	0.0	0.0	0.0	0.0	0.0	0.0	0.0	0.0	0.0	0.0	0.0	Eukaryota; __Opisthokonta; __Metazoa; __Mollusca; __Bivalvia; __Mytiloida; __Musculus
TS3.SSU_525211	0.0	0.0	0.0	0.0	0.0	0.0	0.0	0.0	0.0	0.0	0.0	0.0	0.0	0.0	0.0	0.0	0.0	0.0	0.0	1.0	1.0	0.0	0.0	1.0	0.0	0.0	0.0	0.0	0.0	0.0	Eukaryota; __Opisthokonta; __Metazoa; __Annelida; __Family_Incertae_Sedis; __Pholoe; __Pholoe_baltica
TF6.SSU_105880	0.0	0.0	0.0	0.0	0.0	0.0	0.0	0.0	0.0	0.0	0.0	0.0	0.0	0.0	0.0	0.0	0.0	0.0	0.0	0.0	0.0	2.0	0.0	0.0	0.0	0.0	0.0	0.0	0.0	0.0	Eukaryota; __SAR; __Stramenopiles; __Diatomea; __Bacillariophytina; __Mediophyceae; __Chaetoceros; __uncultured_eukaryote
TS5.SSU_896786	0.0	0.0	0.0	0.0	0.0	0.0	0.0	0.0	0.0	0.0	0.0	0.0	0.0	0.0	0.0	0.0	0.0	0.0	0.0	0.0	0.0	0.0	0.0	0.0	1.0	0.0	0.0	1.0	0.0	0.0	Eukaryota; __Opisthokonta; __Metazoa; __Annelida; __Family_Incertae_Sedis; __Notomastus
HE2.SSU_657583	1.0	0.0	0.0	0.0	0.0	0.0	0.0	0.0	0.0	0.0	0.0	0.0	0.0	0.0	0.0	0.0	0.0	0.0	0.0	0.0	0.0	0.0	0.0	0.0	0.0	0.0	0.0	0.0	0.0	0.0	Eukaryota; __Opisthokonta; __Metazoa; __Annelida; __Family_Incertae_Sedis; __Sphaerosyllis
HF3.SSU_990649	0.0	0.0	0.0	0.0	0.0	0.0	2.0	0.0	0.0	0.0	0.0	0.0	0.0	0.0	0.0	0.0	0.0	0.0	0.0	0.0	0.0	0.0	0.0	0.0	0.0	0.0	0.0	0.0	0.0	0.0	Eukaryota; __Opisthokonta; __Metazoa; __Platyhelminthes; __Turbellaria; __Rhabdocoela; __Proxenetes
HE9.SSU_309250	0.0	0.0	0.0	2.0	0.0	0.0	0.0	0.0	0.0	0.0	0.0	0.0	0.0	0.0	1.0	0.0	0.0	0.0	0.0	0.0	0.0	0.0	0.0	0.0	0.0	0.0	0.0	0.0	0.0	0.0	Eukaryota; __Opisthokonta; __Metazoa; __Urochordata; __Ascidiacea; __Polycarpa
HE7.SSU_229314	0.0	0.0	0.0	0.0	0.0	0.0	0.0	2.0	0.0	0.0	0.0	0.0	0.0	0.0	0.0	0.0	0.0	0.0	0.0	0.0	0.0	0.0	0.0	0.0	0.0	0.0	0.0	0.0	0.0	0.0	Eukaryota; __Opisthokonta; __Metazoa; __Cephalochordata; __Family_Incertae_Sedis; __Branchiostoma
TF5.SSU_411611	0.0	0.0	0.0	0.0	0.0	0.0	0.0	0.0	0.0	0.0	0.0	0.0	0.0	0.0	0.0	0.0	0.0	0.0	0.0	0.0	0.0	0.0	0.0	0.0	0.0	1.0	0.0	0.0	0.0	0.0	Eukaryota; __SAR; __Stramenopiles; __Dictyochophyceae; __Pedinellales; __uncultured_eukaryote
HF6.SSU_328670	0.0	0.0	0.0	0.0	0.0	0.0	0.0	0.0	0.0	0.0	0.0	0.0	0.0	0.0	1.0	0.0	2.0	0.0	0.0	0.0	0.0	0.0	0.0	0.0	0.0	0.0	0.0	0.0	0.0	0.0	Eukaryota; __Opisthokonta; __Metazoa; __Platyhelminthes; __Turbellaria; __Rhabdocoela; __Gyratrix; __Gyratrix_hermaphroditus
HF6.SSU_342326	0.0	0.0	0.0	0.0	0.0	0.0	0.0	0.0	0.0	0.0	0.0	1.0	0.0	0.0	0.0	0.0	1.0	0.0	0.0	0.0	0.0	0.0	0.0	0.0	0.0	0.0	0.0	0.0	0.0	0.0	Unassigned
HF6.SSU_326118	0.0	0.0	0.0	0.0	0.0	0.0	0.0	1.0	0.0	0.0	0.0	0.0	0.0	0.0	0.0	0.0	2.0	0.0	0.0	0.0	0.0	0.0	0.0	0.0	0.0	0.0	0.0	0.0	0.0	0.0	Eukaryota; __SAR; __Stramenopiles; __Bicosoecida; __Bicosoecidae; __Bicosoeca
TF5.SSU_452193	0.0	0.0	0.0	0.0	0.0	0.0	0.0	0.0	0.0	0.0	0.0	0.0	0.0	0.0	0.0	0.0	0.0	0.0	0.0	0.0	0.0	0.0	0.0	0.0	0.0	3.0	1.0	0.0	0.0	0.0	Eukaryota; __Opisthokonta; __Metazoa; __Cnidaria; __Scyphozoa; __Cyanea
HF7.SSU_390490	0.0	0.0	0.0	0.0	0.0	0.0	0.0	0.0	0.0	0.0	0.0	0.0	0.0	0.0	0.0	0.0	0.0	1.0	0.0	0.0	0.0	0.0	0.0	0.0	0.0	0.0	0.0	0.0	0.0	0.0	Eukaryota; __Opisthokonta; __Metazoa; __Arthropoda; __Crustacea; __Maxillopoda
HF4.SSU_624757	0.0	0.0	0.0	0.0	0.0	0.0	0.0	0.0	0.0	0.0	0.0	0.0	0.0	2.0	0.0	0.0	0.0	0.0	0.0	0.0	0.0	0.0	0.0	0.0	0.0	0.0	0.0	0.0	0.0	0.0	Eukaryota; __Opisthokonta; __Metazoa; __Arthropoda; __Crustacea; __Maxillopoda
TS6.SSU_599368	0.0	0.0	0.0	0.0	0.0	0.0	0.0	0.0	0.0	0.0	0.0	0.0	0.0	0.0	0.0	0.0	0.0	0.0	0.0	0.0	0.0	0.0	0.0	1.0	0.0	0.0	0.0	0.0	0.0	0.0	Unassigned
TF1.SSU_734804	0.0	0.0	0.0	0.0	0.0	0.0	0.0	0.0	0.0	0.0	0.0	0.0	0.0	0.0	0.0	0.0	0.0	0.0	0.0	0.0	0.0	0.0	0.0	0.0	0.0	0.0	3.0	0.0	0.0	0.0	Eukaryota; __Opisthokonta; __Metazoa; __Nematoda; __Chromadorea; __Siphonolaimidae; __Astomonema; __Astomonema_sp._NCM-2006
TF3.SSU_959667	0.0	0.0	0.0	0.0	0.0	0.0	0.0	0.0	0.0	0.0	0.0	0.0	0.0	0.0	0.0	0.0	0.0	0.0	0.0	0.0	0.0	0.0	0.0	0.0	0.0	0.0	0.0	1.0	0.0	0.0	Eukaryota; __Opisthokonta; __Metazoa; __Annelida; __Family_Incertae_Sedis
TS1.SSU_258940	0.0	0.0	0.0	0.0	0.0	0.0	0.0	0.0	0.0	0.0	0.0	0.0	0.0	0.0	0.0	0.0	0.0	0.0	0.0	0.0	0.0	0.0	2.0	0.0	0.0	0.0	0.0	0.0	0.0	0.0	Eukaryota; __Opisthokonta; __Metazoa; __Annelida; __Family_Incertae_Sedis; __Eusyllis; __Eusyllis_blomstrandi
TF1.SSU_695611	0.0	0.0	0.0	0.0	0.0	0.0	0.0	0.0	0.0	0.0	0.0	0.0	0.0	0.0	0.0	0.0	0.0	0.0	0.0	0.0	0.0	0.0	0.0	0.0	0.0	0.0	1.0	0.0	0.0	0.0	Eukaryota; __Opisthokonta; __Metazoa; __Brachiopoda; __Family_Incertae_Sedis
TS1.SSU_280954	0.0	0.0	0.0	0.0	0.0	0.0	0.0	0.0	0.0	0.0	0.0	0.0	0.0	0.0	0.0	0.0	0.0	0.0	0.0	1.0	0.0	0.0	1.0	0.0	0.0	0.0	0.0	0.0	0.0	0.0	Eukaryota; __Opisthokonta; __Metazoa; __Mollusca; __Bivalvia; __Heteroconchia; __Abra
HE9.SSU_305678	0.0	0.0	0.0	1.0	0.0	0.0	0.0	0.0	0.0	0.0	0.0	0.0	0.0	0.0	1.0	0.0	0.0	0.0	0.0	0.0	0.0	0.0	0.0	0.0	0.0	0.0	0.0	1.0	0.0	0.0	Eukaryota; __Opisthokonta; __Metazoa; __Nematoda; __Chromadorea; __uncultured; __uncultured_nematode
HF9.SSU_19936	0.0	0.0	0.0	0.0	0.0	0.0	0.0	0.0	0.0	1.0	0.0	0.0	0.0	0.0	0.0	1.0	0.0	0.0	0.0	0.0	0.0	0.0	0.0	0.0	0.0	0.0	0.0	0.0	0.0	0.0	Eukaryota; __SAR; __Alveolata; __Ciliophora; __Intramacronucleata; __Conthreep; __Oligohymenophorea; __Scuticociliatia; __Pleuronema; __uncultured_marine_eukaryote
TF1.SSU_701426	0.0	0.0	0.0	0.0	0.0	0.0	0.0	0.0	0.0	0.0	0.0	0.0	0.0	0.0	0.0	0.0	0.0	0.0	0.0	0.0	0.0	0.0	0.0	0.0	0.0	0.0	2.0	0.0	0.0	0.0	Eukaryota; __Opisthokonta; __Metazoa; __Annelida; __Family_Incertae_Sedis
HE2.SSU_648836	2.0	0.0	0.0	0.0	0.0	0.0	0.0	0.0	0.0	0.0	1.0	0.0	1.0	1.0	0.0	0.0	0.0	0.0	0.0	0.0	0.0	0.0	0.0	0.0	0.0	0.0	0.0	0.0	0.0	0.0	Eukaryota; __Opisthokonta; __Metazoa; __Arthropoda; __Crustacea; __Ostracoda; __Xestoleberis
TS6.SSU_587202	0.0	0.0	0.0	0.0	0.0	0.0	0.0	0.0	0.0	0.0	0.0	0.0	0.0	0.0	0.0	0.0	0.0	0.0	0.0	0.0	0.0	0.0	0.0	2.0	0.0	0.0	0.0	0.0	0.0	0.0	Eukaryota; __Opisthokonta; __Metazoa; __Annelida; __Family_Incertae_Sedis; __Paramphinome; __Paramphinome_jeffreysii
TF1.SSU_740356	0.0	0.0	0.0	0.0	0.0	0.0	0.0	0.0	0.0	0.0	0.0	0.0	0.0	0.0	0.0	0.0	0.0	0.0	0.0	0.0	0.0	0.0	0.0	0.0	0.0	0.0	2.0	0.0	0.0	0.0	Eukaryota; __Opisthokonta; __Metazoa; __Arthropoda; __Crustacea; __Ostracoda
HF7.SSU_396009	0.0	0.0	0.0	0.0	0.0	0.0	0.0	0.0	0.0	0.0	0.0	0.0	0.0	0.0	0.0	0.0	0.0	1.0	0.0	0.0	0.0	0.0	0.0	0.0	0.0	0.0	0.0	0.0	0.0	0.0	Eukaryota; __SAR; __Alveolata; __Ciliophora; __Intramacronucleata; __Spirotrichea; __Euplotia; __Aspidisca
HE3.SSU_122763	0.0	1.0	0.0	0.0	0.0	0.0	0.0	0.0	0.0	0.0	0.0	0.0	0.0	0.0	0.0	0.0	0.0	1.0	0.0	0.0	0.0	0.0	0.0	0.0	0.0	0.0	0.0	0.0	0.0	0.0	Unassigned
TF1.SSU_680858	0.0	0.0	0.0	0.0	0.0	0.0	0.0	0.0	0.0	0.0	0.0	0.0	0.0	0.0	0.0	0.0	0.0	0.0	0.0	0.0	0.0	0.0	0.0	0.0	0.0	0.0	2.0	0.0	0.0	0.0	Eukaryota
TS6.SSU_584565	0.0	0.0	0.0	0.0	0.0	0.0	0.0	0.0	0.0	0.0	0.0	0.0	0.0	0.0	0.0	0.0	0.0	0.0	2.0	0.0	2.0	0.0	2.0	1.0	1.0	0.0	1.0	0.0	0.0	0.0	Eukaryota; __Opisthokonta; __Metazoa; __Annelida; __Family_Incertae_Sedis
HF6.SSU_340248	0.0	0.0	0.0	0.0	0.0	0.0	0.0	0.0	0.0	0.0	0.0	0.0	0.0	0.0	0.0	0.0	1.0	0.0	0.0	0.0	0.0	0.0	0.0	0.0	0.0	0.0	0.0	0.0	0.0	0.0	Eukaryota; __Opisthokonta; __Metazoa; __Annelida; __Family_Incertae_Sedis; __Sphaerosyllis
HE5.SSU_180648	0.0	0.0	0.0	0.0	0.0	1.0	0.0	0.0	0.0	0.0	0.0	0.0	0.0	0.0	0.0	0.0	0.0	0.0	0.0	0.0	0.0	0.0	0.0	0.0	0.0	0.0	0.0	0.0	0.0	0.0	Eukaryota; __Opisthokonta; __Metazoa; __Echinodermata; __Family_Incertae_Sedis
TF6.SSU_45149	0.0	0.0	0.0	0.0	0.0	0.0	0.0	0.0	0.0	0.0	0.0	0.0	0.0	0.0	0.0	0.0	0.0	0.0	0.0	0.0	0.0	1.0	0.0	0.0	0.0	0.0	0.0	0.0	0.0	0.0	Eukaryota; __SAR; __Stramenopiles; __Diatomea; __Bacillariophytina; __Mediophyceae; __Chaetoceros; __uncultured_marine_eukaryote
HF9.SSU_19004	0.0	0.0	0.0	0.0	0.0	0.0	0.0	0.0	0.0	0.0	0.0	0.0	0.0	0.0	0.0	2.0	0.0	0.0	0.0	0.0	0.0	0.0	0.0	0.0	0.0	0.0	0.0	0.0	0.0	0.0	Eukaryota; __Opisthokonta; __Metazoa; __Annelida; __Family_Incertae_Sedis; __Polygordius
TF3.SSU_945959	0.0	0.0	0.0	0.0	0.0	0.0	0.0	0.0	0.0	0.0	0.0	0.0	0.0	0.0	1.0	0.0	0.0	0.0	0.0	0.0	0.0	0.0	0.0	0.0	0.0	1.0	0.0	3.0	0.0	0.0	Eukaryota; __Opisthokonta; __Metazoa; __Platyhelminthes; __Turbellaria; __Rhabdocoela
HF7.SSU_408167	0.0	0.0	0.0	0.0	0.0	0.0	0.0	0.0	0.0	0.0	0.0	0.0	0.0	0.0	0.0	0.0	0.0	1.0	0.0	0.0	0.0	0.0	0.0	0.0	0.0	0.0	0.0	0.0	0.0	0.0	Eukaryota; __Opisthokonta; __Metazoa; __Annelida; __Family_Incertae_Sedis
HE8.SSU_840018	0.0	0.0	2.0	1.0	0.0	0.0	0.0	0.0	0.0	0.0	0.0	0.0	0.0	0.0	0.0	0.0	0.0	1.0	0.0	0.0	0.0	1.0	0.0	0.0	0.0	0.0	0.0	0.0	0.0	0.0	Eukaryota; __SAR; __Stramenopiles; __Peronosporomycetes; __Halodaphnea; __Halocrusticida
HF4.SSU_621970	0.0	0.0	0.0	0.0	0.0	0.0	0.0	0.0	0.0	0.0	0.0	0.0	0.0	2.0	0.0	0.0	0.0	0.0	0.0	0.0	0.0	0.0	0.0	0.0	0.0	0.0	0.0	0.0	0.0	0.0	Eukaryota; __SAR; __Rhizaria; __Cercozoa; __Silicofilosea; __Euglyphida; __Paulinellidae; __Paulinella; __uncultured_eukaryote
HE6.SSU_371810	0.0	0.0	0.0	0.0	0.0	0.0	0.0	0.0	0.0	0.0	0.0	1.0	0.0	0.0	0.0	0.0	0.0	0.0	0.0	0.0	0.0	0.0	0.0	0.0	0.0	0.0	0.0	0.0	0.0	0.0	Eukaryota; __Opisthokonta; __Metazoa; __Mollusca; __Bivalvia; __Lucinoida; __Thyasira
TF5.SSU_464924	0.0	0.0	0.0	0.0	0.0	0.0	0.0	0.0	0.0	0.0	0.0	0.0	0.0	0.0	0.0	0.0	0.0	0.0	0.0	0.0	0.0	0.0	0.0	0.0	0.0	1.0	0.0	0.0	0.0	0.0	Eukaryota; __Opisthokonta; __Metazoa; __Arthropoda; __Crustacea; __Maxillopoda
TF5.SSU_429974	0.0	0.0	0.0	0.0	0.0	0.0	0.0	0.0	0.0	0.0	0.0	0.0	0.0	0.0	0.0	0.0	0.0	0.0	0.0	0.0	0.0	0.0	0.0	0.0	0.0	2.0	0.0	0.0	0.0	0.0	Eukaryota; __SAR; __Stramenopiles; __Diatomea; __Bacillariophytina; __Mediophyceae; __Thalassiosira; __Thalassiosira_oceanica
TS6.SSU_559765	0.0	0.0	0.0	0.0	0.0	0.0	0.0	0.0	0.0	0.0	0.0	0.0	0.0	0.0	0.0	0.0	0.0	0.0	0.0	0.0	1.0	0.0	0.0	1.0	0.0	0.0	0.0	0.0	0.0	0.0	Eukaryota; __Opisthokonta; __Metazoa; __Nematoda; __Enoplea; __Tripyloididae; __Tripyloides; __Tripyloides_sp._BHMM-2005
TS2.SSU_814581	0.0	0.0	0.0	0.0	0.0	0.0	0.0	0.0	0.0	0.0	0.0	0.0	0.0	0.0	0.0	0.0	0.0	0.0	0.0	1.0	0.0	0.0	0.0	0.0	0.0	0.0	0.0	0.0	0.0	0.0	Eukaryota; __Opisthokonta; __Metazoa; __Annelida; __Family_Incertae_Sedis; __Eumida
HE4.SSU_913670	0.0	0.0	0.0	0.0	0.0	0.0	0.0	0.0	1.0	0.0	0.0	0.0	0.0	0.0	0.0	0.0	0.0	0.0	0.0	0.0	0.0	0.0	0.0	0.0	0.0	0.0	0.0	0.0	0.0	0.0	Eukaryota; __SAR; __Stramenopiles
HE7.SSU_236939	0.0	0.0	0.0	0.0	0.0	0.0	0.0	2.0	0.0	0.0	0.0	0.0	0.0	0.0	0.0	0.0	0.0	0.0	0.0	0.0	0.0	0.0	0.0	0.0	0.0	0.0	0.0	0.0	0.0	0.0	Eukaryota; __SAR; __Alveolata; __Ciliophora; __Intramacronucleata; __Conthreep; __Oligohymenophorea; __Apostomatia
HF8.SSU_806989	0.0	0.0	0.0	0.0	0.0	0.0	0.0	0.0	0.0	0.0	0.0	0.0	1.0	0.0	1.0	0.0	0.0	0.0	0.0	0.0	0.0	0.0	0.0	0.0	0.0	0.0	0.0	0.0	0.0	0.0	Eukaryota; __SAR; __Stramenopiles; __Diatomea; __Bacillariophytina; __Mediophyceae; __Chaetoceros
TF1.SSU_681280	0.0	0.0	0.0	0.0	0.0	0.0	0.0	0.0	0.0	0.0	0.0	0.0	0.0	0.0	0.0	0.0	0.0	0.0	0.0	0.0	0.0	0.0	0.0	0.0	0.0	0.0	2.0	0.0	0.0	0.0	Eukaryota; __Archaeplastida; __Chloroplastida; __Chlorophyta; __Chlorophyceae; __Chlorosarcinopsis
HE6.SSU_361917	0.0	0.0	0.0	0.0	0.0	0.0	0.0	0.0	0.0	0.0	0.0	1.0	0.0	0.0	0.0	0.0	0.0	0.0	0.0	0.0	0.0	0.0	0.0	0.0	0.0	0.0	0.0	0.0	0.0	0.0	Eukaryota; __Opisthokonta; __Fungi; __Basidiomycota
HE9.SSU_312104	0.0	0.0	0.0	1.0	0.0	0.0	0.0	0.0	0.0	0.0	0.0	0.0	0.0	0.0	0.0	0.0	0.0	0.0	0.0	0.0	0.0	0.0	0.0	0.0	0.0	0.0	0.0	0.0	0.0	0.0	Eukaryota; __Opisthokonta; __Holozoa; __Ichthyosporea; __Ichthyophonae; __Family_Incertae_Sedis
HF6.SSU_324111	0.0	0.0	0.0	0.0	0.0	0.0	0.0	0.0	0.0	0.0	0.0	0.0	0.0	0.0	0.0	0.0	1.0	0.0	0.0	0.0	0.0	0.0	0.0	0.0	0.0	0.0	0.0	0.0	0.0	0.0	Eukaryota; __Opisthokonta; __Metazoa; __Arthropoda; __Crustacea; __Ostracoda
TS1.SSU_289786	0.0	0.0	0.0	0.0	0.0	0.0	0.0	0.0	0.0	0.0	0.0	0.0	0.0	0.0	0.0	0.0	0.0	0.0	0.0	0.0	0.0	0.0	1.0	0.0	0.0	0.0	0.0	0.0	0.0	0.0	Eukaryota; __Opisthokonta; __Metazoa; __Mollusca; __Bivalvia; __Lucinoida; __Thyasira; __Thyasira_sarsi
HE2.SSU_648631	1.0	0.0	0.0	0.0	0.0	0.0	0.0	0.0	0.0	0.0	0.0	0.0	0.0	0.0	0.0	0.0	0.0	0.0	0.0	0.0	0.0	0.0	0.0	0.0	0.0	0.0	0.0	0.0	0.0	0.0	Eukaryota; __SAR; __Rhizaria; __Cercozoa; __Silicofilosea; __Euglyphida; __Paulinellidae; __Paulinella
HE1.SSU_856738	0.0	0.0	0.0	0.0	1.0	0.0	1.0	0.0	0.0	0.0	0.0	1.0	0.0	0.0	0.0	0.0	0.0	0.0	0.0	0.0	0.0	0.0	0.0	0.0	0.0	0.0	0.0	0.0	0.0	0.0	Eukaryota; __Opisthokonta; __Metazoa; __Nematoda; __Chromadorea; __Microlaimidae; __Calomicrolaimus
HF2.SSU_203167	1.0	0.0	0.0	0.0	0.0	0.0	0.0	0.0	0.0	0.0	0.0	0.0	0.0	0.0	1.0	0.0	0.0	0.0	0.0	0.0	0.0	0.0	0.0	0.0	0.0	0.0	0.0	0.0	0.0	0.0	Eukaryota; __Opisthokonta; __Metazoa; __Arthropoda; __Crustacea; __Maxillopoda
HF4.SSU_629825	0.0	0.0	0.0	0.0	0.0	0.0	0.0	0.0	0.0	1.0	2.0	0.0	0.0	1.0	0.0	0.0	0.0	0.0	0.0	1.0	0.0	0.0	0.0	0.0	0.0	0.0	1.0	0.0	0.0	0.0	Eukaryota; __Opisthokonta; __Metazoa; __Annelida; __Family_Incertae_Sedis
HF3.SSU_990612	0.0	0.0	0.0	0.0	0.0	0.0	1.0	0.0	0.0	0.0	0.0	0.0	0.0	0.0	0.0	0.0	0.0	0.0	0.0	0.0	0.0	0.0	0.0	0.0	0.0	0.0	0.0	0.0	0.0	0.0	Unassigned
TF5.SSU_441611	0.0	0.0	0.0	0.0	0.0	0.0	0.0	0.0	0.0	0.0	0.0	0.0	0.0	0.0	0.0	0.0	0.0	0.0	0.0	0.0	0.0	0.0	0.0	0.0	0.0	1.0	1.0	0.0	0.0	0.0	Eukaryota; __Incertae_Sedis; __Apusomonadidae; __Amastigomonas; __Amastigomonas_bermudensis
HE5.SSU_187808	0.0	0.0	0.0	0.0	0.0	1.0	0.0	0.0	0.0	0.0	1.0	0.0	0.0	0.0	0.0	0.0	0.0	0.0	0.0	0.0	0.0	0.0	0.0	0.0	0.0	0.0	1.0	0.0	0.0	0.0	Eukaryota; __SAR; __Rhizaria; __Cercozoa; __Endomyxa
HF1.SSU_771840	0.0	0.0	0.0	0.0	0.0	0.0	0.0	0.0	0.0	0.0	1.0	0.0	0.0	0.0	0.0	0.0	0.0	1.0	0.0	0.0	0.0	0.0	0.0	0.0	0.0	0.0	0.0	0.0	0.0	0.0	Eukaryota; __SAR; __Rhizaria; __Cercozoa; __Novel_Clade_Gran-4; __uncultured_cercozoan
HE7.SSU_224766	0.0	0.0	0.0	0.0	0.0	0.0	0.0	2.0	0.0	0.0	0.0	0.0	0.0	0.0	0.0	0.0	0.0	0.0	0.0	0.0	0.0	0.0	0.0	0.0	0.0	0.0	0.0	0.0	0.0	0.0	Eukaryota; __Opisthokonta; __Metazoa; __Annelida; __Family_Incertae_Sedis; __Sphaerosyllis
HE2.SSU_659934	1.0	0.0	0.0	0.0	0.0	0.0	0.0	0.0	0.0	0.0	0.0	0.0	0.0	0.0	0.0	0.0	0.0	0.0	0.0	0.0	0.0	0.0	0.0	0.0	0.0	0.0	0.0	0.0	0.0	0.0	Eukaryota; __Kathablepharidae
HF7.SSU_386037	0.0	0.0	0.0	0.0	0.0	0.0	0.0	0.0	0.0	0.0	0.0	0.0	0.0	0.0	0.0	0.0	0.0	2.0	0.0	0.0	0.0	0.0	0.0	0.0	0.0	0.0	0.0	0.0	0.0	0.0	Eukaryota; __SAR; __Stramenopiles; __Diatomea; __Bacillariophytina; __Bacillariophyceae
TF6.SSU_42415	0.0	0.0	0.0	0.0	0.0	0.0	0.0	0.0	0.0	0.0	0.0	0.0	0.0	0.0	0.0	0.0	0.0	0.0	0.0	0.0	0.0	1.0	0.0	1.0	0.0	0.0	0.0	0.0	0.0	0.0	Eukaryota; __Opisthokonta; __Metazoa; __Annelida; __Family_Incertae_Sedis; __Harmothoe; __Harmothoe_imbricata
TF1.SSU_686300	0.0	0.0	0.0	0.0	0.0	0.0	0.0	0.0	0.0	0.0	0.0	0.0	0.0	0.0	0.0	0.0	0.0	0.0	0.0	0.0	0.0	0.0	0.0	0.0	0.0	0.0	2.0	0.0	0.0	0.0	Eukaryota; __SAR; __Alveolata; __Ciliophora; __Intramacronucleata; __Spirotrichea; __Oligotrichia; __uncultured; __uncultured_marine_eukaryote
HE6.SSU_359134	0.0	0.0	0.0	0.0	0.0	0.0	0.0	0.0	0.0	0.0	0.0	2.0	0.0	0.0	0.0	0.0	0.0	0.0	0.0	0.0	0.0	0.0	0.0	0.0	0.0	0.0	0.0	0.0	0.0	0.0	Eukaryota; __Opisthokonta; __Metazoa; __Mollusca; __Bivalvia; __Arcoida
HE6.SSU_375805	0.0	0.0	0.0	0.0	0.0	0.0	0.0	0.0	0.0	0.0	0.0	1.0	0.0	0.0	0.0	0.0	0.0	0.0	0.0	0.0	0.0	0.0	0.0	0.0	0.0	0.0	0.0	0.0	0.0	0.0	Eukaryota; __Opisthokonta; __Fungi; __Chytridiomycota
TS6.SSU_579374	0.0	0.0	0.0	0.0	0.0	0.0	0.0	0.0	0.0	0.0	0.0	0.0	0.0	0.0	0.0	0.0	0.0	0.0	0.0	0.0	0.0	0.0	0.0	1.0	0.0	0.0	0.0	0.0	0.0	0.0	Eukaryota; __Opisthokonta; __Metazoa; __Annelida; __Family_Incertae_Sedis; __Eulalia; __Eulalia_viridis
TF1.SSU_750905	0.0	0.0	0.0	0.0	0.0	0.0	0.0	0.0	0.0	0.0	0.0	0.0	0.0	0.0	0.0	0.0	0.0	0.0	0.0	0.0	0.0	0.0	0.0	0.0	0.0	0.0	1.0	0.0	0.0	0.0	Eukaryota; __NAMAKO-1; __uncultured_eukaryote
TF1.SSU_688192	0.0	0.0	0.0	0.0	0.0	0.0	0.0	0.0	0.0	0.0	0.0	0.0	0.0	0.0	0.0	0.0	0.0	0.0	0.0	0.0	0.0	0.0	0.0	0.0	0.0	0.0	2.0	0.0	0.0	0.0	Eukaryota; __Opisthokonta; __Metazoa; __Nematoda; __Chromadorea
TF5.SSU_458892	0.0	0.0	0.0	0.0	0.0	0.0	0.0	0.0	0.0	0.0	0.0	0.0	0.0	0.0	0.0	0.0	0.0	0.0	0.0	0.0	0.0	0.0	0.0	0.0	0.0	1.0	0.0	0.0	0.0	0.0	Eukaryota; __SAR; __Alveolata; __Dinoflagellata; __Dinophyceae; __Gymnodiniphycidae; __Suessiaceae; __Woloszynskia
TF6.SSU_40972	0.0	0.0	0.0	0.0	0.0	0.0	0.0	0.0	0.0	0.0	0.0	0.0	0.0	0.0	0.0	0.0	0.0	0.0	1.0	0.0	0.0	2.0	0.0	0.0	0.0	0.0	0.0	0.0	0.0	0.0	Eukaryota; __Opisthokonta; __Metazoa; __Arthropoda; __Chelicerata; __Arachnida
TS2.SSU_820969	0.0	0.0	0.0	0.0	0.0	0.0	0.0	0.0	0.0	0.0	0.0	0.0	0.0	0.0	0.0	0.0	0.0	0.0	0.0	2.0	0.0	0.0	1.0	0.0	0.0	0.0	0.0	0.0	0.0	0.0	Eukaryota; __Opisthokonta; __Metazoa; __Mollusca; __Bivalvia; __Heteroconchia
HE5.SSU_175769	0.0	0.0	0.0	0.0	0.0	2.0	0.0	0.0	0.0	0.0	0.0	0.0	0.0	0.0	0.0	0.0	1.0	0.0	0.0	0.0	0.0	0.0	0.0	0.0	0.0	0.0	0.0	0.0	0.0	0.0	Eukaryota; __Opisthokonta; __Holozoa; __Ichthyosporea; __Ichthyophonae; __Family_Incertae_Sedis; __Creolimax; __Creolimax_fragrantissima
HF7.SSU_409331	0.0	0.0	0.0	0.0	0.0	0.0	0.0	0.0	0.0	0.0	0.0	0.0	0.0	0.0	0.0	0.0	0.0	1.0	0.0	0.0	0.0	0.0	0.0	0.0	0.0	0.0	0.0	0.0	0.0	0.0	Eukaryota; __Opisthokonta; __Metazoa; __Nematoda; __Chromadorea; __Chromadoridae
HF9.SSU_3694	0.0	0.0	0.0	0.0	0.0	0.0	1.0	0.0	0.0	0.0	1.0	0.0	0.0	1.0	1.0	1.0	0.0	0.0	0.0	0.0	0.0	0.0	0.0	0.0	0.0	0.0	0.0	0.0	0.0	0.0	Eukaryota; __Opisthokonta; __Metazoa; __Arthropoda; __Crustacea; __Maxillopoda
TF1.SSU_692690	0.0	0.0	0.0	0.0	0.0	0.0	0.0	0.0	0.0	0.0	0.0	0.0	0.0	0.0	0.0	0.0	0.0	0.0	0.0	0.0	0.0	0.0	0.0	0.0	0.0	0.0	1.0	0.0	0.0	0.0	Eukaryota; __Opisthokonta; __Metazoa; __Nematoda; __Chromadorea; __Chromadoridae
TF1.SSU_735606	0.0	0.0	0.0	0.0	0.0	2.0	0.0	0.0	0.0	0.0	0.0	0.0	0.0	0.0	0.0	0.0	0.0	0.0	0.0	1.0	0.0	0.0	0.0	0.0	0.0	0.0	1.0	1.0	0.0	0.0	Eukaryota; __Opisthokonta; __Metazoa; __Mollusca; __Bivalvia; __Lucinoida; __Thyasira; __Thyasira_sarsi
HE4.SSU_910771	0.0	0.0	0.0	0.0	0.0	0.0	0.0	0.0	1.0	0.0	0.0	0.0	0.0	0.0	0.0	0.0	0.0	0.0	0.0	0.0	0.0	0.0	0.0	0.0	0.0	0.0	0.0	0.0	0.0	0.0	Eukaryota; __Opisthokonta; __Metazoa; __Annelida; __Family_Incertae_Sedis; __Sphaerosyllis
HE4.SSU_911453	0.0	0.0	0.0	0.0	0.0	0.0	0.0	0.0	2.0	0.0	0.0	0.0	0.0	0.0	0.0	0.0	0.0	0.0	0.0	0.0	0.0	0.0	0.0	0.0	0.0	0.0	0.0	0.0	0.0	0.0	Eukaryota; __Opisthokonta; __Metazoa; __Annelida; __Siboglinidae
TS4.SSU_548241	0.0	0.0	0.0	0.0	0.0	0.0	0.0	0.0	0.0	0.0	0.0	0.0	0.0	0.0	0.0	0.0	0.0	0.0	2.0	0.0	0.0	0.0	0.0	0.0	0.0	0.0	0.0	0.0	0.0	0.0	Eukaryota; __Opisthokonta; __Metazoa; __Annelida; __Family_Incertae_Sedis; __Cirratulus
HE4.SSU_913283	0.0	0.0	0.0	0.0	0.0	0.0	0.0	0.0	1.0	0.0	0.0	0.0	0.0	0.0	0.0	0.0	0.0	0.0	0.0	0.0	0.0	0.0	0.0	0.0	0.0	0.0	0.0	0.0	0.0	0.0	Eukaryota; __Opisthokonta; __Metazoa; __Nematoda; __Enoplea; __Prismatolaimidae
TF1.SSU_684636	0.0	0.0	0.0	0.0	0.0	0.0	0.0	0.0	0.0	0.0	0.0	0.0	0.0	0.0	0.0	0.0	0.0	0.0	0.0	0.0	0.0	0.0	0.0	0.0	0.0	0.0	1.0	0.0	0.0	0.0	Eukaryota; __Opisthokonta; __Metazoa; __Arthropoda; __Crustacea; __Malacostraca; __Meganyctiphanes; __Meganyctiphanes_norvegica
TS3.SSU_487096	0.0	0.0	0.0	0.0	0.0	0.0	0.0	0.0	0.0	0.0	0.0	0.0	0.0	0.0	0.0	0.0	0.0	0.0	0.0	0.0	1.0	0.0	0.0	0.0	0.0	0.0	0.0	0.0	0.0	0.0	Eukaryota; __Opisthokonta; __Metazoa; __Annelida; __Family_Incertae_Sedis
HF9.SSU_22664	0.0	0.0	0.0	0.0	0.0	0.0	0.0	0.0	0.0	0.0	0.0	0.0	0.0	0.0	0.0	1.0	0.0	0.0	0.0	0.0	0.0	0.0	0.0	0.0	0.0	0.0	0.0	0.0	0.0	0.0	Eukaryota; __Opisthokonta; __Holozoa; __Choanomonada; __Acanthoecida
HF3.SSU_986858	0.0	0.0	0.0	0.0	0.0	0.0	1.0	0.0	0.0	0.0	0.0	0.0	0.0	0.0	0.0	0.0	0.0	0.0	0.0	0.0	0.0	0.0	0.0	0.0	0.0	0.0	0.0	0.0	0.0	0.0	Eukaryota; __SAR; __Stramenopiles; __Labyrinthulomycetes; __Thraustochytriaceae; __Labyrinthuloides
HF7.SSU_385972	0.0	0.0	0.0	0.0	1.0	0.0	0.0	0.0	0.0	0.0	0.0	0.0	0.0	0.0	0.0	0.0	0.0	1.0	0.0	0.0	0.0	0.0	0.0	0.0	0.0	0.0	0.0	0.0	0.0	0.0	Eukaryota; __Opisthokonta; __Metazoa; __Arthropoda; __Crustacea; __Maxillopoda
HE9.SSU_307037	0.0	0.0	0.0	2.0	0.0	0.0	0.0	0.0	0.0	0.0	0.0	0.0	0.0	0.0	0.0	0.0	0.0	0.0	0.0	0.0	0.0	0.0	0.0	0.0	0.0	0.0	0.0	0.0	0.0	0.0	Eukaryota; __Opisthokonta; __Metazoa; __Arthropoda; __Crustacea; __Maxillopoda
TF3.SSU_936412	0.0	0.0	0.0	0.0	0.0	0.0	0.0	1.0	0.0	0.0	0.0	0.0	0.0	2.0	0.0	0.0	0.0	0.0	0.0	0.0	0.0	0.0	0.0	0.0	0.0	0.0	1.0	5.0	0.0	0.0	Eukaryota; __Archaeplastida; __Chloroplastida; __Chlorophyta; __Prasinophytae; __Pyramimonas
HF2.SSU_190317	0.0	0.0	0.0	0.0	1.0	0.0	0.0	0.0	0.0	0.0	0.0	0.0	0.0	0.0	1.0	0.0	0.0	0.0	0.0	0.0	0.0	0.0	0.0	0.0	0.0	0.0	0.0	0.0	0.0	0.0	Eukaryota; __Opisthokonta; __Metazoa; __Nemertea; __Family_Incertae_Sedis; __Cephalothrix; __Cephalothrix_filiformis
TS3.SSU_475561	0.0	0.0	0.0	0.0	0.0	0.0	0.0	0.0	0.0	0.0	0.0	0.0	0.0	0.0	0.0	0.0	0.0	0.0	0.0	1.0	2.0	0.0	0.0	0.0	0.0	0.0	0.0	0.0	0.0	0.0	Eukaryota; __Opisthokonta; __Metazoa; __Nematoda; __Chromadorea; __Siphonolaimidae; __Astomonema; __Astomonema_sp._NCM-2006
HF9.SSU_4537	0.0	0.0	0.0	0.0	0.0	0.0	0.0	0.0	0.0	0.0	0.0	0.0	0.0	0.0	0.0	2.0	0.0	0.0	0.0	0.0	0.0	0.0	0.0	0.0	0.0	0.0	0.0	0.0	0.0	0.0	Eukaryota; __Opisthokonta; __Metazoa; __Xenacoelomorpha; __; __Acoela
HE3.SSU_110869	0.0	3.0	0.0	0.0	0.0	0.0	0.0	0.0	0.0	0.0	0.0	0.0	0.0	0.0	0.0	0.0	0.0	0.0	0.0	0.0	0.0	0.0	0.0	0.0	0.0	0.0	0.0	0.0	0.0	0.0	Eukaryota; __Archaeplastida; __Chloroplastida; __Chlorophyta; __Mamiellophyceae; __Ostreococcus; __uncultured_marine_eukaryote
TS6.SSU_593419	0.0	0.0	0.0	0.0	0.0	0.0	0.0	0.0	0.0	0.0	0.0	0.0	0.0	0.0	0.0	0.0	0.0	0.0	0.0	0.0	0.0	0.0	0.0	2.0	0.0	0.0	0.0	0.0	0.0	0.0	Eukaryota; __Opisthokonta; __Metazoa; __Arthropoda; __Crustacea; __Maxillopoda
HF2.SSU_189063	0.0	0.0	0.0	0.0	0.0	0.0	0.0	0.0	0.0	0.0	0.0	0.0	0.0	0.0	1.0	0.0	0.0	0.0	0.0	0.0	0.0	0.0	0.0	0.0	0.0	0.0	0.0	0.0	0.0	0.0	Eukaryota; __Opisthokonta; __Fungi; __Chytridiomycota; __uncultured_fungus
TF1.SSU_721810	0.0	0.0	0.0	0.0	0.0	0.0	0.0	0.0	0.0	0.0	0.0	0.0	0.0	0.0	0.0	0.0	0.0	0.0	0.0	0.0	0.0	0.0	0.0	0.0	0.0	0.0	3.0	0.0	0.0	0.0	Eukaryota; __SAR; __Alveolata; __Dinoflagellata; __Dinophyceae; __Peridiniphycidae; __Thoracosphaeraceae; __Stoeckeria
HF8.SSU_796336	0.0	0.0	0.0	0.0	0.0	0.0	0.0	0.0	0.0	0.0	0.0	0.0	1.0	0.0	0.0	0.0	0.0	0.0	0.0	0.0	0.0	0.0	0.0	0.0	0.0	0.0	0.0	0.0	0.0	0.0	Eukaryota; __Opisthokonta; __Metazoa; __Annelida; __Family_Incertae_Sedis; __Spio; __Spio_sp._LK-2011-1
HF1.SSU_755567	0.0	0.0	0.0	0.0	0.0	0.0	0.0	0.0	0.0	0.0	1.0	0.0	0.0	0.0	0.0	0.0	0.0	0.0	0.0	0.0	0.0	0.0	0.0	0.0	0.0	0.0	0.0	0.0	0.0	0.0	Eukaryota; __SAR; __Rhizaria; __Cercozoa; __Endomyxa
HF3.SSU_982821	0.0	0.0	0.0	0.0	0.0	0.0	2.0	0.0	0.0	0.0	0.0	0.0	0.0	0.0	0.0	0.0	0.0	0.0	0.0	0.0	0.0	0.0	0.0	0.0	0.0	0.0	0.0	0.0	0.0	0.0	Eukaryota; __Opisthokonta; __Metazoa; __Annelida; __Family_Incertae_Sedis; __Polycirrus
HF1.SSU_763392	2.0	0.0	0.0	0.0	0.0	0.0	0.0	0.0	0.0	0.0	2.0	1.0	0.0	0.0	0.0	0.0	0.0	0.0	0.0	0.0	0.0	0.0	0.0	0.0	0.0	0.0	0.0	0.0	0.0	0.0	Eukaryota; __Opisthokonta; __Metazoa; __Nematoda; __Chromadorea; __Chromadoridae; __Praeacanthonchus
HF9.SSU_3083	0.0	0.0	0.0	0.0	0.0	0.0	0.0	0.0	0.0	0.0	0.0	0.0	0.0	0.0	0.0	1.0	0.0	0.0	0.0	0.0	0.0	0.0	0.0	0.0	0.0	0.0	0.0	0.0	0.0	0.0	Eukaryota; __Opisthokonta; __Metazoa; __Annelida; __Family_Incertae_Sedis
HE4.SSU_915331	0.0	0.0	0.0	0.0	0.0	0.0	0.0	0.0	1.0	0.0	0.0	0.0	0.0	0.0	0.0	0.0	0.0	0.0	0.0	0.0	0.0	0.0	0.0	0.0	0.0	0.0	0.0	0.0	0.0	0.0	Eukaryota; __Opisthokonta; __Metazoa; __Arthropoda; __Crustacea; __Maxillopoda
TS6.SSU_577815	0.0	0.0	0.0	0.0	0.0	0.0	0.0	0.0	0.0	0.0	0.0	0.0	0.0	0.0	0.0	0.0	0.0	0.0	1.0	0.0	0.0	0.0	0.0	2.0	1.0	1.0	0.0	0.0	0.0	0.0	Eukaryota; __Opisthokonta; __Metazoa; __Cnidaria; __Hydrozoa; __Coryne
HE2.SSU_637072	2.0	0.0	1.0	0.0	0.0	0.0	0.0	2.0	0.0	2.0	0.0	1.0	0.0	0.0	0.0	0.0	0.0	0.0	0.0	0.0	0.0	0.0	0.0	0.0	0.0	0.0	0.0	0.0	0.0	0.0	Eukaryota; __Opisthokonta; __Metazoa; __Nematoda; __Enoplea; __Rhabdolaimidae
HE6.SSU_378853	0.0	0.0	0.0	0.0	0.0	0.0	0.0	0.0	0.0	0.0	0.0	1.0	0.0	0.0	1.0	0.0	0.0	0.0	0.0	0.0	0.0	0.0	0.0	0.0	0.0	0.0	0.0	0.0	0.0	0.0	Eukaryota; __SAR; __Rhizaria; __Cercozoa; __Novel_Clade_Gran-1; __uncultured_cercozoan
HF5.SSU_1009228	0.0	0.0	0.0	0.0	0.0	0.0	0.0	0.0	0.0	2.0	0.0	0.0	0.0	0.0	0.0	0.0	0.0	0.0	0.0	0.0	0.0	0.0	0.0	0.0	0.0	0.0	0.0	0.0	0.0	0.0	Eukaryota; __Opisthokonta; __Metazoa; __Annelida; __Family_Incertae_Sedis; __Polygordius
HF2.SSU_216990	0.0	0.0	0.0	0.0	0.0	0.0	0.0	0.0	0.0	0.0	2.0	0.0	0.0	0.0	1.0	0.0	0.0	0.0	0.0	0.0	0.0	0.0	0.0	0.0	0.0	0.0	0.0	0.0	0.0	0.0	Eukaryota; __Opisthokonta; __Metazoa; __Gastrotricha; __Thaumastodermatidae; __Thaumastoderma; __Thaumastoderma_ramuliferum
HE6.SSU_362193	0.0	0.0	0.0	0.0	0.0	0.0	0.0	0.0	0.0	0.0	0.0	1.0	0.0	0.0	0.0	0.0	0.0	0.0	0.0	0.0	1.0	0.0	0.0	0.0	0.0	0.0	0.0	0.0	0.0	0.0	Eukaryota; __Opisthokonta; __Metazoa; __Arthropoda; __Crustacea; __Ostracoda
HF6.SSU_327033	0.0	0.0	0.0	0.0	0.0	0.0	0.0	0.0	0.0	0.0	0.0	0.0	0.0	0.0	0.0	0.0	1.0	0.0	0.0	0.0	0.0	0.0	0.0	0.0	0.0	0.0	0.0	0.0	0.0	0.0	Eukaryota; __Opisthokonta; __Metazoa; __Mollusca; __Bivalvia; __Heteroconchia; __Arctica; __Arctica_islandica
HF8.SSU_795426	0.0	0.0	0.0	0.0	0.0	0.0	0.0	0.0	0.0	0.0	0.0	0.0	2.0	0.0	0.0	0.0	0.0	0.0	0.0	0.0	0.0	0.0	0.0	0.0	0.0	0.0	0.0	0.0	0.0	0.0	Eukaryota; __Opisthokonta; __Metazoa; __Nematoda; __Chromadorea; __Chromadoridae
HF8.SSU_799523	0.0	0.0	0.0	0.0	0.0	0.0	0.0	0.0	0.0	0.0	0.0	0.0	1.0	0.0	0.0	1.0	0.0	0.0	0.0	0.0	0.0	0.0	0.0	0.0	0.0	0.0	0.0	0.0	0.0	0.0	Eukaryota; __Opisthokonta; __Metazoa; __Platyhelminthes; __Turbellaria; __Rhabdocoela
TF1.SSU_728964	0.0	0.0	0.0	0.0	0.0	0.0	0.0	0.0	0.0	0.0	0.0	0.0	0.0	0.0	0.0	0.0	0.0	0.0	0.0	0.0	0.0	0.0	0.0	0.0	0.0	0.0	1.0	0.0	0.0	0.0	Eukaryota; __Archaeplastida; __Chloroplastida; __Charophyta; __Phragmoplastophyta; __Zygnematales
HF8.SSU_789914	0.0	0.0	0.0	0.0	0.0	0.0	0.0	0.0	0.0	0.0	0.0	0.0	2.0	0.0	0.0	0.0	0.0	0.0	0.0	0.0	0.0	0.0	0.0	0.0	0.0	0.0	0.0	0.0	0.0	0.0	Eukaryota; __SAR; __Stramenopiles; __CCI40
HE5.SSU_181011	0.0	0.0	0.0	0.0	0.0	1.0	0.0	0.0	0.0	0.0	0.0	0.0	0.0	0.0	0.0	0.0	0.0	0.0	0.0	0.0	0.0	0.0	0.0	0.0	0.0	0.0	0.0	0.0	0.0	0.0	Eukaryota; __Opisthokonta; __Metazoa; __Arthropoda; __Chelicerata; __Pycnogonida; __Anoplodactylus
HF3.SSU_989569	0.0	0.0	0.0	0.0	0.0	0.0	1.0	0.0	0.0	0.0	0.0	0.0	0.0	0.0	0.0	0.0	0.0	0.0	0.0	0.0	0.0	0.0	0.0	0.0	0.0	0.0	0.0	0.0	0.0	0.0	Eukaryota; __Opisthokonta; __Metazoa; __Arthropoda; __Crustacea; __Maxillopoda
TF1.SSU_711849	0.0	0.0	0.0	0.0	0.0	0.0	0.0	0.0	0.0	0.0	0.0	0.0	0.0	0.0	0.0	0.0	0.0	0.0	0.0	0.0	0.0	0.0	0.0	0.0	0.0	0.0	2.0	0.0	0.0	0.0	Eukaryota; __SAR; __Stramenopiles; __Diatomea; __Bacillariophytina; __Mediophyceae; __Thalassiosira
HF7.SSU_388866	0.0	0.0	0.0	0.0	0.0	0.0	0.0	0.0	0.0	0.0	0.0	0.0	0.0	0.0	0.0	0.0	0.0	1.0	0.0	0.0	0.0	0.0	0.0	0.0	0.0	0.0	0.0	0.0	0.0	0.0	Eukaryota; __SAR; __Alveolata; __Ciliophora; __Postciliodesmatophora; __Karyorelictea; __Trachelocerca
HE9.SSU_316102	0.0	0.0	0.0	1.0	0.0	0.0	0.0	0.0	0.0	0.0	0.0	0.0	0.0	0.0	0.0	0.0	0.0	0.0	0.0	0.0	0.0	0.0	0.0	0.0	0.0	0.0	0.0	0.0	0.0	0.0	Eukaryota; __Opisthokonta; __Metazoa; __Arthropoda; __Crustacea; __Maxillopoda
HF8.SSU_799160	0.0	0.0	0.0	0.0	0.0	0.0	0.0	0.0	0.0	0.0	0.0	0.0	2.0	0.0	0.0	0.0	0.0	0.0	0.0	0.0	0.0	0.0	0.0	0.0	0.0	0.0	0.0	0.0	0.0	0.0	Eukaryota; __Opisthokonta; __Metazoa; __Platyhelminthes; __Turbellaria; __Seriata
TF3.SSU_963104	0.0	0.0	0.0	0.0	0.0	0.0	0.0	0.0	0.0	0.0	0.0	0.0	0.0	0.0	0.0	0.0	0.0	0.0	0.0	0.0	0.0	0.0	0.0	0.0	0.0	1.0	0.0	2.0	0.0	0.0	Eukaryota; __SAR; __Alveolata; __Ciliophora; __Intramacronucleata; __Conthreep; __Oligohymenophorea; __Scuticociliatia; __Miamiensis; __Miamiensis_avidus
HF5.SSU_1014567	0.0	0.0	0.0	0.0	0.0	0.0	0.0	0.0	0.0	1.0	0.0	0.0	0.0	0.0	0.0	0.0	0.0	0.0	0.0	0.0	0.0	0.0	0.0	0.0	0.0	0.0	0.0	0.0	0.0	0.0	Eukaryota; __Opisthokonta; __Fungi; __Blastocladiomycota; __uncultured_fungus
TS6.SSU_559982	0.0	0.0	0.0	0.0	0.0	0.0	0.0	0.0	0.0	0.0	0.0	0.0	0.0	0.0	0.0	0.0	0.0	0.0	0.0	0.0	0.0	0.0	0.0	2.0	0.0	0.0	0.0	0.0	0.0	0.0	Eukaryota; __Opisthokonta; __Metazoa; __Nematoda; __Chromadorea; __Comesomatidae; __Sabatieria
TF3.SSU_953752	0.0	0.0	0.0	0.0	0.0	0.0	0.0	0.0	0.0	0.0	0.0	0.0	0.0	0.0	0.0	0.0	0.0	0.0	0.0	0.0	0.0	0.0	0.0	0.0	0.0	0.0	3.0	1.0	1.0	0.0	Eukaryota; __Opisthokonta; __Metazoa; __Annelida; __Family_Incertae_Sedis; __Tubificidae; __Tubificoides; __Tubificoides_amplivasatus
HE6.SSU_352701	0.0	0.0	0.0	0.0	0.0	0.0	0.0	0.0	0.0	0.0	0.0	2.0	0.0	0.0	0.0	0.0	0.0	0.0	0.0	0.0	0.0	0.0	0.0	0.0	0.0	0.0	0.0	0.0	0.0	0.0	Eukaryota; __SAR; __Rhizaria; __Cercozoa; __Endomyxa; __Novel_Clade_10; __uncultured_freshwater_eukaryote
HF7.SSU_400366	0.0	0.0	0.0	0.0	0.0	0.0	0.0	0.0	0.0	0.0	0.0	0.0	0.0	0.0	0.0	0.0	0.0	1.0	0.0	0.0	0.0	0.0	0.0	0.0	0.0	0.0	0.0	0.0	0.0	0.0	Eukaryota; __Opisthokonta; __Metazoa; __Annelida; __Family_Incertae_Sedis; __Polygordius
HE6.SSU_380186	0.0	0.0	0.0	0.0	1.0	0.0	0.0	0.0	0.0	0.0	0.0	1.0	0.0	0.0	0.0	0.0	0.0	0.0	0.0	0.0	0.0	0.0	0.0	0.0	0.0	0.0	0.0	0.0	0.0	0.0	Eukaryota; __Opisthokonta; __Metazoa; __Arthropoda; __Crustacea; __Ostracoda
HF6.SSU_325835	0.0	0.0	0.0	0.0	0.0	0.0	0.0	0.0	0.0	0.0	0.0	0.0	0.0	0.0	0.0	0.0	1.0	0.0	0.0	0.0	0.0	0.0	0.0	0.0	0.0	0.0	0.0	0.0	0.0	0.0	Eukaryota; __Opisthokonta; __Metazoa; __Platyhelminthes; __Turbellaria; __Seriata
HF2.SSU_209027	0.0	0.0	0.0	0.0	0.0	2.0	0.0	0.0	0.0	0.0	1.0	0.0	0.0	0.0	1.0	0.0	0.0	0.0	0.0	0.0	0.0	0.0	0.0	0.0	0.0	0.0	0.0	0.0	0.0	0.0	Eukaryota; __SAR; __Rhizaria; __Cercozoa; __Novel_Clade_2; __uncultured_marine_eukaryote
HF9.SSU_4882	0.0	0.0	0.0	0.0	0.0	0.0	0.0	0.0	0.0	1.0	0.0	0.0	0.0	0.0	0.0	1.0	0.0	0.0	0.0	0.0	0.0	0.0	0.0	0.0	0.0	0.0	0.0	0.0	0.0	0.0	Eukaryota; __Opisthokonta; __Fungi; __Chytridiomycota
HF9.SSU_634	0.0	0.0	0.0	0.0	0.0	0.0	0.0	0.0	0.0	0.0	0.0	0.0	0.0	0.0	0.0	2.0	0.0	0.0	0.0	0.0	0.0	0.0	0.0	0.0	0.0	0.0	0.0	0.0	0.0	0.0	Eukaryota; __Opisthokonta; __Metazoa; __Arthropoda; __Crustacea; __Maxillopoda
HE6.SSU_365660	0.0	0.0	0.0	0.0	0.0	0.0	0.0	0.0	0.0	0.0	0.0	2.0	0.0	0.0	0.0	0.0	0.0	0.0	0.0	0.0	0.0	0.0	0.0	0.0	0.0	0.0	0.0	0.0	0.0	0.0	Eukaryota; __SAR; __Stramenopiles; __Peronosporomycetes; __Haptoglossa; __uncultured_Eimeriidae
HE2.SSU_640060	3.0	0.0	0.0	0.0	0.0	0.0	0.0	0.0	0.0	0.0	0.0	0.0	0.0	0.0	0.0	0.0	0.0	0.0	0.0	0.0	0.0	0.0	0.0	0.0	0.0	0.0	0.0	0.0	0.0	0.0	Eukaryota; __Opisthokonta; __Metazoa; __Annelida; __Family_Incertae_Sedis; __Owenia; __Owenia_fusiformis
HF5.SSU_999187	0.0	0.0	0.0	0.0	0.0	0.0	0.0	0.0	0.0	1.0	0.0	0.0	0.0	0.0	0.0	0.0	0.0	0.0	0.0	0.0	0.0	0.0	0.0	0.0	0.0	0.0	0.0	0.0	0.0	0.0	Eukaryota; __Opisthokonta; __Fungi; __Entomophthoromycotina; __Basidiobolus
TS5.SSU_885841	0.0	0.0	0.0	0.0	0.0	0.0	0.0	0.0	0.0	0.0	0.0	0.0	0.0	0.0	0.0	0.0	0.0	0.0	0.0	0.0	0.0	0.0	0.0	0.0	1.0	0.0	0.0	0.0	0.0	0.0	Eukaryota; __Opisthokonta; __Metazoa; __Annelida; __Family_Incertae_Sedis; __Clymenura; __Clymenura_clypeata
TS2.SSU_815299	0.0	0.0	0.0	0.0	0.0	0.0	0.0	0.0	0.0	0.0	0.0	0.0	0.0	0.0	0.0	0.0	0.0	0.0	0.0	1.0	0.0	0.0	0.0	0.0	0.0	0.0	1.0	0.0	0.0	0.0	Eukaryota; __Opisthokonta; __Metazoa; __Annelida; __Family_Incertae_Sedis; __Tubificidae
HF1.SSU_777732	0.0	0.0	0.0	0.0	0.0	0.0	0.0	0.0	0.0	0.0	1.0	0.0	0.0	0.0	0.0	0.0	0.0	0.0	0.0	0.0	0.0	0.0	0.0	0.0	0.0	0.0	0.0	0.0	0.0	0.0	Eukaryota; __SAR; __Stramenopiles; __Bolidomonas; __Bolidomonas_pacifica
HF2.SSU_188969	0.0	0.0	0.0	0.0	0.0	0.0	0.0	0.0	0.0	0.0	0.0	0.0	0.0	0.0	1.0	0.0	0.0	0.0	0.0	0.0	0.0	0.0	0.0	0.0	0.0	0.0	0.0	0.0	0.0	0.0	Eukaryota; __Opisthokonta; __Fungi; __Mucoromycotina; __uncultured_Eimeriidae
HF6.SSU_341613	0.0	0.0	0.0	0.0	0.0	0.0	0.0	0.0	0.0	1.0	0.0	0.0	0.0	0.0	0.0	0.0	1.0	0.0	0.0	0.0	0.0	0.0	0.0	0.0	0.0	0.0	0.0	0.0	0.0	0.0	Eukaryota; __Opisthokonta; __Metazoa; __Mollusca; __Gastropoda; __Heterobranchia
TS6.SSU_594874	0.0	0.0	0.0	0.0	0.0	0.0	0.0	0.0	0.0	0.0	0.0	0.0	0.0	0.0	0.0	0.0	0.0	0.0	0.0	1.0	0.0	0.0	0.0	2.0	0.0	0.0	0.0	0.0	0.0	0.0	Eukaryota; __Opisthokonta; __Metazoa; __Annelida; __Family_Incertae_Sedis; __Terebellides; __Terebellides_stroemii
TS5.SSU_893275	0.0	0.0	0.0	0.0	0.0	0.0	0.0	0.0	0.0	0.0	0.0	0.0	0.0	0.0	0.0	0.0	0.0	0.0	0.0	0.0	0.0	0.0	0.0	0.0	1.0	0.0	0.0	0.0	0.0	0.0	Eukaryota; __Opisthokonta; __Metazoa; __Annelida; __Family_Incertae_Sedis; __Paramphinome; __Paramphinome_jeffreysii
TF6.SSU_37421	0.0	0.0	0.0	0.0	0.0	0.0	0.0	0.0	0.0	0.0	0.0	0.0	0.0	0.0	0.0	0.0	0.0	0.0	0.0	0.0	1.0	2.0	0.0	0.0	0.0	0.0	0.0	1.0	0.0	0.0	Eukaryota; __Opisthokonta; __Metazoa; __Nematoda; __Chromadorea; __Desmodoridae; __Prochaetosoma
TS1.SSU_270885	0.0	0.0	0.0	0.0	0.0	0.0	0.0	0.0	0.0	0.0	0.0	0.0	0.0	0.0	0.0	0.0	0.0	0.0	0.0	0.0	0.0	0.0	1.0	0.0	0.0	0.0	0.0	0.0	0.0	0.0	Eukaryota; __Opisthokonta; __Metazoa; __Nematoda; __Chromadorea; __Desmodoridae; __Eubostrichus
TF1.SSU_707330	0.0	0.0	0.0	0.0	0.0	0.0	0.0	0.0	0.0	0.0	0.0	0.0	0.0	0.0	0.0	0.0	0.0	0.0	0.0	0.0	0.0	0.0	0.0	0.0	0.0	1.0	2.0	0.0	0.0	0.0	Eukaryota; __Opisthokonta; __Metazoa; __Arthropoda; __Crustacea; __Maxillopoda
TS1.SSU_275624	0.0	0.0	0.0	0.0	0.0	0.0	0.0	0.0	0.0	0.0	0.0	0.0	0.0	0.0	0.0	0.0	0.0	0.0	0.0	0.0	0.0	0.0	2.0	0.0	0.0	0.0	0.0	0.0	0.0	0.0	Eukaryota; __Opisthokonta; __Metazoa; __Annelida; __Family_Incertae_Sedis; __Brada; __Brada_villosa
HE1.SSU_845719	0.0	0.0	0.0	0.0	1.0	0.0	0.0	0.0	0.0	0.0	0.0	0.0	0.0	0.0	0.0	0.0	0.0	0.0	0.0	0.0	0.0	0.0	0.0	0.0	0.0	0.0	0.0	0.0	0.0	0.0	Eukaryota; __Opisthokonta; __Metazoa; __Arthropoda; __Crustacea; __Maxillopoda
TF5.SSU_465237	0.0	0.0	0.0	0.0	0.0	0.0	0.0	0.0	0.0	0.0	0.0	0.0	0.0	0.0	0.0	0.0	0.0	0.0	0.0	0.0	0.0	0.0	0.0	0.0	0.0	3.0	0.0	0.0	0.0	0.0	Eukaryota; __Archaeplastida; __Chloroplastida; __Chlorophyta; __Mamiellophyceae; __Crustomastix
TF1.SSU_723806	0.0	0.0	0.0	0.0	0.0	0.0	0.0	0.0	0.0	0.0	0.0	0.0	0.0	0.0	0.0	0.0	0.0	0.0	0.0	0.0	0.0	0.0	0.0	0.0	0.0	0.0	2.0	0.0	0.0	0.0	Eukaryota; __Opisthokonta; __Metazoa; __Annelida; __Family_Incertae_Sedis
HF5.SSU_1004658	0.0	0.0	0.0	0.0	0.0	0.0	0.0	0.0	0.0	1.0	0.0	0.0	0.0	1.0	0.0	0.0	1.0	0.0	0.0	0.0	0.0	0.0	0.0	0.0	0.0	0.0	0.0	0.0	0.0	0.0	Eukaryota; __Opisthokonta; __Metazoa; __Mollusca; __Gastropoda; __Heterobranchia
TF4.SSU_157924	0.0	0.0	0.0	0.0	0.0	0.0	0.0	0.0	0.0	0.0	0.0	0.0	0.0	0.0	0.0	0.0	0.0	0.0	0.0	0.0	0.0	0.0	0.0	0.0	0.0	0.0	0.0	0.0	2.0	0.0	Unassigned
TS6.SSU_591907	0.0	0.0	0.0	0.0	0.0	0.0	0.0	0.0	0.0	0.0	0.0	0.0	0.0	0.0	0.0	0.0	0.0	0.0	0.0	0.0	0.0	0.0	0.0	1.0	0.0	0.0	0.0	0.0	0.0	0.0	Eukaryota; __SAR; __Rhizaria; __Cercozoa; __Cercomonadidae; __Cercomonas
HE7.SSU_225887	0.0	0.0	0.0	0.0	0.0	0.0	0.0	2.0	0.0	0.0	0.0	0.0	0.0	0.0	0.0	0.0	0.0	0.0	0.0	0.0	0.0	0.0	0.0	0.0	0.0	0.0	0.0	0.0	0.0	0.0	Eukaryota; __Opisthokonta; __Metazoa; __Arthropoda; __Crustacea; __Maxillopoda
TF1.SSU_719012	0.0	0.0	0.0	0.0	0.0	0.0	0.0	0.0	0.0	0.0	0.0	0.0	0.0	1.0	0.0	0.0	0.0	0.0	0.0	0.0	0.0	0.0	0.0	0.0	0.0	0.0	2.0	0.0	0.0	0.0	Unassigned
TS3.SSU_473659	0.0	0.0	0.0	0.0	0.0	0.0	0.0	0.0	0.0	0.0	0.0	0.0	0.0	0.0	0.0	0.0	0.0	0.0	0.0	0.0	1.0	0.0	0.0	0.0	0.0	0.0	0.0	0.0	0.0	0.0	Eukaryota; __Opisthokonta; __Metazoa; __Annelida; __Family_Incertae_Sedis; __Aphrodita
HF8.SSU_787784	0.0	0.0	0.0	0.0	0.0	0.0	0.0	0.0	0.0	0.0	0.0	0.0	1.0	0.0	0.0	0.0	0.0	0.0	0.0	0.0	0.0	0.0	0.0	0.0	0.0	0.0	0.0	0.0	0.0	0.0	Eukaryota; __Opisthokonta; __Metazoa; __Arthropoda; __Crustacea; __Maxillopoda
HE1.SSU_850187	0.0	0.0	0.0	0.0	2.0	0.0	0.0	0.0	0.0	0.0	0.0	0.0	0.0	0.0	0.0	0.0	0.0	0.0	0.0	0.0	0.0	0.0	0.0	0.0	0.0	0.0	0.0	0.0	0.0	0.0	Eukaryota; __Opisthokonta; __Metazoa; __Annelida; __Family_Incertae_Sedis
HE6.SSU_355777	0.0	0.0	0.0	0.0	0.0	0.0	0.0	0.0	0.0	0.0	0.0	2.0	0.0	0.0	0.0	0.0	0.0	1.0	0.0	0.0	0.0	0.0	0.0	0.0	0.0	0.0	0.0	0.0	0.0	0.0	Eukaryota; __Opisthokonta; __Metazoa; __Nematoda; __Chromadorea; __Chromadoridae; __Achromadora
HE6.SSU_358048	0.0	1.0	0.0	0.0	0.0	0.0	0.0	0.0	0.0	0.0	0.0	1.0	0.0	0.0	0.0	0.0	0.0	0.0	0.0	0.0	0.0	0.0	0.0	0.0	0.0	0.0	0.0	0.0	0.0	0.0	Eukaryota; __Opisthokonta; __Metazoa; __Nematoda; __Chromadorea; __Chromadoridae; __uncultured_nematode
HF4.SSU_633200	0.0	0.0	0.0	0.0	0.0	0.0	0.0	0.0	0.0	0.0	0.0	0.0	0.0	1.0	0.0	0.0	0.0	0.0	0.0	0.0	0.0	0.0	0.0	0.0	0.0	0.0	0.0	0.0	0.0	0.0	Eukaryota; __Opisthokonta; __Metazoa; __Annelida; __Family_Incertae_Sedis; __Pisione; __Pisione_remota
HF8.SSU_792955	0.0	0.0	0.0	0.0	0.0	0.0	0.0	0.0	0.0	0.0	0.0	0.0	2.0	0.0	0.0	0.0	0.0	0.0	0.0	0.0	0.0	0.0	0.0	0.0	0.0	0.0	0.0	0.0	0.0	0.0	Eukaryota; __Opisthokonta; __Metazoa; __Annelida; __Family_Incertae_Sedis; __Polycirrus
HE3.SSU_109915	0.0	2.0	0.0	0.0	0.0	0.0	0.0	0.0	0.0	0.0	0.0	0.0	0.0	0.0	0.0	0.0	0.0	0.0	0.0	0.0	0.0	0.0	0.0	0.0	0.0	0.0	0.0	0.0	0.0	0.0	Eukaryota; __Opisthokonta; __Metazoa; __Arthropoda; __Crustacea; __Maxillopoda
HF1.SSU_776126	0.0	0.0	0.0	0.0	0.0	0.0	0.0	0.0	0.0	0.0	1.0	0.0	0.0	1.0	0.0	0.0	0.0	0.0	0.0	0.0	0.0	0.0	0.0	0.0	0.0	0.0	0.0	0.0	0.0	0.0	Eukaryota; __SAR; __Alveolata; __Dinoflagellata; __Dinophyceae; __Gymnodiniphycidae; __Gymnodinium_clade
TS2.SSU_826607	0.0	0.0	0.0	0.0	0.0	0.0	0.0	0.0	0.0	0.0	0.0	0.0	0.0	0.0	0.0	0.0	0.0	0.0	0.0	1.0	0.0	0.0	0.0	0.0	0.0	0.0	0.0	0.0	0.0	0.0	Eukaryota; __Opisthokonta; __Metazoa; __Annelida; __Family_Incertae_Sedis; __Terebellides; __Terebellides_stroemii
HF1.SSU_781832	1.0	0.0	0.0	0.0	0.0	0.0	0.0	1.0	0.0	0.0	2.0	3.0	0.0	0.0	0.0	0.0	0.0	0.0	0.0	0.0	0.0	0.0	0.0	0.0	0.0	0.0	0.0	0.0	0.0	0.0	Eukaryota; __Opisthokonta; __Metazoa; __Annelida; __Family_Incertae_Sedis; __Annelida; __Trilobodrilus
HF6.SSU_345580	0.0	1.0	0.0	0.0	0.0	0.0	0.0	0.0	0.0	0.0	0.0	0.0	0.0	1.0	0.0	0.0	1.0	0.0	0.0	0.0	0.0	0.0	0.0	0.0	0.0	0.0	0.0	0.0	0.0	0.0	Eukaryota; __Opisthokonta; __Metazoa; __Annelida; __Family_Incertae_Sedis; __Spio; __Spio_filicornis
HE3.SSU_124998	0.0	2.0	0.0	0.0	0.0	0.0	0.0	0.0	0.0	0.0	0.0	0.0	0.0	0.0	0.0	0.0	0.0	0.0	0.0	0.0	0.0	0.0	0.0	0.0	0.0	0.0	0.0	0.0	0.0	0.0	Eukaryota; __Opisthokonta; __Metazoa; __Nematoda; __Chromadorea; __Axonolaimidae; __Cylindrolaimus
TS2.SSU_819007	0.0	0.0	0.0	0.0	0.0	0.0	0.0	0.0	0.0	0.0	0.0	0.0	0.0	0.0	0.0	0.0	0.0	0.0	0.0	1.0	0.0	0.0	0.0	1.0	0.0	0.0	0.0	0.0	0.0	0.0	Eukaryota; __Opisthokonta; __Metazoa; __Annelida; __Family_Incertae_Sedis
HE8.SSU_841463	0.0	0.0	1.0	0.0	0.0	0.0	0.0	0.0	0.0	0.0	0.0	0.0	0.0	0.0	1.0	0.0	0.0	0.0	0.0	0.0	0.0	0.0	0.0	0.0	0.0	0.0	0.0	0.0	0.0	0.0	Eukaryota; __SAR; __Rhizaria; __Cercozoa; __Metromonadea; __Metromonas
TS3.SSU_484908	0.0	0.0	0.0	0.0	0.0	0.0	0.0	0.0	0.0	0.0	0.0	0.0	0.0	0.0	0.0	0.0	0.0	0.0	0.0	0.0	2.0	0.0	0.0	0.0	0.0	0.0	0.0	0.0	0.0	0.0	Eukaryota; __Opisthokonta; __Metazoa; __Nemertea; __Family_Incertae_Sedis; __Lineus
TF1.SSU_681987	0.0	0.0	0.0	0.0	0.0	0.0	0.0	0.0	0.0	0.0	0.0	0.0	0.0	0.0	0.0	0.0	0.0	0.0	0.0	0.0	0.0	0.0	0.0	0.0	0.0	0.0	2.0	0.0	0.0	0.0	Eukaryota; __Opisthokonta; __Metazoa; __Annelida; __Family_Incertae_Sedis
TS5.SSU_875407	0.0	0.0	0.0	0.0	0.0	0.0	0.0	0.0	0.0	0.0	0.0	0.0	0.0	0.0	0.0	0.0	0.0	0.0	0.0	0.0	0.0	3.0	0.0	0.0	1.0	1.0	1.0	1.0	0.0	0.0	Eukaryota; __Opisthokonta; __Metazoa; __Nematoda; __Chromadorea; __Comesomatidae
TF1.SSU_731328	0.0	0.0	0.0	0.0	0.0	0.0	0.0	0.0	0.0	0.0	0.0	0.0	0.0	0.0	0.0	0.0	0.0	0.0	0.0	0.0	0.0	0.0	0.0	0.0	0.0	0.0	2.0	0.0	0.0	0.0	Eukaryota; __Opisthokonta; __Fungi; __Chytridiomycota
HF9.SSU_4125	0.0	0.0	0.0	0.0	0.0	0.0	0.0	0.0	1.0	0.0	0.0	0.0	0.0	0.0	0.0	1.0	0.0	0.0	0.0	0.0	0.0	0.0	0.0	0.0	0.0	0.0	0.0	0.0	0.0	0.0	Eukaryota; __SAR; __Rhizaria; __Cercozoa; __Thecofilosea; __uncultured; __uncultured_cercozoan
HE3.SSU_123171	0.0	2.0	0.0	0.0	0.0	0.0	0.0	0.0	0.0	0.0	0.0	0.0	0.0	0.0	0.0	0.0	0.0	0.0	0.0	0.0	0.0	0.0	0.0	0.0	0.0	0.0	0.0	0.0	0.0	0.0	Eukaryota; __Opisthokonta; __Metazoa; __Arthropoda; __Crustacea; __Maxillopoda
TF1.SSU_693885	0.0	0.0	0.0	0.0	0.0	0.0	0.0	0.0	0.0	0.0	0.0	0.0	0.0	0.0	0.0	0.0	0.0	0.0	0.0	0.0	0.0	0.0	0.0	0.0	0.0	1.0	2.0	0.0	0.0	0.0	Eukaryota
HF4.SSU_609034	0.0	0.0	0.0	0.0	0.0	0.0	0.0	0.0	0.0	0.0	0.0	1.0	0.0	1.0	0.0	0.0	0.0	0.0	0.0	0.0	0.0	0.0	0.0	0.0	0.0	0.0	0.0	0.0	0.0	0.0	Eukaryota; __Opisthokonta; __Fungi; __Chytridiomycota; __uncultured_Chytridiomycota
HF6.SSU_322446	0.0	0.0	0.0	0.0	0.0	0.0	0.0	0.0	0.0	0.0	0.0	0.0	0.0	0.0	0.0	0.0	2.0	0.0	0.0	0.0	0.0	0.0	0.0	0.0	0.0	0.0	0.0	0.0	0.0	0.0	Eukaryota; __Opisthokonta; __Metazoa; __Annelida; __Chaetopteridae; __Chaetopterus
HF7.SSU_405945	1.0	0.0	0.0	0.0	0.0	0.0	1.0	0.0	0.0	0.0	0.0	0.0	0.0	0.0	0.0	0.0	0.0	1.0	0.0	0.0	0.0	0.0	0.0	0.0	0.0	0.0	0.0	0.0	0.0	0.0	Eukaryota; __Opisthokonta; __Metazoa; __Arthropoda; __Chelicerata; __Arachnida; __Meristolohmannia; __Meristolohmannia_meristacaroides
HF5.SSU_996414	0.0	1.0	0.0	0.0	0.0	0.0	0.0	0.0	0.0	1.0	0.0	0.0	0.0	0.0	0.0	1.0	0.0	0.0	0.0	0.0	0.0	0.0	0.0	0.0	0.0	0.0	0.0	0.0	0.0	0.0	Eukaryota; __Opisthokonta; __Metazoa; __Gastrotricha; __Thaumastodermatidae; __Diplodasys; __Diplodasys_meloriae
HE4.SSU_904087	0.0	0.0	0.0	0.0	0.0	0.0	0.0	0.0	2.0	0.0	0.0	0.0	0.0	0.0	0.0	0.0	0.0	0.0	0.0	0.0	0.0	0.0	0.0	0.0	0.0	0.0	0.0	0.0	0.0	0.0	Eukaryota; __SAR; __Rhizaria; __Cercozoa; __Endomyxa; __Novel_Clade_10; __uncultured_freshwater_eukaryote
HE1.SSU_851985	0.0	0.0	0.0	0.0	2.0	0.0	0.0	0.0	0.0	0.0	0.0	0.0	0.0	0.0	0.0	0.0	0.0	0.0	0.0	0.0	0.0	0.0	0.0	0.0	0.0	0.0	0.0	0.0	0.0	0.0	Eukaryota; __SAR; __Stramenopiles; __Diatomea; __Coscinodiscophytina; __Fragilariales
HE6.SSU_370544	0.0	0.0	0.0	0.0	0.0	0.0	0.0	0.0	0.0	0.0	0.0	1.0	0.0	0.0	0.0	0.0	0.0	0.0	0.0	0.0	0.0	0.0	0.0	0.0	0.0	0.0	0.0	0.0	0.0	0.0	Eukaryota; __Opisthokonta; __Metazoa; __Nematoda; __Chromadorea; __Xyalidae
TF5.SSU_462400	0.0	0.0	0.0	0.0	0.0	0.0	0.0	0.0	0.0	0.0	0.0	0.0	0.0	0.0	0.0	0.0	0.0	0.0	0.0	0.0	0.0	0.0	0.0	0.0	0.0	3.0	0.0	0.0	0.0	0.0	Eukaryota; __SAR; __Rhizaria; __Cercozoa; __Incertae_Sedis; __Gymnophrys
TF3.SSU_926128	0.0	0.0	0.0	0.0	0.0	0.0	0.0	0.0	0.0	0.0	0.0	0.0	0.0	0.0	0.0	0.0	0.0	0.0	0.0	0.0	0.0	0.0	0.0	0.0	0.0	0.0	0.0	2.0	0.0	0.0	Eukaryota; __SAR; __Stramenopiles; __MAST-8; __uncultured_marine_archaeon
HE1.SSU_852798	0.0	0.0	0.0	0.0	2.0	0.0	0.0	0.0	0.0	0.0	0.0	0.0	0.0	0.0	0.0	0.0	0.0	0.0	0.0	0.0	0.0	0.0	0.0	0.0	0.0	0.0	0.0	0.0	0.0	0.0	Eukaryota; __Opisthokonta; __Metazoa; __Annelida; __Family_Incertae_Sedis; __Brania
HE9.SSU_318062	0.0	0.0	0.0	2.0	0.0	0.0	0.0	0.0	0.0	0.0	0.0	0.0	0.0	0.0	0.0	1.0	0.0	0.0	0.0	0.0	0.0	0.0	0.0	0.0	0.0	0.0	0.0	0.0	0.0	0.0	Eukaryota; __Opisthokonta; __Metazoa; __Annelida; __Family_Incertae_Sedis; __Paramphinome; __Paramphinome_jeffreysii
HE9.SSU_303295	1.0	0.0	0.0	2.0	0.0	0.0	0.0	0.0	0.0	0.0	0.0	0.0	0.0	0.0	0.0	0.0	0.0	0.0	0.0	0.0	0.0	0.0	0.0	0.0	0.0	0.0	0.0	0.0	0.0	0.0	Eukaryota; __Opisthokonta; __Metazoa; __Arthropoda; __Crustacea; __Maxillopoda
TF1.SSU_740987	0.0	0.0	0.0	0.0	0.0	0.0	0.0	0.0	0.0	0.0	0.0	0.0	0.0	0.0	0.0	0.0	0.0	0.0	0.0	0.0	0.0	0.0	0.0	0.0	0.0	0.0	2.0	0.0	0.0	0.0	Eukaryota; __SAR; __Stramenopiles; __MAST-1; __MAST-1_B
HF7.SSU_405964	0.0	0.0	0.0	1.0	0.0	0.0	0.0	0.0	0.0	0.0	0.0	1.0	0.0	0.0	0.0	0.0	0.0	1.0	0.0	0.0	0.0	0.0	0.0	0.0	0.0	0.0	0.0	0.0	0.0	0.0	Eukaryota; __Opisthokonta; __Metazoa; __Arthropoda; __Crustacea; __Ostracoda
TF5.SSU_452210	0.0	0.0	0.0	0.0	0.0	0.0	0.0	0.0	0.0	0.0	0.0	0.0	0.0	0.0	0.0	0.0	0.0	0.0	0.0	0.0	0.0	0.0	0.0	0.0	1.0	1.0	0.0	0.0	0.0	0.0	Eukaryota; __Opisthokonta; __Metazoa; __Annelida; __Family_Incertae_Sedis
TF6.SSU_72404	0.0	0.0	0.0	0.0	0.0	0.0	0.0	0.0	0.0	0.0	0.0	0.0	0.0	0.0	0.0	0.0	0.0	0.0	0.0	0.0	0.0	1.0	0.0	1.0	0.0	0.0	1.0	0.0	0.0	0.0	Eukaryota; __Opisthokonta; __Metazoa; __Arthropoda; __Crustacea; __Maxillopoda
HE1.SSU_864490	0.0	0.0	0.0	0.0	2.0	0.0	0.0	0.0	0.0	0.0	0.0	0.0	0.0	0.0	0.0	0.0	0.0	0.0	0.0	0.0	0.0	0.0	0.0	0.0	0.0	0.0	0.0	0.0	0.0	0.0	Eukaryota; __Opisthokonta; __Metazoa; __Mollusca; __Bivalvia; __Mytiloida; __Mytilus
TF1.SSU_687724	0.0	0.0	0.0	0.0	0.0	0.0	0.0	0.0	0.0	0.0	0.0	0.0	0.0	0.0	0.0	0.0	0.0	0.0	0.0	0.0	0.0	0.0	0.0	0.0	0.0	0.0	2.0	0.0	0.0	0.0	Eukaryota; __Opisthokonta; __Fungi; __LKM11; __uncultured_marine_picoeukaryote
HE9.SSU_307785	0.0	0.0	0.0	1.0	0.0	0.0	0.0	0.0	0.0	0.0	0.0	1.0	0.0	0.0	0.0	0.0	0.0	0.0	0.0	0.0	0.0	0.0	0.0	0.0	0.0	0.0	0.0	0.0	0.0	0.0	Eukaryota; __Incertae_Sedis; __Apusomonadidae; __Apusomonas; __Apusomonas_proboscidea
HE3.SSU_123859	0.0	1.0	0.0	0.0	0.0	0.0	0.0	0.0	0.0	0.0	0.0	0.0	0.0	0.0	0.0	0.0	0.0	0.0	0.0	0.0	0.0	0.0	0.0	0.0	0.0	0.0	0.0	0.0	0.0	0.0	Eukaryota; __Opisthokonta; __Metazoa; __Mollusca; __Polyplacophora; __Cryptoplacidae; __Cryptoplax; __Cryptoplax_japonica
TF6.SSU_88640	0.0	0.0	0.0	0.0	0.0	0.0	0.0	0.0	0.0	0.0	0.0	0.0	0.0	0.0	0.0	0.0	0.0	0.0	0.0	0.0	0.0	3.0	0.0	0.0	0.0	0.0	0.0	0.0	0.0	0.0	Eukaryota; __SAR; __Stramenopiles; __Peronosporomycetes
TF5.SSU_420565	0.0	0.0	0.0	1.0	0.0	0.0	0.0	0.0	1.0	0.0	0.0	0.0	0.0	0.0	0.0	0.0	0.0	0.0	0.0	0.0	0.0	0.0	0.0	0.0	0.0	2.0	1.0	0.0	0.0	0.0	Eukaryota; __SAR; __Rhizaria; __Cercozoa; __Thecofilosea
HE7.SSU_239349	0.0	0.0	0.0	0.0	0.0	0.0	0.0	1.0	0.0	0.0	0.0	0.0	0.0	0.0	0.0	0.0	0.0	0.0	0.0	0.0	0.0	0.0	0.0	0.0	0.0	0.0	0.0	0.0	0.0	0.0	Eukaryota; __Opisthokonta; __Metazoa; __Mollusca; __Bivalvia; __Palaeoheterodonta; __Neotrigonia
TS1.SSU_276529	0.0	0.0	0.0	0.0	0.0	0.0	0.0	0.0	0.0	0.0	0.0	0.0	0.0	0.0	0.0	0.0	0.0	0.0	0.0	0.0	0.0	0.0	1.0	0.0	0.0	0.0	0.0	0.0	0.0	0.0	Eukaryota; __Opisthokonta; __Metazoa; __Mollusca; __Bivalvia; __Heteroconchia; __Abra
TF6.SSU_39406	0.0	0.0	0.0	0.0	0.0	0.0	0.0	0.0	0.0	0.0	0.0	0.0	0.0	0.0	0.0	0.0	0.0	0.0	0.0	0.0	0.0	2.0	0.0	0.0	0.0	0.0	0.0	0.0	0.0	0.0	Eukaryota; __Opisthokonta; __Metazoa; __Annelida; __Family_Incertae_Sedis
HE7.SSU_233291	0.0	0.0	0.0	0.0	0.0	0.0	0.0	1.0	0.0	0.0	0.0	0.0	0.0	0.0	0.0	0.0	0.0	0.0	0.0	0.0	0.0	0.0	0.0	0.0	0.0	0.0	0.0	0.0	0.0	0.0	Eukaryota; __Opisthokonta; __Metazoa; __Annelida; __Family_Incertae_Sedis; __Polycirrus
HF4.SSU_627010	0.0	1.0	0.0	0.0	0.0	1.0	0.0	0.0	0.0	0.0	0.0	1.0	0.0	1.0	0.0	0.0	0.0	1.0	0.0	0.0	0.0	0.0	0.0	0.0	0.0	0.0	0.0	0.0	0.0	0.0	Eukaryota; __Opisthokonta; __Holozoa; __Ichthyosporea; __Rhinosporideacae; __Rhinosporidium
HE6.SSU_350454	0.0	0.0	0.0	0.0	0.0	0.0	0.0	0.0	0.0	0.0	0.0	1.0	0.0	0.0	0.0	0.0	0.0	0.0	0.0	0.0	0.0	0.0	0.0	0.0	0.0	0.0	0.0	0.0	0.0	0.0	Eukaryota; __Opisthokonta; __Metazoa; __Annelida; __Family_Incertae_Sedis; __Sphaerosyllis
HE1.SSU_852456	0.0	0.0	0.0	1.0	2.0	1.0	0.0	0.0	0.0	0.0	0.0	1.0	0.0	1.0	0.0	0.0	0.0	0.0	0.0	0.0	0.0	0.0	0.0	0.0	0.0	0.0	0.0	0.0	0.0	0.0	Eukaryota; __Opisthokonta; __Metazoa; __Arthropoda; __Crustacea; __Maxillopoda
HF2.SSU_202054	0.0	0.0	0.0	0.0	0.0	1.0	0.0	0.0	0.0	0.0	0.0	0.0	0.0	0.0	1.0	0.0	0.0	0.0	0.0	0.0	0.0	0.0	0.0	0.0	0.0	0.0	0.0	0.0	0.0	0.0	Eukaryota; __SAR; __Stramenopiles; __Diatomea; __Bacillariophytina; __Bacillariophyceae; __Rhaphoneis
HE6.SSU_365543	0.0	0.0	0.0	0.0	0.0	0.0	0.0	0.0	0.0	0.0	0.0	2.0	0.0	0.0	0.0	0.0	0.0	0.0	0.0	0.0	0.0	0.0	0.0	0.0	0.0	0.0	0.0	0.0	0.0	0.0	Eukaryota; __Opisthokonta; __Metazoa; __Arthropoda; __Crustacea; __Maxillopoda
HF1.SSU_780927	0.0	0.0	0.0	0.0	0.0	0.0	0.0	0.0	0.0	0.0	2.0	0.0	0.0	0.0	0.0	0.0	0.0	1.0	0.0	0.0	1.0	0.0	0.0	0.0	0.0	0.0	0.0	0.0	0.0	0.0	Eukaryota; __Opisthokonta; __Metazoa; __Nematoda; __Chromadorea; __Linhomoeidae; __Desmolaimus
TF1.SSU_746246	0.0	0.0	0.0	0.0	0.0	0.0	0.0	0.0	0.0	0.0	0.0	0.0	0.0	0.0	0.0	0.0	0.0	0.0	0.0	0.0	0.0	0.0	0.0	0.0	0.0	0.0	2.0	0.0	0.0	0.0	Eukaryota; __Opisthokonta; __Metazoa; __Arthropoda; __Crustacea; __Maxillopoda
TS1.SSU_277440	0.0	0.0	0.0	0.0	0.0	0.0	0.0	0.0	0.0	0.0	0.0	0.0	0.0	0.0	0.0	0.0	0.0	0.0	0.0	0.0	0.0	0.0	1.0	0.0	0.0	0.0	0.0	0.0	0.0	0.0	Eukaryota; __Opisthokonta; __Metazoa; __Mollusca; __Bivalvia; __Heteroconchia; __Abra
HF5.SSU_991243	0.0	0.0	0.0	0.0	0.0	0.0	0.0	0.0	0.0	2.0	0.0	0.0	0.0	0.0	0.0	0.0	0.0	0.0	0.0	0.0	0.0	0.0	0.0	0.0	0.0	0.0	0.0	0.0	0.0	0.0	Eukaryota; __Opisthokonta; __Metazoa
HE7.SSU_237201	0.0	0.0	0.0	1.0	0.0	0.0	0.0	1.0	0.0	0.0	0.0	0.0	0.0	0.0	0.0	0.0	0.0	0.0	0.0	0.0	0.0	0.0	0.0	0.0	0.0	0.0	0.0	0.0	0.0	0.0	Eukaryota; __SAR; __Stramenopiles; __Labyrinthulomycetes; __Thraustochytriaceae; __Aplanochytrium; __uncultured_eukaryote
HF4.SSU_617826	0.0	0.0	0.0	0.0	0.0	0.0	0.0	0.0	0.0	0.0	1.0	1.0	0.0	1.0	0.0	0.0	2.0	0.0	0.0	0.0	0.0	0.0	0.0	0.0	0.0	0.0	0.0	0.0	0.0	0.0	Eukaryota; __Opisthokonta; __Metazoa; __Annelida; __Family_Incertae_Sedis; __Annelida; __Trilobodrilus
TF5.SSU_455735	0.0	0.0	0.0	0.0	0.0	0.0	0.0	0.0	0.0	0.0	0.0	0.0	0.0	0.0	0.0	0.0	0.0	0.0	0.0	0.0	0.0	0.0	0.0	0.0	0.0	3.0	0.0	0.0	0.0	0.0	Eukaryota; __SAR; __Rhizaria; __Cercozoa; __Thecofilosea; __uncultured; __uncultured_cercozoan
TF3.SSU_966679	0.0	0.0	0.0	0.0	0.0	0.0	0.0	0.0	0.0	0.0	0.0	0.0	0.0	0.0	0.0	0.0	0.0	0.0	0.0	0.0	0.0	0.0	0.0	0.0	0.0	0.0	0.0	2.0	0.0	0.0	Eukaryota; __SAR; __Alveolata; __Protalveolata; __Syndiniales; __Amoebophrya
HF2.SSU_214031	0.0	0.0	0.0	0.0	0.0	0.0	0.0	1.0	0.0	0.0	1.0	0.0	0.0	0.0	1.0	0.0	0.0	0.0	0.0	0.0	0.0	0.0	0.0	0.0	0.0	0.0	0.0	0.0	0.0	0.0	Eukaryota; __Opisthokonta; __Fungi; __Glomeromycota; __Archaeospora
TF1.SSU_712302	0.0	0.0	0.0	0.0	0.0	0.0	0.0	0.0	0.0	0.0	0.0	0.0	1.0	0.0	0.0	0.0	0.0	0.0	0.0	0.0	0.0	0.0	0.0	0.0	0.0	0.0	2.0	0.0	0.0	0.0	Eukaryota; __SAR; __Alveolata; __Ciliophora; __Intramacronucleata; __Spirotrichea; __Hypotrichia; __Holosticha
HF2.SSU_211446	0.0	0.0	1.0	0.0	0.0	0.0	0.0	0.0	0.0	0.0	0.0	0.0	0.0	0.0	1.0	0.0	0.0	0.0	0.0	0.0	0.0	0.0	0.0	0.0	0.0	0.0	0.0	0.0	0.0	0.0	Eukaryota; __Incertae_Sedis; __Apusomonadidae; __Amastigomonas; __Amastigomonas_bermudensis
HF2.SSU_215113	0.0	0.0	0.0	1.0	0.0	0.0	0.0	0.0	0.0	0.0	1.0	0.0	0.0	0.0	1.0	0.0	0.0	0.0	0.0	0.0	0.0	0.0	0.0	0.0	0.0	0.0	0.0	0.0	0.0	0.0	Eukaryota; __Opisthokonta; __Fungi; __Chytridiomycota; __uncultured_Chytridiomycota
HE3.SSU_114505	0.0	2.0	0.0	0.0	0.0	0.0	0.0	0.0	1.0	0.0	0.0	0.0	0.0	0.0	0.0	0.0	0.0	0.0	0.0	0.0	0.0	0.0	0.0	0.0	0.0	0.0	0.0	0.0	0.0	0.0	Eukaryota; __Opisthokonta; __Metazoa; __Cephalochordata; __Family_Incertae_Sedis; __Branchiostoma; __Branchiostoma_floridae_Florida_lancelet
TF6.SSU_106651	0.0	0.0	0.0	0.0	0.0	0.0	0.0	0.0	0.0	0.0	0.0	0.0	0.0	0.0	0.0	0.0	0.0	0.0	0.0	0.0	0.0	2.0	0.0	0.0	0.0	0.0	0.0	0.0	0.0	0.0	Eukaryota; __SAR; __Rhizaria; __Cercozoa
HF9.SSU_3303	0.0	0.0	0.0	0.0	0.0	0.0	0.0	0.0	0.0	0.0	0.0	0.0	0.0	0.0	0.0	1.0	0.0	1.0	0.0	0.0	0.0	0.0	0.0	0.0	0.0	0.0	0.0	0.0	0.0	0.0	Eukaryota; __Opisthokonta; __Metazoa; __Annelida; __Family_Incertae_Sedis; __Polygordius
TF1.SSU_711258	0.0	0.0	0.0	0.0	0.0	0.0	0.0	0.0	1.0	0.0	0.0	0.0	0.0	0.0	0.0	0.0	0.0	0.0	0.0	0.0	0.0	1.0	0.0	0.0	0.0	0.0	2.0	0.0	0.0	0.0	Eukaryota; __SAR; __Stramenopiles; __Diatomea; __Bacillariophytina; __Mediophyceae; __Chaetoceros
TF5.SSU_424487	0.0	0.0	0.0	0.0	0.0	0.0	0.0	0.0	0.0	0.0	0.0	0.0	0.0	0.0	0.0	0.0	0.0	0.0	0.0	0.0	0.0	0.0	0.0	0.0	0.0	1.0	0.0	0.0	0.0	0.0	Eukaryota; __Opisthokonta; __Metazoa; __Annelida; __Family_Incertae_Sedis; __Polycirrus
HE6.SSU_363858	0.0	0.0	0.0	0.0	0.0	0.0	0.0	0.0	0.0	0.0	0.0	2.0	0.0	0.0	0.0	0.0	0.0	0.0	0.0	0.0	0.0	0.0	0.0	0.0	0.0	0.0	0.0	0.0	0.0	0.0	Eukaryota
TF5.SSU_433500	0.0	0.0	0.0	0.0	0.0	0.0	0.0	0.0	0.0	0.0	0.0	0.0	0.0	0.0	0.0	0.0	0.0	1.0	0.0	0.0	1.0	0.0	0.0	2.0	0.0	1.0	0.0	0.0	0.0	0.0	Eukaryota; __Opisthokonta; __Metazoa; __Arthropoda; __Crustacea; __Maxillopoda
HF2.SSU_213292	0.0	0.0	0.0	0.0	0.0	0.0	0.0	0.0	1.0	0.0	1.0	0.0	0.0	0.0	2.0	0.0	0.0	0.0	0.0	0.0	0.0	0.0	0.0	0.0	0.0	0.0	0.0	0.0	0.0	0.0	Eukaryota; __Opisthokonta; __Metazoa; __Arthropoda; __Hexapoda; __Insecta
HE1.SSU_853286	0.0	0.0	0.0	0.0	1.0	0.0	0.0	0.0	0.0	0.0	0.0	0.0	0.0	0.0	0.0	0.0	0.0	0.0	0.0	0.0	0.0	0.0	0.0	0.0	0.0	0.0	1.0	0.0	0.0	0.0	Eukaryota; __Opisthokonta; __Fungi; __Chytridiomycota
HE6.SSU_363817	0.0	0.0	1.0	0.0	0.0	0.0	0.0	0.0	1.0	0.0	0.0	1.0	0.0	0.0	0.0	1.0	0.0	0.0	0.0	0.0	0.0	0.0	0.0	0.0	0.0	0.0	1.0	0.0	0.0	0.0	Eukaryota; __SAR; __Rhizaria; __Cercozoa; __Novel_Clade_Gran-4
HE5.SSU_175509	0.0	0.0	0.0	0.0	0.0	2.0	0.0	0.0	0.0	0.0	0.0	0.0	1.0	0.0	0.0	0.0	0.0	0.0	0.0	0.0	0.0	0.0	0.0	0.0	0.0	0.0	0.0	0.0	0.0	0.0	Eukaryota; __Opisthokonta; __Metazoa; __Arthropoda; __Crustacea; __Maxillopoda
HE6.SSU_362888	0.0	0.0	0.0	0.0	0.0	0.0	0.0	0.0	0.0	0.0	0.0	2.0	0.0	0.0	0.0	0.0	0.0	0.0	0.0	0.0	0.0	0.0	0.0	0.0	0.0	0.0	0.0	0.0	0.0	0.0	Eukaryota; __SAR; __Alveolata; __Ciliophora; __Intramacronucleata; __Litostomatea; __Trichostomatia; __Macropodinium
TF5.SSU_456649	0.0	0.0	0.0	0.0	0.0	0.0	0.0	0.0	0.0	0.0	0.0	0.0	0.0	0.0	0.0	0.0	0.0	0.0	0.0	0.0	0.0	0.0	0.0	0.0	0.0	2.0	0.0	0.0	0.0	0.0	Eukaryota; __SAR; __Stramenopiles; __C2-E039; __uncultured_labyrinthulid
HE3.SSU_112243	0.0	2.0	0.0	0.0	0.0	0.0	0.0	0.0	0.0	0.0	0.0	0.0	0.0	0.0	0.0	0.0	0.0	0.0	0.0	0.0	0.0	0.0	0.0	0.0	0.0	0.0	0.0	0.0	0.0	0.0	Eukaryota; __Opisthokonta; __Metazoa; __Arthropoda; __Crustacea; __Maxillopoda
TF1.SSU_738822	0.0	0.0	0.0	0.0	0.0	0.0	0.0	0.0	0.0	0.0	0.0	0.0	0.0	0.0	0.0	0.0	0.0	0.0	0.0	0.0	0.0	0.0	0.0	0.0	0.0	0.0	2.0	0.0	0.0	0.0	Eukaryota; __Opisthokonta; __Fungi
HF6.SSU_336706	0.0	0.0	0.0	0.0	0.0	1.0	0.0	0.0	0.0	0.0	0.0	1.0	0.0	0.0	0.0	0.0	2.0	0.0	0.0	0.0	0.0	0.0	0.0	0.0	0.0	0.0	0.0	0.0	0.0	0.0	Eukaryota; __Opisthokonta; __Metazoa; __Arthropoda; __Crustacea; __Maxillopoda
TF6.SSU_33935	0.0	0.0	0.0	0.0	1.0	0.0	0.0	0.0	0.0	0.0	0.0	0.0	0.0	0.0	0.0	0.0	0.0	0.0	0.0	0.0	0.0	1.0	0.0	0.0	0.0	0.0	0.0	0.0	0.0	0.0	Eukaryota; __Opisthokonta; __Metazoa; __Nematoda; __Chromadorea
TF1.SSU_711339	0.0	0.0	0.0	0.0	0.0	0.0	0.0	0.0	0.0	0.0	0.0	0.0	0.0	0.0	0.0	0.0	0.0	0.0	0.0	0.0	0.0	0.0	0.0	0.0	1.0	0.0	1.0	0.0	0.0	0.0	Eukaryota; __Opisthokonta; __Metazoa; __Arthropoda; __Crustacea; __Maxillopoda
HF9.SSU_6456	0.0	0.0	0.0	0.0	0.0	0.0	0.0	0.0	0.0	0.0	0.0	0.0	0.0	0.0	0.0	2.0	0.0	0.0	0.0	0.0	0.0	0.0	0.0	0.0	0.0	0.0	0.0	0.0	0.0	0.0	Eukaryota; __Opisthokonta; __Metazoa; __Nemertea
HF6.SSU_322756	0.0	0.0	0.0	0.0	0.0	0.0	0.0	0.0	0.0	0.0	0.0	1.0	0.0	0.0	0.0	0.0	2.0	0.0	0.0	0.0	0.0	0.0	0.0	0.0	0.0	0.0	0.0	0.0	0.0	0.0	Eukaryota; __Opisthokonta; __Fungi; __Ascomycota; __Pezizomycotina; __Sordariomycetes; __Chaetomium; __Chaetomium_globosum
HF2.SSU_198875	0.0	0.0	0.0	0.0	0.0	0.0	0.0	0.0	0.0	0.0	0.0	0.0	0.0	0.0	3.0	0.0	1.0	0.0	0.0	0.0	0.0	0.0	0.0	0.0	0.0	1.0	0.0	0.0	0.0	0.0	Eukaryota; __Opisthokonta; __Metazoa; __Gastrotricha; __Chaetonotidae; __uncultured_eukaryote
TF5.SSU_442625	0.0	0.0	0.0	0.0	0.0	0.0	0.0	0.0	0.0	0.0	0.0	0.0	0.0	0.0	0.0	0.0	0.0	0.0	0.0	0.0	0.0	1.0	0.0	0.0	0.0	1.0	0.0	0.0	0.0	0.0	Eukaryota; __Opisthokonta; __Metazoa; __Cnidaria; __Scyphozoa; __Cyanea
TF5.SSU_453523	0.0	0.0	0.0	0.0	0.0	0.0	0.0	0.0	0.0	0.0	0.0	0.0	0.0	0.0	0.0	0.0	0.0	0.0	0.0	0.0	0.0	0.0	0.0	0.0	0.0	2.0	0.0	0.0	0.0	0.0	Eukaryota; __SAR; __Stramenopiles; __Labyrinthulomycetes; __PW19
HE3.SSU_118424	0.0	1.0	0.0	0.0	0.0	0.0	0.0	0.0	0.0	0.0	0.0	0.0	0.0	0.0	0.0	0.0	0.0	0.0	0.0	0.0	0.0	0.0	0.0	0.0	0.0	0.0	0.0	0.0	0.0	0.0	Eukaryota; __Opisthokonta; __Metazoa; __Nematoda; __Enoplea; __Oxystominidae; __Oxystomina
HF1.SSU_770241	2.0	1.0	0.0	0.0	0.0	0.0	0.0	0.0	0.0	0.0	1.0	0.0	1.0	1.0	0.0	0.0	0.0	0.0	0.0	0.0	0.0	0.0	0.0	0.0	0.0	0.0	0.0	0.0	0.0	0.0	Eukaryota; __Opisthokonta; __Metazoa; __Arthropoda; __Crustacea; __Maxillopoda
TF1.SSU_682933	0.0	0.0	0.0	0.0	0.0	0.0	0.0	0.0	0.0	0.0	0.0	0.0	0.0	0.0	0.0	0.0	0.0	0.0	0.0	0.0	0.0	0.0	0.0	0.0	0.0	0.0	2.0	0.0	0.0	0.0	Eukaryota; __Opisthokonta; __Fungi; __LKM11; __uncultured_Banisveld_eukaryote
HF9.SSU_17250	0.0	0.0	0.0	0.0	0.0	0.0	0.0	0.0	0.0	0.0	0.0	0.0	0.0	0.0	0.0	1.0	0.0	0.0	0.0	0.0	0.0	0.0	0.0	0.0	0.0	0.0	0.0	0.0	0.0	0.0	Eukaryota; __Opisthokonta; __Metazoa; __Nematoda; __Enoplea; __Enoplidae; __Enoploides
TF1.SSU_717219	0.0	0.0	0.0	0.0	0.0	0.0	0.0	0.0	0.0	0.0	0.0	0.0	0.0	0.0	0.0	0.0	0.0	0.0	0.0	0.0	0.0	0.0	0.0	0.0	0.0	0.0	2.0	0.0	0.0	0.0	Eukaryota; __SAR; __Rhizaria; __Cercozoa; __Novel_Clade_Gran-3; __uncultured_eukaryote
TS3.SSU_470709	0.0	0.0	0.0	0.0	0.0	0.0	0.0	0.0	0.0	0.0	0.0	0.0	0.0	0.0	0.0	0.0	0.0	0.0	0.0	0.0	1.0	0.0	0.0	1.0	0.0	0.0	0.0	0.0	0.0	0.0	Eukaryota; __Opisthokonta; __Metazoa; __Annelida; __Family_Incertae_Sedis
TS6.SSU_554161	0.0	0.0	0.0	0.0	0.0	0.0	0.0	0.0	0.0	0.0	0.0	0.0	0.0	0.0	0.0	0.0	0.0	0.0	0.0	0.0	0.0	0.0	0.0	2.0	0.0	0.0	0.0	0.0	0.0	0.0	Eukaryota; __Opisthokonta; __Metazoa; __Annelida; __Family_Incertae_Sedis; __Harmothoe; __Harmothoe_imbricata
HE3.SSU_116537	0.0	1.0	0.0	0.0	0.0	0.0	0.0	0.0	0.0	0.0	0.0	0.0	0.0	0.0	0.0	0.0	0.0	0.0	0.0	0.0	0.0	0.0	0.0	0.0	0.0	0.0	0.0	0.0	0.0	0.0	Eukaryota; __Opisthokonta; __Metazoa; __Nemertea; __Family_Incertae_Sedis; __Cephalothrix
HE6.SSU_357584	0.0	0.0	0.0	0.0	0.0	0.0	0.0	0.0	0.0	0.0	0.0	1.0	0.0	0.0	0.0	0.0	0.0	0.0	0.0	0.0	0.0	0.0	0.0	0.0	0.0	0.0	0.0	0.0	0.0	0.0	Eukaryota; __SAR; __Alveolata; __Dinoflagellata; __Dinophyceae; __Gymnodiniphycidae; __Suessiaceae
TS6.SSU_562538	0.0	0.0	0.0	0.0	0.0	0.0	0.0	0.0	0.0	0.0	0.0	0.0	0.0	0.0	0.0	0.0	0.0	0.0	0.0	0.0	0.0	0.0	0.0	2.0	0.0	0.0	0.0	0.0	0.0	0.0	Eukaryota; __Opisthokonta; __Metazoa; __Annelida; __Family_Incertae_Sedis
HF7.SSU_407778	0.0	0.0	0.0	0.0	0.0	0.0	0.0	0.0	0.0	0.0	0.0	0.0	0.0	0.0	0.0	0.0	0.0	2.0	0.0	0.0	0.0	0.0	0.0	0.0	0.0	0.0	0.0	0.0	0.0	0.0	Eukaryota; __SAR; __Stramenopiles; __MAST-2; __uncultured_freshwater_eukaryote
HF8.SSU_785845	0.0	0.0	0.0	0.0	0.0	0.0	0.0	0.0	0.0	0.0	0.0	0.0	2.0	0.0	0.0	0.0	0.0	0.0	0.0	0.0	0.0	0.0	0.0	0.0	0.0	0.0	0.0	0.0	0.0	0.0	Eukaryota; __Opisthokonta; __Metazoa; __Annelida; __Family_Incertae_Sedis; __Polycirrus
TS2.SSU_825831	0.0	0.0	0.0	0.0	0.0	0.0	0.0	0.0	0.0	0.0	0.0	0.0	0.0	0.0	0.0	0.0	0.0	0.0	0.0	1.0	2.0	0.0	0.0	0.0	0.0	0.0	0.0	0.0	0.0	0.0	Eukaryota; __Opisthokonta; __Metazoa; __Annelida; __Family_Incertae_Sedis
HF1.SSU_763435	0.0	0.0	0.0	0.0	0.0	0.0	0.0	0.0	0.0	0.0	2.0	0.0	0.0	0.0	0.0	0.0	0.0	0.0	0.0	0.0	0.0	0.0	0.0	0.0	0.0	0.0	0.0	0.0	0.0	0.0	Eukaryota; __SAR; __Rhizaria; __Cercozoa; __Thecofilosea; __Cryomonadida; __Protaspidae
HF9.SSU_27550	0.0	0.0	0.0	0.0	0.0	0.0	0.0	0.0	1.0	0.0	0.0	0.0	0.0	0.0	0.0	2.0	0.0	0.0	0.0	0.0	0.0	0.0	0.0	0.0	0.0	0.0	0.0	0.0	0.0	0.0	Eukaryota; __Opisthokonta; __Metazoa; __Arthropoda; __Crustacea; __Maxillopoda
HF8.SSU_791231	0.0	0.0	0.0	0.0	0.0	0.0	0.0	0.0	0.0	0.0	0.0	0.0	2.0	0.0	0.0	0.0	0.0	0.0	0.0	0.0	0.0	0.0	0.0	0.0	0.0	0.0	0.0	0.0	0.0	0.0	Eukaryota; __Opisthokonta; __Metazoa; __Annelida; __Family_Incertae_Sedis
HE7.SSU_251485	0.0	0.0	0.0	0.0	0.0	0.0	0.0	2.0	0.0	0.0	0.0	0.0	0.0	0.0	0.0	0.0	0.0	0.0	0.0	0.0	0.0	0.0	0.0	0.0	0.0	0.0	0.0	0.0	0.0	0.0	Eukaryota; __Archaeplastida; __Chloroplastida; __Chlorophyta; __Trebouxiophyceae
HE2.SSU_658851	1.0	0.0	0.0	0.0	0.0	0.0	0.0	0.0	0.0	0.0	0.0	0.0	0.0	0.0	0.0	0.0	0.0	0.0	0.0	0.0	0.0	0.0	0.0	0.0	0.0	0.0	0.0	0.0	0.0	0.0	Eukaryota; __Opisthokonta; __Metazoa; __Mollusca; __Bivalvia; __Mytiloida; __Mytilus; __Mytilus_trossulus_common_blue_mussel
HE2.SSU_637135	1.0	0.0	0.0	0.0	0.0	0.0	1.0	0.0	0.0	0.0	0.0	0.0	0.0	0.0	1.0	0.0	0.0	0.0	0.0	0.0	0.0	0.0	0.0	0.0	0.0	0.0	0.0	0.0	0.0	0.0	Eukaryota; __Opisthokonta; __Metazoa; __Nematoda; __Chromadorea; __Chromadoridae; __uncultured_nematode
HE8.SSU_831446	0.0	1.0	1.0	0.0	2.0	0.0	0.0	0.0	0.0	0.0	0.0	0.0	0.0	0.0	0.0	0.0	0.0	0.0	0.0	0.0	0.0	0.0	0.0	0.0	0.0	0.0	0.0	0.0	0.0	0.0	Eukaryota; __Incertae_Sedis; __Apusomonadidae; __Amastigomonas; __Amastigomonas_bermudensis
TF1.SSU_737681	0.0	0.0	0.0	0.0	0.0	0.0	0.0	0.0	0.0	0.0	0.0	0.0	0.0	0.0	0.0	0.0	0.0	0.0	0.0	0.0	0.0	0.0	0.0	0.0	0.0	0.0	2.0	0.0	0.0	0.0	Eukaryota; __Opisthokonta; __Holozoa; __Ichthyosporea; __Rhinosporideacae; __Rhinosporidium
HE4.SSU_912322	0.0	0.0	0.0	0.0	1.0	0.0	0.0	0.0	1.0	0.0	0.0	0.0	0.0	2.0	1.0	0.0	0.0	0.0	0.0	0.0	0.0	0.0	0.0	0.0	0.0	0.0	0.0	0.0	0.0	0.0	Eukaryota; __SAR; __Stramenopiles; __Diatomea; __Bacillariophytina
HE9.SSU_305201	0.0	0.0	0.0	1.0	0.0	1.0	0.0	0.0	0.0	0.0	0.0	0.0	0.0	0.0	0.0	0.0	0.0	0.0	0.0	0.0	0.0	0.0	0.0	0.0	0.0	0.0	0.0	0.0	0.0	0.0	Eukaryota; __Opisthokonta; __Metazoa; __Cephalochordata; __Family_Incertae_Sedis; __Branchiostoma; __Branchiostoma_floridae_Florida_lancelet
TF1.SSU_695474	0.0	0.0	0.0	0.0	0.0	0.0	0.0	0.0	0.0	0.0	0.0	0.0	0.0	0.0	1.0	0.0	0.0	0.0	0.0	0.0	0.0	0.0	0.0	0.0	0.0	0.0	2.0	0.0	0.0	0.0	Eukaryota; __SAR; __Stramenopiles; __Peronosporomycetes; __Halodaphnea
HE1.SSU_858060	2.0	0.0	0.0	0.0	1.0	0.0	0.0	0.0	0.0	0.0	0.0	0.0	0.0	0.0	0.0	0.0	0.0	0.0	0.0	0.0	0.0	0.0	0.0	0.0	0.0	0.0	0.0	0.0	0.0	0.0	Eukaryota; __Opisthokonta; __Metazoa; __Nematoda; __Chromadorea; __Chromadoridae; __uncultured_nematode
HE1.SSU_854209	0.0	0.0	1.0	0.0	1.0	1.0	0.0	0.0	0.0	0.0	0.0	1.0	0.0	2.0	0.0	0.0	0.0	1.0	0.0	0.0	0.0	0.0	0.0	0.0	0.0	0.0	0.0	0.0	0.0	0.0	Eukaryota; __Opisthokonta; __Metazoa; __Mollusca; __Gastropoda; __Heterobranchia
HE1.SSU_851557	0.0	0.0	0.0	0.0	1.0	0.0	0.0	0.0	0.0	0.0	0.0	0.0	0.0	0.0	0.0	0.0	0.0	0.0	0.0	0.0	0.0	0.0	0.0	0.0	0.0	0.0	0.0	0.0	0.0	0.0	Eukaryota; __SAR; __Rhizaria; __Cercozoa; __Novel_Clade_12
TF6.SSU_97451	0.0	0.0	0.0	0.0	0.0	0.0	0.0	0.0	0.0	0.0	0.0	0.0	0.0	0.0	0.0	0.0	0.0	0.0	0.0	0.0	0.0	3.0	0.0	0.0	0.0	0.0	0.0	0.0	0.0	0.0	Eukaryota; __Opisthokonta; __Holozoa; __Choanomonada; __Acanthoecida
HE2.SSU_641876	1.0	0.0	0.0	0.0	0.0	0.0	0.0	0.0	0.0	0.0	0.0	0.0	0.0	0.0	0.0	0.0	0.0	0.0	0.0	0.0	0.0	0.0	0.0	0.0	0.0	0.0	0.0	0.0	0.0	0.0	Eukaryota; __Kathablepharidae
HF2.SSU_202771	0.0	0.0	0.0	0.0	0.0	0.0	0.0	0.0	0.0	0.0	0.0	0.0	0.0	0.0	2.0	0.0	0.0	0.0	0.0	0.0	0.0	0.0	0.0	0.0	0.0	0.0	0.0	0.0	0.0	0.0	Eukaryota; __SAR; __Stramenopiles; __Diatomea; __Bacillariophytina; __Bacillariophyceae
TF1.SSU_725977	0.0	0.0	0.0	0.0	0.0	0.0	0.0	0.0	0.0	0.0	0.0	0.0	0.0	0.0	0.0	0.0	0.0	0.0	0.0	0.0	0.0	0.0	0.0	0.0	0.0	0.0	1.0	0.0	0.0	0.0	Eukaryota; __SAR; __Stramenopiles; __Diatomea; __Bacillariophytina; __Mediophyceae
HF9.SSU_20835	0.0	0.0	0.0	0.0	0.0	0.0	0.0	0.0	0.0	0.0	0.0	0.0	0.0	0.0	0.0	1.0	0.0	0.0	0.0	0.0	0.0	0.0	0.0	0.0	0.0	0.0	0.0	0.0	0.0	0.0	Eukaryota; __SAR; __Stramenopiles; __Peronosporomycetes; __Phytophthora
TF1.SSU_710490	0.0	0.0	0.0	0.0	0.0	0.0	0.0	0.0	0.0	0.0	0.0	0.0	0.0	0.0	0.0	0.0	0.0	0.0	0.0	0.0	0.0	0.0	0.0	0.0	0.0	0.0	1.0	0.0	0.0	0.0	Eukaryota; __Opisthokonta; __Metazoa; __Arthropoda; __Crustacea; __Ostracoda
HF2.SSU_205984	0.0	0.0	0.0	0.0	0.0	0.0	0.0	0.0	0.0	1.0	0.0	0.0	0.0	3.0	1.0	1.0	0.0	0.0	0.0	0.0	0.0	0.0	0.0	0.0	0.0	0.0	0.0	0.0	0.0	0.0	Eukaryota; __Opisthokonta; __Metazoa; __Annelida; __Family_Incertae_Sedis; __Pisione; __Pisione_remota
HF4.SSU_611131	0.0	0.0	0.0	0.0	2.0	0.0	0.0	0.0	0.0	0.0	0.0	1.0	0.0	1.0	0.0	0.0	0.0	0.0	0.0	0.0	0.0	0.0	0.0	0.0	0.0	0.0	0.0	0.0	0.0	0.0	Eukaryota; __Opisthokonta; __Metazoa; __Echinodermata; __Family_Incertae_Sedis
HF6.SSU_320917	0.0	0.0	0.0	0.0	0.0	0.0	0.0	0.0	0.0	0.0	0.0	0.0	0.0	0.0	0.0	0.0	1.0	0.0	0.0	0.0	0.0	0.0	0.0	0.0	0.0	0.0	0.0	0.0	0.0	0.0	Eukaryota; __Opisthokonta; __Metazoa; __Annelida; __Family_Incertae_Sedis; __Phyllodoce
TF1.SSU_726753	0.0	0.0	0.0	0.0	0.0	0.0	0.0	0.0	0.0	0.0	0.0	0.0	0.0	0.0	0.0	0.0	0.0	0.0	0.0	0.0	0.0	0.0	0.0	0.0	0.0	0.0	2.0	0.0	0.0	0.0	Eukaryota; __Incertae_Sedis; __Apusomonadidae; __Apusomonas; __Apusomonas_proboscidea
TF5.SSU_457206	0.0	0.0	0.0	0.0	0.0	0.0	0.0	0.0	0.0	0.0	0.0	0.0	0.0	0.0	0.0	0.0	0.0	0.0	0.0	0.0	0.0	0.0	0.0	0.0	0.0	1.0	0.0	0.0	0.0	0.0	Eukaryota; __SAR; __Rhizaria; __Cercozoa; __Endomyxa; __Vampyrellidae; __uncultured
TF3.SSU_932116	0.0	0.0	0.0	0.0	0.0	0.0	0.0	0.0	0.0	0.0	0.0	0.0	0.0	0.0	0.0	0.0	0.0	0.0	0.0	0.0	0.0	0.0	0.0	0.0	0.0	0.0	0.0	2.0	0.0	0.0	Eukaryota; __Opisthokonta; __Fungi
TS3.SSU_503845	0.0	0.0	0.0	0.0	0.0	0.0	0.0	0.0	0.0	0.0	0.0	0.0	0.0	0.0	0.0	0.0	0.0	0.0	0.0	0.0	2.0	0.0	0.0	0.0	0.0	0.0	0.0	0.0	0.0	0.0	Eukaryota; __Opisthokonta; __Metazoa; __Platyhelminthes; __Turbellaria; __Rhabdocoela; __Proxenetes
HF5.SSU_995414	0.0	0.0	0.0	0.0	0.0	0.0	0.0	0.0	0.0	2.0	0.0	0.0	0.0	0.0	0.0	0.0	0.0	0.0	0.0	0.0	0.0	0.0	0.0	0.0	0.0	0.0	0.0	0.0	0.0	0.0	Eukaryota; __Opisthokonta; __Metazoa; __Nematoda; __Enoplea; __Rhabdolaimidae
HF7.SSU_394208	0.0	0.0	0.0	1.0	0.0	0.0	0.0	0.0	0.0	0.0	0.0	0.0	0.0	0.0	0.0	0.0	0.0	2.0	0.0	0.0	0.0	0.0	0.0	0.0	0.0	0.0	0.0	0.0	0.0	0.0	Eukaryota; __Opisthokonta; __Metazoa; __Annelida; __Family_Incertae_Sedis
HE6.SSU_380090	0.0	0.0	0.0	0.0	0.0	0.0	0.0	0.0	0.0	0.0	0.0	1.0	0.0	0.0	0.0	0.0	0.0	0.0	0.0	0.0	0.0	0.0	0.0	0.0	0.0	0.0	0.0	0.0	0.0	0.0	Eukaryota; __SAR; __Rhizaria; __Cercozoa; __Endomyxa
TF6.SSU_36779	0.0	0.0	0.0	0.0	0.0	0.0	0.0	0.0	0.0	0.0	0.0	0.0	0.0	0.0	0.0	0.0	0.0	0.0	0.0	0.0	0.0	1.0	0.0	0.0	0.0	0.0	0.0	0.0	0.0	0.0	Eukaryota; __SAR; __Rhizaria; __Cercozoa; __Silicofilosea; __Euglyphida; __Paulinellidae; __Paulinella; __Paulinella_chromatophora
HF9.SSU_26078	0.0	0.0	0.0	0.0	1.0	0.0	0.0	0.0	0.0	0.0	0.0	1.0	0.0	0.0	0.0	1.0	0.0	0.0	0.0	0.0	0.0	0.0	0.0	0.0	0.0	0.0	0.0	0.0	0.0	0.0	Eukaryota; __Opisthokonta; __Fungi; __Ascomycota; __Saccharomycotina; __Saccharomycetes; __Saccharomycetales
HF4.SSU_613178	1.0	0.0	0.0	0.0	0.0	0.0	0.0	0.0	0.0	0.0	0.0	0.0	0.0	2.0	0.0	0.0	0.0	0.0	0.0	0.0	0.0	0.0	0.0	0.0	0.0	0.0	0.0	0.0	0.0	0.0	Eukaryota; __Opisthokonta; __Metazoa; __Annelida; __Family_Incertae_Sedis; __Annelida; __Trilobodrilus
TF3.SSU_976158	0.0	0.0	0.0	0.0	0.0	0.0	0.0	0.0	0.0	0.0	0.0	0.0	0.0	0.0	0.0	0.0	0.0	0.0	0.0	0.0	0.0	0.0	0.0	0.0	0.0	0.0	0.0	1.0	0.0	0.0	Eukaryota; __Opisthokonta; __Fungi; __LKM11
HE9.SSU_313457	2.0	0.0	0.0	1.0	0.0	0.0	0.0	0.0	1.0	0.0	0.0	0.0	0.0	0.0	0.0	0.0	0.0	0.0	0.0	0.0	0.0	0.0	0.0	0.0	0.0	0.0	0.0	0.0	0.0	0.0	Eukaryota; __Opisthokonta; __Metazoa; __Annelida; __Family_Incertae_Sedis; __Sphaerosyllis
HF2.SSU_214123	0.0	0.0	0.0	0.0	0.0	0.0	0.0	0.0	0.0	0.0	0.0	0.0	0.0	0.0	1.0	0.0	0.0	0.0	0.0	0.0	0.0	0.0	0.0	0.0	0.0	0.0	0.0	0.0	0.0	0.0	Eukaryota; __Opisthokonta; __Metazoa; __Nemertea; __Family_Incertae_Sedis; __Cephalothrix; __Cephalothrix_hongkongiensis
HF4.SSU_610880	0.0	0.0	0.0	0.0	1.0	0.0	0.0	0.0	0.0	1.0	0.0	1.0	1.0	3.0	3.0	0.0	1.0	1.0	0.0	0.0	0.0	1.0	0.0	0.0	0.0	1.0	4.0	1.0	0.0	0.0	Eukaryota; __Opisthokonta; __Holozoa; __Corallochytrium
HF7.SSU_404207	0.0	0.0	0.0	0.0	0.0	0.0	0.0	0.0	0.0	0.0	0.0	0.0	0.0	0.0	0.0	0.0	0.0	1.0	0.0	0.0	0.0	0.0	0.0	0.0	0.0	0.0	0.0	0.0	0.0	0.0	Eukaryota; __Opisthokonta; __Metazoa; __Annelida; __Family_Incertae_Sedis; __Scoloplos; __Scoloplos_armiger
TS6.SSU_562093	0.0	0.0	0.0	0.0	0.0	0.0	0.0	0.0	0.0	0.0	0.0	0.0	0.0	0.0	0.0	0.0	0.0	0.0	0.0	0.0	0.0	0.0	0.0	2.0	0.0	0.0	0.0	0.0	0.0	0.0	Eukaryota; __Opisthokonta; __Metazoa; __Echinodermata; __Family_Incertae_Sedis
TF1.SSU_684518	0.0	0.0	0.0	0.0	0.0	0.0	0.0	0.0	0.0	0.0	0.0	0.0	0.0	0.0	0.0	0.0	0.0	0.0	0.0	0.0	0.0	0.0	0.0	0.0	0.0	0.0	2.0	2.0	0.0	0.0	Eukaryota; __SAR; __Rhizaria; __Cercozoa; __Thecofilosea; __NOR26
HE7.SSU_247799	0.0	0.0	0.0	0.0	0.0	0.0	0.0	1.0	0.0	0.0	0.0	0.0	0.0	0.0	0.0	0.0	0.0	0.0	0.0	0.0	0.0	0.0	0.0	0.0	0.0	0.0	0.0	0.0	0.0	0.0	Eukaryota; __Opisthokonta; __Metazoa; __Arthropoda; __Crustacea; __Maxillopoda
TS1.SSU_270373	0.0	0.0	0.0	0.0	0.0	0.0	0.0	0.0	0.0	0.0	0.0	0.0	0.0	0.0	0.0	0.0	0.0	0.0	0.0	0.0	0.0	0.0	1.0	0.0	0.0	0.0	0.0	0.0	0.0	0.0	Eukaryota; __Opisthokonta; __Metazoa; __Annelida; __Family_Incertae_Sedis
HE6.SSU_370909	0.0	0.0	0.0	0.0	0.0	0.0	0.0	0.0	0.0	0.0	0.0	1.0	0.0	0.0	0.0	0.0	0.0	0.0	0.0	0.0	0.0	0.0	0.0	0.0	0.0	0.0	0.0	0.0	0.0	0.0	Eukaryota; __SAR; __Rhizaria; __Cercozoa; __Silicofilosea
HE5.SSU_182045	0.0	0.0	0.0	0.0	0.0	1.0	0.0	0.0	0.0	0.0	0.0	1.0	0.0	0.0	0.0	0.0	0.0	0.0	0.0	0.0	0.0	0.0	0.0	0.0	0.0	0.0	0.0	0.0	0.0	0.0	Eukaryota; __Kathablepharidae; __Katablepharis
HE8.SSU_844427	0.0	0.0	1.0	0.0	0.0	0.0	0.0	0.0	0.0	0.0	0.0	0.0	0.0	0.0	0.0	0.0	0.0	0.0	0.0	0.0	0.0	0.0	0.0	0.0	0.0	0.0	0.0	0.0	0.0	0.0	Eukaryota; __SAR; __Rhizaria; __Cercozoa; __Silicofilosea; __Thaumatomonadida; __Thaumatomonadidae; __D6; __uncultured_cercozoan
TF5.SSU_465209	0.0	0.0	0.0	0.0	0.0	0.0	0.0	0.0	0.0	0.0	0.0	0.0	0.0	0.0	0.0	0.0	0.0	0.0	0.0	0.0	0.0	0.0	0.0	0.0	0.0	1.0	0.0	0.0	0.0	0.0	Eukaryota
TF1.SSU_708617	0.0	0.0	0.0	0.0	0.0	0.0	0.0	0.0	0.0	0.0	0.0	0.0	0.0	0.0	0.0	0.0	0.0	0.0	0.0	0.0	0.0	0.0	0.0	0.0	0.0	0.0	2.0	0.0	0.0	0.0	Eukaryota; __Incertae_Sedis; __Apusomonadidae
TS3.SSU_501962	0.0	0.0	0.0	0.0	0.0	0.0	0.0	0.0	0.0	0.0	0.0	0.0	0.0	0.0	0.0	0.0	0.0	0.0	0.0	0.0	3.0	0.0	0.0	0.0	0.0	0.0	0.0	0.0	0.0	0.0	Eukaryota; __Opisthokonta; __Metazoa; __Annelida; __Family_Incertae_Sedis
TS4.SSU_538464	0.0	0.0	0.0	0.0	0.0	0.0	0.0	0.0	0.0	0.0	0.0	0.0	0.0	0.0	0.0	0.0	0.0	0.0	1.0	0.0	0.0	0.0	0.0	0.0	0.0	0.0	0.0	0.0	0.0	0.0	Eukaryota; __Opisthokonta; __Metazoa; __Annelida; __Family_Incertae_Sedis
TF1.SSU_719078	0.0	0.0	0.0	0.0	0.0	0.0	0.0	0.0	0.0	0.0	0.0	1.0	0.0	0.0	0.0	0.0	0.0	0.0	0.0	0.0	0.0	0.0	0.0	0.0	0.0	0.0	2.0	0.0	0.0	0.0	Eukaryota; __Incertae_Sedis; __Apusomonadidae; __Apusomonas
TF1.SSU_708568	0.0	0.0	0.0	0.0	0.0	0.0	0.0	0.0	0.0	0.0	0.0	0.0	0.0	0.0	0.0	0.0	0.0	0.0	0.0	0.0	0.0	0.0	0.0	0.0	0.0	0.0	2.0	0.0	0.0	0.0	Eukaryota; __SAR; __Stramenopiles; __MAST-1; __MAST-1_C
HF4.SSU_633148	0.0	0.0	0.0	0.0	0.0	0.0	0.0	0.0	0.0	0.0	0.0	0.0	0.0	1.0	0.0	0.0	0.0	0.0	0.0	0.0	0.0	0.0	0.0	0.0	0.0	0.0	0.0	0.0	0.0	0.0	Eukaryota; __Opisthokonta; __Metazoa; __Annelida; __Family_Incertae_Sedis; __Phyllodoce
HF3.SSU_982302	0.0	0.0	0.0	0.0	0.0	0.0	1.0	0.0	0.0	0.0	0.0	0.0	0.0	0.0	0.0	0.0	0.0	0.0	0.0	0.0	0.0	0.0	0.0	0.0	0.0	0.0	0.0	0.0	0.0	0.0	Eukaryota; __Opisthokonta; __Metazoa; __Arthropoda; __Crustacea; __Maxillopoda
TS2.SSU_813351	0.0	0.0	0.0	0.0	0.0	0.0	0.0	0.0	0.0	0.0	0.0	0.0	0.0	0.0	0.0	0.0	0.0	0.0	0.0	1.0	0.0	0.0	0.0	0.0	0.0	0.0	0.0	0.0	0.0	0.0	Eukaryota; __Opisthokonta; __Metazoa; __Priapulida; __Priapulidae
TF5.SSU_448430	0.0	0.0	0.0	0.0	0.0	0.0	0.0	0.0	0.0	0.0	0.0	0.0	0.0	0.0	0.0	0.0	0.0	0.0	0.0	0.0	0.0	0.0	0.0	0.0	0.0	1.0	0.0	0.0	0.0	0.0	Eukaryota; __Opisthokonta; __Metazoa; __Annelida; __Family_Incertae_Sedis
HE2.SSU_642914	2.0	0.0	0.0	1.0	0.0	0.0	0.0	0.0	0.0	0.0	0.0	0.0	1.0	1.0	0.0	0.0	0.0	0.0	0.0	0.0	0.0	0.0	0.0	0.0	0.0	0.0	0.0	0.0	0.0	0.0	Eukaryota; __Opisthokonta; __Metazoa; __Arthropoda; __Crustacea; __Maxillopoda
HE3.SSU_114042	0.0	1.0	0.0	0.0	0.0	0.0	0.0	0.0	0.0	0.0	0.0	0.0	0.0	0.0	0.0	0.0	0.0	0.0	0.0	0.0	0.0	0.0	0.0	0.0	0.0	0.0	0.0	0.0	0.0	0.0	Eukaryota; __SAR; __Alveolata; __Ciliophora; __Intramacronucleata; __Spirotrichea; __Choreotrichia; __Eutintinnus; __Eutintinnus_pectinis
TF1.SSU_743131	0.0	0.0	0.0	0.0	0.0	0.0	0.0	0.0	0.0	0.0	0.0	0.0	0.0	0.0	0.0	0.0	0.0	0.0	0.0	0.0	0.0	0.0	0.0	0.0	0.0	0.0	2.0	0.0	0.0	0.0	Unassigned
TS1.SSU_259050	0.0	0.0	0.0	0.0	0.0	0.0	0.0	0.0	0.0	0.0	0.0	0.0	0.0	0.0	0.0	0.0	0.0	0.0	0.0	0.0	0.0	0.0	1.0	0.0	0.0	0.0	0.0	0.0	0.0	0.0	Eukaryota; __Opisthokonta; __Metazoa; __Annelida; __Family_Incertae_Sedis; __Nephtys
HF7.SSU_402250	0.0	0.0	0.0	0.0	0.0	0.0	0.0	0.0	0.0	0.0	2.0	0.0	0.0	0.0	0.0	0.0	1.0	1.0	0.0	0.0	0.0	0.0	0.0	0.0	0.0	0.0	0.0	0.0	0.0	0.0	Eukaryota; __SAR; __Rhizaria; __Cercozoa; __Silicofilosea; __Marimonadida; __Auranticordis
HE9.SSU_303288	0.0	1.0	0.0	1.0	0.0	0.0	0.0	0.0	0.0	0.0	0.0	0.0	0.0	0.0	0.0	2.0	0.0	0.0	0.0	0.0	0.0	0.0	0.0	0.0	0.0	0.0	0.0	0.0	0.0	0.0	Eukaryota; __Opisthokonta; __Metazoa; __Annelida; __Family_Incertae_Sedis; __Brania
TF6.SSU_72106	0.0	0.0	0.0	0.0	0.0	0.0	0.0	0.0	0.0	0.0	0.0	0.0	0.0	0.0	0.0	0.0	0.0	0.0	0.0	0.0	0.0	1.0	0.0	0.0	0.0	0.0	0.0	0.0	0.0	0.0	Eukaryota; __Opisthokonta; __Metazoa; __Annelida; __Family_Incertae_Sedis
HE2.SSU_648172	1.0	0.0	0.0	0.0	0.0	0.0	0.0	0.0	0.0	0.0	0.0	0.0	0.0	0.0	0.0	0.0	0.0	0.0	0.0	0.0	0.0	0.0	0.0	0.0	0.0	0.0	0.0	0.0	0.0	0.0	Eukaryota; __Opisthokonta; __Metazoa; __Annelida; __Family_Incertae_Sedis; __Polygordius
HF7.SSU_407662	0.0	0.0	0.0	0.0	1.0	0.0	0.0	1.0	0.0	0.0	0.0	1.0	0.0	1.0	0.0	0.0	0.0	1.0	0.0	0.0	0.0	0.0	0.0	0.0	0.0	0.0	0.0	0.0	0.0	0.0	Eukaryota; __SAR; __Stramenopiles; __Phaeophyceae
HE8.SSU_836548	0.0	0.0	1.0	0.0	0.0	0.0	0.0	0.0	0.0	0.0	0.0	0.0	0.0	0.0	0.0	1.0	0.0	0.0	0.0	0.0	0.0	0.0	0.0	0.0	0.0	0.0	0.0	0.0	0.0	0.0	Eukaryota; __SAR; __Stramenopiles; __MAST-8; __uncultured_marine_archaeon
HE3.SSU_109179	0.0	1.0	0.0	0.0	0.0	0.0	0.0	0.0	0.0	0.0	0.0	0.0	0.0	0.0	0.0	0.0	0.0	0.0	0.0	0.0	0.0	0.0	0.0	0.0	0.0	0.0	0.0	0.0	0.0	0.0	Unassigned
HE7.SSU_218670	0.0	0.0	0.0	0.0	0.0	0.0	0.0	1.0	0.0	0.0	0.0	0.0	0.0	0.0	0.0	0.0	0.0	0.0	0.0	0.0	0.0	0.0	0.0	0.0	0.0	0.0	0.0	0.0	0.0	0.0	Eukaryota; __Opisthokonta; __Fungi; __Chytridiomycota
HE6.SSU_382417	0.0	0.0	0.0	0.0	0.0	0.0	0.0	0.0	0.0	0.0	0.0	1.0	0.0	0.0	0.0	0.0	0.0	0.0	0.0	0.0	0.0	0.0	0.0	0.0	0.0	0.0	0.0	0.0	0.0	0.0	Eukaryota; __Opisthokonta; __Metazoa; __Annelida; __Family_Incertae_Sedis
HE6.SSU_373484	0.0	0.0	0.0	0.0	0.0	0.0	0.0	0.0	0.0	0.0	0.0	1.0	0.0	0.0	0.0	0.0	0.0	0.0	0.0	0.0	0.0	0.0	0.0	0.0	0.0	0.0	0.0	0.0	0.0	0.0	Eukaryota; __Opisthokonta; __Metazoa; __Annelida; __Family_Incertae_Sedis; __Glycera
TF6.SSU_63403	0.0	0.0	0.0	0.0	0.0	0.0	0.0	0.0	0.0	0.0	0.0	0.0	0.0	0.0	0.0	0.0	0.0	0.0	0.0	0.0	0.0	1.0	0.0	0.0	0.0	0.0	0.0	0.0	0.0	0.0	Eukaryota; __Opisthokonta; __Metazoa; __Annelida; __Family_Incertae_Sedis; __Tubificidae; __Tubificoides
HF8.SSU_799608	0.0	0.0	0.0	0.0	0.0	0.0	0.0	0.0	0.0	0.0	0.0	0.0	1.0	0.0	0.0	0.0	0.0	0.0	0.0	0.0	0.0	0.0	0.0	0.0	0.0	0.0	0.0	0.0	0.0	0.0	Eukaryota; __Opisthokonta; __Metazoa; __Arthropoda; __Crustacea; __Ostracoda
TS6.SSU_588392	0.0	0.0	0.0	0.0	0.0	0.0	0.0	0.0	0.0	0.0	0.0	0.0	0.0	0.0	0.0	0.0	0.0	0.0	0.0	0.0	0.0	0.0	0.0	3.0	0.0	0.0	0.0	0.0	0.0	0.0	Eukaryota; __Opisthokonta; __Metazoa; __Annelida; __Family_Incertae_Sedis
TS1.SSU_290016	0.0	0.0	0.0	0.0	0.0	0.0	0.0	0.0	0.0	0.0	0.0	0.0	0.0	0.0	0.0	0.0	0.0	0.0	0.0	0.0	0.0	0.0	1.0	0.0	0.0	0.0	0.0	0.0	0.0	0.0	Eukaryota; __Opisthokonta; __Metazoa; __Annelida; __Family_Incertae_Sedis; __Glycinde
HE6.SSU_381740	0.0	0.0	0.0	0.0	0.0	1.0	0.0	0.0	0.0	0.0	0.0	1.0	0.0	0.0	0.0	0.0	0.0	0.0	0.0	0.0	0.0	0.0	0.0	0.0	0.0	0.0	0.0	0.0	0.0	0.0	Eukaryota; __Opisthokonta; __Metazoa; __Brachiopoda; __Family_Incertae_Sedis; __Phoronis
TS3.SSU_501676	0.0	0.0	0.0	0.0	0.0	0.0	0.0	0.0	0.0	0.0	0.0	0.0	0.0	0.0	0.0	0.0	0.0	0.0	0.0	0.0	1.0	0.0	0.0	0.0	0.0	0.0	0.0	0.0	0.0	0.0	Eukaryota; __Opisthokonta; __Metazoa; __Annelida; __Family_Incertae_Sedis; __Dysponetus; __Dysponetus_hesionides
HE9.SSU_310980	0.0	0.0	0.0	1.0	0.0	0.0	0.0	0.0	0.0	0.0	0.0	0.0	0.0	0.0	0.0	0.0	0.0	0.0	0.0	0.0	0.0	0.0	0.0	0.0	0.0	0.0	0.0	0.0	0.0	0.0	Eukaryota; __Opisthokonta; __Fungi; __Basidiomycota; __Agaricomycotina; __Tremellomycetes; __Bullera
TF1.SSU_728375	0.0	0.0	0.0	0.0	0.0	0.0	0.0	0.0	0.0	0.0	0.0	0.0	0.0	0.0	0.0	0.0	0.0	0.0	0.0	0.0	0.0	0.0	0.0	0.0	0.0	0.0	1.0	0.0	0.0	0.0	Eukaryota; __SAR; __Alveolata; __Dinoflagellata; __Dinophyceae; __Gymnodiniphycidae; __Suessiaceae; __Pelagodinium; __Pelagodinium_beii
HF4.SSU_635678	0.0	0.0	0.0	0.0	0.0	0.0	0.0	0.0	0.0	0.0	0.0	0.0	0.0	1.0	0.0	0.0	0.0	0.0	0.0	0.0	0.0	0.0	0.0	0.0	0.0	0.0	0.0	0.0	0.0	0.0	Eukaryota; __SAR; __Stramenopiles; __Labyrinthulomycetes; __D2P04F01; __uncultured_labyrinthulid
HE8.SSU_839137	0.0	0.0	1.0	0.0	0.0	0.0	0.0	0.0	0.0	0.0	0.0	0.0	0.0	0.0	0.0	0.0	1.0	0.0	0.0	0.0	0.0	0.0	0.0	0.0	0.0	0.0	0.0	0.0	0.0	0.0	Eukaryota; __SAR; __Stramenopiles; __Peronosporomycetes; __Haptoglossa; __uncultured_Eimeriidae
HF8.SSU_808874	0.0	0.0	0.0	0.0	0.0	0.0	0.0	0.0	0.0	0.0	0.0	0.0	1.0	0.0	0.0	0.0	0.0	0.0	0.0	0.0	0.0	0.0	0.0	0.0	0.0	0.0	0.0	0.0	0.0	0.0	Eukaryota; __Opisthokonta; __Metazoa; __Mollusca; __Gastropoda; __Heterobranchia
HF4.SSU_604981	1.0	0.0	0.0	0.0	0.0	0.0	0.0	0.0	0.0	0.0	0.0	0.0	0.0	1.0	0.0	0.0	0.0	0.0	0.0	0.0	0.0	0.0	0.0	0.0	0.0	0.0	0.0	0.0	0.0	0.0	Eukaryota; __Opisthokonta; __Metazoa; __Arthropoda; __Crustacea; __Ostracoda
TF1.SSU_687286	0.0	0.0	0.0	0.0	0.0	0.0	0.0	0.0	0.0	0.0	0.0	0.0	0.0	0.0	0.0	0.0	0.0	0.0	0.0	0.0	0.0	0.0	0.0	0.0	0.0	0.0	2.0	0.0	0.0	0.0	Eukaryota; __Opisthokonta; __Metazoa; __Arthropoda; __Crustacea; __Maxillopoda
HF1.SSU_767936	0.0	0.0	0.0	0.0	1.0	0.0	0.0	0.0	0.0	0.0	1.0	0.0	0.0	0.0	1.0	1.0	0.0	0.0	0.0	0.0	0.0	0.0	0.0	0.0	0.0	0.0	0.0	0.0	0.0	0.0	Eukaryota; __Opisthokonta; __Metazoa; __Arthropoda; __Crustacea; __Maxillopoda
TS6.SSU_591412	0.0	0.0	0.0	0.0	0.0	0.0	0.0	0.0	0.0	0.0	0.0	0.0	0.0	0.0	0.0	0.0	0.0	0.0	0.0	0.0	0.0	0.0	1.0	1.0	0.0	0.0	0.0	0.0	0.0	0.0	Eukaryota; __Opisthokonta; __Metazoa; __Annelida; __Family_Incertae_Sedis
HF6.SSU_337475	0.0	0.0	0.0	0.0	0.0	0.0	0.0	0.0	0.0	0.0	0.0	0.0	0.0	0.0	0.0	0.0	1.0	0.0	0.0	0.0	0.0	0.0	0.0	0.0	0.0	0.0	0.0	0.0	0.0	0.0	Eukaryota; __Opisthokonta; __Metazoa; __Annelida; __Family_Incertae_Sedis
TF6.SSU_73888	0.0	0.0	0.0	0.0	0.0	0.0	0.0	0.0	0.0	0.0	0.0	0.0	0.0	0.0	0.0	0.0	0.0	0.0	0.0	0.0	0.0	2.0	0.0	0.0	0.0	0.0	0.0	0.0	0.0	0.0	Eukaryota; __Opisthokonta; __Metazoa; __Ctenophora; __Family_Incertae_Sedis; __Ocyropsis; __Ocyropsis_maculata
TF1.SSU_744741	0.0	0.0	0.0	0.0	0.0	0.0	0.0	0.0	0.0	0.0	0.0	0.0	0.0	0.0	0.0	0.0	0.0	0.0	0.0	0.0	0.0	0.0	0.0	0.0	0.0	0.0	1.0	0.0	0.0	0.0	Eukaryota; __SAR; __Stramenopiles; __Bolidomonas; __Bolidomonas_pacifica
HF6.SSU_319866	0.0	0.0	0.0	0.0	0.0	0.0	0.0	0.0	0.0	0.0	0.0	0.0	0.0	1.0	0.0	0.0	2.0	0.0	0.0	0.0	0.0	0.0	0.0	0.0	0.0	0.0	0.0	0.0	0.0	0.0	Eukaryota; __Opisthokonta; __Metazoa; __Cnidaria; __Hydrozoa; __Staurocladia
TS5.SSU_902391	0.0	0.0	0.0	0.0	0.0	0.0	0.0	0.0	0.0	0.0	0.0	0.0	0.0	0.0	0.0	0.0	0.0	0.0	0.0	0.0	0.0	0.0	0.0	0.0	1.0	0.0	0.0	0.0	0.0	0.0	Eukaryota; __Opisthokonta; __Metazoa; __Arthropoda; __Chelicerata; __Pycnogonida; __Pycnogonum
HF1.SSU_776188	0.0	0.0	0.0	0.0	0.0	1.0	0.0	0.0	0.0	0.0	1.0	0.0	0.0	0.0	0.0	0.0	1.0	0.0	0.0	0.0	0.0	0.0	0.0	0.0	0.0	0.0	0.0	0.0	0.0	0.0	Eukaryota; __Opisthokonta; __Metazoa; __Arthropoda; __Crustacea; __Maxillopoda
HF9.SSU_20266	0.0	0.0	0.0	0.0	0.0	0.0	0.0	0.0	0.0	0.0	0.0	0.0	0.0	0.0	0.0	1.0	1.0	0.0	0.0	0.0	0.0	0.0	0.0	1.0	0.0	0.0	0.0	0.0	0.0	0.0	Eukaryota; __Opisthokonta; __Metazoa; __Annelida; __Family_Incertae_Sedis; __Spio; __Spio_sp._LK-2011-1
TF5.SSU_410048	0.0	0.0	0.0	0.0	0.0	0.0	0.0	0.0	0.0	0.0	0.0	0.0	0.0	0.0	0.0	0.0	0.0	0.0	0.0	0.0	0.0	0.0	0.0	0.0	0.0	1.0	2.0	0.0	0.0	0.0	Eukaryota; __SAR; __Alveolata; __BOLA914; __uncultured_freshwater_eukaryote
HF5.SSU_997729	0.0	0.0	0.0	1.0	0.0	0.0	0.0	0.0	0.0	1.0	0.0	0.0	0.0	1.0	0.0	0.0	0.0	0.0	0.0	0.0	0.0	0.0	0.0	0.0	0.0	1.0	0.0	0.0	0.0	0.0	Eukaryota; __Opisthokonta; __Metazoa; __Arthropoda; __Crustacea; __Ostracoda
TF6.SSU_85789	0.0	0.0	0.0	0.0	0.0	0.0	0.0	0.0	0.0	0.0	0.0	0.0	0.0	0.0	0.0	0.0	0.0	0.0	0.0	0.0	0.0	3.0	0.0	0.0	0.0	0.0	0.0	0.0	0.0	0.0	Eukaryota; __SAR; __Rhizaria; __Cercozoa; __Silicofilosea; __CCW10
TS1.SSU_292284	0.0	0.0	0.0	0.0	0.0	0.0	0.0	0.0	0.0	0.0	0.0	0.0	0.0	0.0	0.0	0.0	0.0	0.0	0.0	0.0	0.0	0.0	1.0	0.0	0.0	0.0	0.0	0.0	0.0	0.0	Eukaryota; __Opisthokonta; __Metazoa; __Mollusca; __Bivalvia; __Protobranchia; __Nucula; __Nucula_sulcata
TS6.SSU_578516	0.0	0.0	0.0	0.0	0.0	0.0	0.0	0.0	0.0	0.0	0.0	0.0	0.0	0.0	0.0	0.0	0.0	0.0	0.0	0.0	0.0	0.0	0.0	1.0	0.0	0.0	0.0	0.0	0.0	0.0	Eukaryota; __Opisthokonta; __Metazoa; __Annelida; __Family_Incertae_Sedis
HE1.SSU_857233	0.0	0.0	0.0	0.0	1.0	0.0	0.0	1.0	0.0	0.0	0.0	0.0	0.0	0.0	0.0	0.0	0.0	0.0	0.0	0.0	0.0	0.0	0.0	0.0	0.0	0.0	0.0	0.0	0.0	0.0	Eukaryota; __Opisthokonta; __Holozoa; __Ichthyosporea; __Rhinosporideacae; __Sphaerothecum; __Sphaerothecum_destruens
HE6.SSU_383414	0.0	0.0	0.0	0.0	0.0	0.0	0.0	0.0	0.0	0.0	0.0	1.0	0.0	0.0	0.0	0.0	0.0	0.0	0.0	0.0	0.0	0.0	0.0	0.0	0.0	0.0	0.0	0.0	0.0	0.0	Eukaryota; __Opisthokonta; __Metazoa; __Nematoda; __Chromadorea; __Comesomatidae; __Sabatieria
TF3.SSU_936805	0.0	0.0	0.0	0.0	0.0	0.0	0.0	0.0	0.0	0.0	0.0	0.0	0.0	0.0	0.0	0.0	0.0	0.0	0.0	0.0	0.0	0.0	0.0	0.0	0.0	0.0	0.0	2.0	0.0	0.0	Eukaryota; __Opisthokonta; __Metazoa; __Craniata; __Teleostei; __Oncorhynchus; __Oncorhynchus_mykiss_rainbow_trout
HF4.SSU_607488	0.0	0.0	0.0	0.0	0.0	0.0	0.0	0.0	0.0	0.0	0.0	0.0	0.0	1.0	0.0	0.0	0.0	0.0	0.0	0.0	0.0	0.0	0.0	0.0	0.0	0.0	0.0	0.0	0.0	0.0	Eukaryota; __Opisthokonta; __Metazoa; __Annelida; __Opheliidae; __Ophelia
TS6.SSU_567391	0.0	0.0	0.0	0.0	0.0	0.0	0.0	0.0	0.0	0.0	0.0	0.0	0.0	0.0	0.0	0.0	0.0	0.0	0.0	0.0	0.0	0.0	0.0	2.0	0.0	0.0	0.0	0.0	0.0	0.0	Eukaryota; __Opisthokonta; __Metazoa; __Annelida; __Family_Incertae_Sedis
TS5.SSU_871725	0.0	0.0	0.0	0.0	0.0	0.0	0.0	0.0	0.0	0.0	0.0	0.0	0.0	0.0	0.0	0.0	0.0	0.0	0.0	0.0	0.0	0.0	1.0	0.0	2.0	1.0	0.0	0.0	0.0	0.0	Eukaryota; __Opisthokonta; __Metazoa; __Annelida; __Family_Incertae_Sedis
HF4.SSU_612132	0.0	0.0	0.0	0.0	0.0	0.0	0.0	0.0	0.0	0.0	0.0	0.0	0.0	1.0	0.0	0.0	0.0	0.0	0.0	0.0	0.0	0.0	0.0	0.0	0.0	0.0	0.0	0.0	0.0	0.0	Eukaryota; __Archaeplastida; __Rhodophyceae; __Compsopogonales; __Erythropeltidales
HE2.SSU_658758	1.0	0.0	0.0	0.0	0.0	0.0	0.0	0.0	0.0	0.0	0.0	0.0	0.0	0.0	0.0	0.0	0.0	0.0	0.0	0.0	0.0	0.0	0.0	0.0	0.0	0.0	0.0	0.0	0.0	0.0	Eukaryota; __Opisthokonta; __Metazoa; __Cephalochordata; __Family_Incertae_Sedis; __Branchiostoma
TS6.SSU_559163	0.0	0.0	0.0	0.0	0.0	0.0	0.0	0.0	0.0	0.0	0.0	0.0	0.0	0.0	0.0	0.0	0.0	0.0	0.0	0.0	0.0	0.0	3.0	2.0	0.0	0.0	0.0	0.0	0.0	0.0	Eukaryota; __Opisthokonta; __Metazoa; __Mollusca; __Bivalvia; __Heteroconchia
TF1.SSU_703579	0.0	0.0	0.0	0.0	0.0	0.0	0.0	0.0	0.0	0.0	0.0	0.0	0.0	0.0	0.0	0.0	0.0	0.0	0.0	0.0	0.0	0.0	0.0	0.0	0.0	0.0	1.0	0.0	0.0	0.0	Eukaryota; __Opisthokonta; __Metazoa; __Nematoda; __Chromadorea; __Teratocephalidae; __Teratocephalus
HE3.SSU_124355	0.0	1.0	0.0	0.0	0.0	0.0	0.0	0.0	0.0	0.0	0.0	0.0	0.0	0.0	0.0	0.0	0.0	0.0	0.0	0.0	0.0	0.0	0.0	0.0	0.0	0.0	0.0	0.0	0.0	0.0	Eukaryota; __Opisthokonta; __Metazoa; __Nemertea; __Family_Incertae_Sedis; __Cephalothrix; __Cephalothrix_filiformis
HE1.SSU_864557	0.0	0.0	0.0	0.0	1.0	0.0	0.0	0.0	0.0	0.0	0.0	0.0	0.0	0.0	0.0	0.0	0.0	0.0	0.0	0.0	0.0	0.0	0.0	0.0	0.0	0.0	0.0	0.0	0.0	0.0	Eukaryota; __Opisthokonta; __Metazoa; __Platyhelminthes; __Turbellaria; __Rhabdocoela
HE5.SSU_187831	0.0	0.0	0.0	0.0	0.0	1.0	0.0	0.0	0.0	0.0	0.0	0.0	0.0	0.0	0.0	0.0	0.0	0.0	0.0	0.0	0.0	0.0	0.0	0.0	0.0	0.0	0.0	0.0	0.0	0.0	Eukaryota; __SAR; __Stramenopiles; __Peronosporomycetes
HE3.SSU_114844	0.0	1.0	0.0	0.0	0.0	0.0	0.0	0.0	0.0	0.0	0.0	0.0	0.0	0.0	0.0	0.0	0.0	0.0	0.0	0.0	0.0	0.0	0.0	0.0	0.0	0.0	0.0	0.0	0.0	0.0	Eukaryota; __Opisthokonta; __Metazoa; __Arthropoda; __Crustacea; __Maxillopoda
HF7.SSU_391704	0.0	0.0	0.0	0.0	0.0	0.0	0.0	0.0	0.0	0.0	0.0	0.0	0.0	0.0	0.0	0.0	0.0	1.0	0.0	0.0	0.0	0.0	0.0	0.0	0.0	0.0	0.0	0.0	0.0	0.0	Eukaryota; __Opisthokonta; __Metazoa; __Annelida; __Family_Incertae_Sedis; __Polycirrus
HF9.SSU_14205	0.0	0.0	0.0	1.0	1.0	1.0	0.0	0.0	0.0	0.0	1.0	0.0	0.0	0.0	0.0	2.0	0.0	0.0	0.0	0.0	0.0	0.0	0.0	0.0	0.0	0.0	0.0	0.0	0.0	0.0	Eukaryota; __Opisthokonta; __Metazoa; __Arthropoda; __Crustacea; __Maxillopoda
HF1.SSU_769292	0.0	0.0	0.0	0.0	0.0	0.0	0.0	0.0	0.0	0.0	1.0	0.0	0.0	0.0	0.0	0.0	0.0	0.0	0.0	0.0	0.0	0.0	0.0	0.0	0.0	0.0	0.0	0.0	0.0	0.0	Eukaryota; __SAR; __Stramenopiles; __MAST-3
HE6.SSU_354784	0.0	0.0	0.0	0.0	0.0	0.0	0.0	0.0	0.0	0.0	0.0	1.0	0.0	0.0	0.0	0.0	0.0	0.0	0.0	0.0	0.0	0.0	0.0	0.0	0.0	0.0	0.0	0.0	0.0	0.0	Eukaryota; __Opisthokonta; __Metazoa; __Arthropoda; __Crustacea; __Maxillopoda
HF2.SSU_204712	0.0	0.0	0.0	0.0	0.0	0.0	0.0	0.0	0.0	0.0	0.0	0.0	0.0	0.0	1.0	0.0	0.0	0.0	0.0	0.0	0.0	0.0	0.0	0.0	0.0	0.0	0.0	0.0	0.0	0.0	Eukaryota; __Opisthokonta; __Metazoa; __Gastrotricha; __Thaumastodermatidae; __Tetranchyroderma; __Tetranchyroderma_thysanophorum
HF7.SSU_398053	0.0	0.0	0.0	0.0	0.0	0.0	0.0	0.0	0.0	0.0	0.0	0.0	0.0	0.0	0.0	0.0	0.0	1.0	0.0	0.0	0.0	0.0	0.0	0.0	0.0	0.0	0.0	0.0	0.0	0.0	Eukaryota; __Opisthokonta; __Metazoa; __Nematoda; __Chromadorea; __Leptolaimidae; __Camacolaimus
HE1.SSU_864954	0.0	0.0	0.0	0.0	2.0	0.0	0.0	0.0	0.0	0.0	0.0	0.0	0.0	0.0	0.0	0.0	0.0	0.0	0.0	0.0	0.0	0.0	0.0	0.0	0.0	0.0	0.0	0.0	0.0	0.0	Eukaryota; __Archaeplastida; __Chloroplastida; __Charophyta; __Phragmoplastophyta; __Streptophyta; __Embryophyta; __Tracheophyta; __Moniliformopses; __Cyatheales
HE3.SSU_125282	0.0	1.0	0.0	0.0	0.0	0.0	0.0	0.0	0.0	0.0	0.0	0.0	0.0	0.0	0.0	0.0	0.0	0.0	0.0	0.0	0.0	0.0	0.0	0.0	0.0	0.0	0.0	0.0	0.0	0.0	Eukaryota; __Opisthokonta; __Metazoa; __Arthropoda; __Crustacea; __Maxillopoda
TF1.SSU_730320	0.0	0.0	0.0	0.0	0.0	0.0	0.0	0.0	0.0	0.0	0.0	0.0	0.0	0.0	0.0	0.0	0.0	0.0	0.0	0.0	0.0	1.0	0.0	0.0	0.0	0.0	1.0	1.0	0.0	0.0	Eukaryota; __SAR; __Stramenopiles; __Diatomea; __Bacillariophytina; __Mediophyceae; __Chaetoceros
TF5.SSU_453472	0.0	0.0	0.0	0.0	0.0	0.0	0.0	0.0	0.0	0.0	0.0	0.0	0.0	0.0	0.0	0.0	0.0	0.0	0.0	0.0	0.0	0.0	0.0	0.0	0.0	1.0	0.0	0.0	0.0	0.0	Eukaryota; __Opisthokonta; __Metazoa; __Nematoda; __Enoplea; __Rhabdolaimidae
TF1.SSU_672514	0.0	0.0	0.0	0.0	0.0	0.0	0.0	0.0	0.0	0.0	0.0	0.0	0.0	0.0	0.0	0.0	0.0	0.0	0.0	0.0	0.0	0.0	0.0	0.0	0.0	0.0	1.0	0.0	0.0	0.0	Eukaryota; __SAR; __Stramenopiles; __Diatomea; __Bacillariophytina; __Bacillariophyceae; __Sellaphora
HF9.SSU_12354	0.0	0.0	0.0	0.0	0.0	0.0	0.0	0.0	0.0	0.0	0.0	0.0	0.0	0.0	0.0	1.0	0.0	0.0	0.0	0.0	0.0	0.0	0.0	0.0	0.0	0.0	0.0	0.0	0.0	0.0	Eukaryota; __SAR; __Stramenopiles; __Peronosporomycetes
HE2.SSU_652545	1.0	0.0	0.0	0.0	0.0	0.0	0.0	0.0	0.0	0.0	0.0	0.0	0.0	0.0	0.0	0.0	0.0	0.0	0.0	0.0	0.0	0.0	0.0	0.0	0.0	0.0	0.0	0.0	0.0	0.0	Eukaryota; __SAR; __Rhizaria; __Cercozoa; __Silicofilosea; __CCW10; __uncultured_cercozoan
HF4.SSU_624085	0.0	1.0	0.0	0.0	0.0	0.0	1.0	0.0	0.0	0.0	0.0	0.0	2.0	1.0	0.0	0.0	0.0	0.0	0.0	0.0	0.0	0.0	0.0	0.0	0.0	0.0	0.0	0.0	0.0	0.0	Eukaryota; __Opisthokonta; __Metazoa; __Nematoda; __Chromadorea; __Desmodoridae; __Prochaetosoma
TF5.SSU_434334	0.0	0.0	0.0	0.0	0.0	0.0	0.0	0.0	0.0	0.0	0.0	0.0	0.0	0.0	0.0	0.0	0.0	0.0	0.0	0.0	0.0	0.0	0.0	0.0	0.0	1.0	0.0	0.0	0.0	0.0	Eukaryota; __SAR; __Stramenopiles; __MAST-12
HE4.SSU_903669	0.0	0.0	0.0	0.0	0.0	0.0	0.0	0.0	1.0	0.0	0.0	0.0	0.0	0.0	0.0	0.0	0.0	0.0	0.0	0.0	0.0	0.0	0.0	0.0	0.0	0.0	0.0	0.0	0.0	0.0	Eukaryota; __Opisthokonta; __Metazoa; __Cephalochordata; __Family_Incertae_Sedis; __Branchiostoma
HE6.SSU_378839	0.0	0.0	0.0	0.0	0.0	0.0	0.0	0.0	0.0	0.0	0.0	1.0	0.0	0.0	0.0	0.0	0.0	0.0	0.0	0.0	0.0	0.0	0.0	0.0	0.0	0.0	0.0	0.0	0.0	0.0	Eukaryota; __Opisthokonta; __Metazoa; __Nematoda; __Chromadorea; __Microlaimidae; __Calomicrolaimus
HF5.SSU_1000977	0.0	0.0	0.0	0.0	0.0	0.0	0.0	0.0	0.0	1.0	0.0	0.0	0.0	0.0	0.0	0.0	0.0	0.0	0.0	0.0	0.0	0.0	0.0	0.0	0.0	0.0	0.0	0.0	0.0	0.0	Eukaryota; __Opisthokonta; __Metazoa; __Echinodermata; __Family_Incertae_Sedis
HE3.SSU_109697	0.0	1.0	0.0	0.0	0.0	0.0	0.0	0.0	0.0	0.0	0.0	0.0	0.0	0.0	0.0	0.0	1.0	0.0	0.0	0.0	0.0	0.0	0.0	0.0	0.0	0.0	0.0	0.0	0.0	0.0	Eukaryota; __Opisthokonta; __Metazoa; __Arthropoda; __Crustacea; __Maxillopoda
HF2.SSU_194686	0.0	0.0	0.0	0.0	0.0	0.0	0.0	0.0	0.0	0.0	0.0	0.0	0.0	0.0	1.0	0.0	0.0	0.0	0.0	0.0	0.0	0.0	0.0	0.0	0.0	0.0	0.0	0.0	0.0	0.0	Eukaryota; __Opisthokonta; __Metazoa; __Cephalochordata; __Family_Incertae_Sedis; __Branchiostoma; __Branchiostoma_floridae_Florida_lancelet
TF1.SSU_689080	0.0	0.0	0.0	0.0	0.0	0.0	0.0	0.0	0.0	0.0	0.0	0.0	0.0	0.0	0.0	0.0	0.0	0.0	0.0	0.0	0.0	0.0	0.0	0.0	0.0	0.0	2.0	0.0	0.0	0.0	Eukaryota; __SAR; __Stramenopiles; __Chrysophyceae; __Ochromonadales; __Paraphysomonas; __uncultured_marine_picoeukaryote
HE6.SSU_364806	0.0	0.0	0.0	1.0	0.0	0.0	0.0	0.0	0.0	0.0	0.0	1.0	0.0	0.0	0.0	0.0	0.0	1.0	0.0	0.0	0.0	0.0	0.0	0.0	0.0	0.0	0.0	0.0	0.0	0.0	Eukaryota; __Opisthokonta; __Metazoa; __Arthropoda; __Crustacea; __Maxillopoda
HE6.SSU_349827	0.0	0.0	0.0	0.0	0.0	0.0	0.0	0.0	0.0	0.0	0.0	2.0	0.0	0.0	0.0	0.0	0.0	0.0	0.0	0.0	0.0	0.0	0.0	0.0	0.0	0.0	0.0	0.0	0.0	0.0	Eukaryota; __Incertae_Sedis; __Apusomonadidae; __Amastigomonas; __Amastigomonas_bermudensis
TF1.SSU_688778	0.0	0.0	0.0	0.0	0.0	0.0	0.0	0.0	0.0	0.0	0.0	0.0	0.0	0.0	0.0	0.0	0.0	0.0	0.0	0.0	0.0	0.0	0.0	0.0	0.0	0.0	1.0	0.0	0.0	0.0	Eukaryota; __SAR; __Stramenopiles; __Pelagophyceae; __Sarcinochrysidales; __SS1-E01-69
HF3.SSU_983316	0.0	0.0	0.0	0.0	0.0	0.0	2.0	0.0	0.0	0.0	0.0	0.0	0.0	0.0	0.0	0.0	0.0	0.0	0.0	0.0	0.0	0.0	0.0	0.0	0.0	0.0	0.0	0.0	0.0	0.0	Eukaryota; __Opisthokonta; __Metazoa; __Arthropoda; __Crustacea; __Maxillopoda
HF1.SSU_780404	0.0	0.0	0.0	0.0	0.0	0.0	0.0	0.0	0.0	0.0	1.0	0.0	0.0	0.0	0.0	0.0	0.0	0.0	0.0	0.0	0.0	0.0	0.0	0.0	0.0	1.0	0.0	0.0	0.0	0.0	Eukaryota; __SAR; __Stramenopiles; __Chrysophyceae; __Ochromonadales; __Ochromonas; __Dinobryon
HE1.SSU_854678	0.0	0.0	0.0	0.0	2.0	0.0	0.0	0.0	0.0	0.0	0.0	0.0	0.0	0.0	0.0	0.0	0.0	0.0	0.0	0.0	0.0	0.0	0.0	0.0	0.0	0.0	0.0	0.0	0.0	0.0	Eukaryota; __SAR; __Rhizaria; __Cercozoa
TS3.SSU_484331	0.0	0.0	0.0	0.0	0.0	0.0	0.0	0.0	0.0	0.0	0.0	0.0	0.0	0.0	0.0	0.0	0.0	0.0	0.0	0.0	1.0	0.0	0.0	0.0	0.0	0.0	0.0	0.0	0.0	0.0	Eukaryota; __Opisthokonta; __Metazoa; __Annelida; __Family_Incertae_Sedis; __Nephtys
HE4.SSU_914511	0.0	0.0	0.0	0.0	0.0	0.0	0.0	0.0	1.0	0.0	0.0	0.0	0.0	0.0	0.0	0.0	0.0	0.0	0.0	0.0	0.0	0.0	0.0	0.0	0.0	0.0	0.0	0.0	0.0	0.0	Eukaryota; __Opisthokonta; __Metazoa; __Nemertea; __Family_Incertae_Sedis
TS5.SSU_886886	0.0	0.0	0.0	0.0	0.0	0.0	0.0	0.0	0.0	0.0	0.0	0.0	0.0	0.0	0.0	0.0	0.0	0.0	0.0	0.0	0.0	0.0	0.0	0.0	1.0	0.0	0.0	0.0	0.0	0.0	Eukaryota; __Opisthokonta; __Metazoa; __Annelida; __Family_Incertae_Sedis; __Brania
HE6.SSU_363125	0.0	0.0	0.0	0.0	0.0	0.0	0.0	0.0	0.0	0.0	0.0	1.0	0.0	0.0	0.0	0.0	0.0	0.0	0.0	0.0	0.0	0.0	0.0	0.0	0.0	0.0	0.0	0.0	0.0	0.0	Eukaryota; __SAR; __Alveolata; __Ciliophora; __Intramacronucleata; __Conthreep; __Oligohymenophorea; __CV1-2A-17; __uncultured_ciliate
HF8.SSU_785560	0.0	0.0	0.0	0.0	0.0	0.0	0.0	0.0	0.0	0.0	0.0	0.0	2.0	0.0	0.0	0.0	0.0	0.0	0.0	0.0	0.0	0.0	0.0	0.0	0.0	0.0	0.0	0.0	0.0	0.0	Eukaryota; __Opisthokonta; __Metazoa; __Arthropoda; __Crustacea; __Maxillopoda
HE7.SSU_253019	0.0	0.0	1.0	1.0	0.0	0.0	0.0	2.0	0.0	0.0	0.0	2.0	0.0	0.0	0.0	0.0	0.0	0.0	0.0	0.0	0.0	0.0	0.0	0.0	0.0	0.0	2.0	0.0	0.0	0.0	Eukaryota; __SAR; __Stramenopiles; __MAST-6
HF2.SSU_197939	0.0	0.0	0.0	0.0	0.0	0.0	0.0	1.0	0.0	0.0	1.0	0.0	0.0	0.0	1.0	0.0	0.0	0.0	0.0	0.0	0.0	0.0	0.0	0.0	0.0	2.0	0.0	0.0	0.0	0.0	Eukaryota; __SAR; __Stramenopiles; __MAST-12; __uncultured_marine_picoeukaryote
HE9.SSU_302478	0.0	0.0	0.0	2.0	0.0	0.0	0.0	0.0	0.0	0.0	1.0	0.0	0.0	0.0	0.0	0.0	0.0	1.0	0.0	0.0	0.0	0.0	0.0	0.0	0.0	0.0	0.0	0.0	0.0	0.0	Eukaryota; __Opisthokonta; __Metazoa; __Arthropoda; __Crustacea; __Ostracoda
HE6.SSU_350318	0.0	0.0	0.0	0.0	0.0	0.0	0.0	0.0	0.0	0.0	0.0	1.0	0.0	0.0	0.0	1.0	0.0	0.0	0.0	0.0	0.0	0.0	0.0	0.0	0.0	0.0	0.0	0.0	0.0	0.0	Eukaryota; __Opisthokonta; __Metazoa; __Annelida; __Family_Incertae_Sedis; __Brania
TF1.SSU_710940	0.0	0.0	0.0	0.0	0.0	0.0	0.0	0.0	0.0	0.0	0.0	0.0	0.0	0.0	0.0	0.0	0.0	0.0	0.0	0.0	0.0	0.0	0.0	0.0	0.0	0.0	2.0	0.0	0.0	0.0	Eukaryota; __SAR; __Alveolata; __Dinoflagellata; __SCM37C22; __uncultured_eukaryote
HE6.SSU_369738	0.0	0.0	0.0	0.0	0.0	0.0	0.0	0.0	0.0	0.0	0.0	1.0	0.0	0.0	0.0	0.0	0.0	0.0	0.0	0.0	0.0	0.0	0.0	0.0	0.0	0.0	0.0	0.0	0.0	0.0	Eukaryota; __Opisthokonta; __Metazoa; __Annelida; __Family_Incertae_Sedis
HF3.SSU_986422	0.0	0.0	0.0	0.0	0.0	0.0	1.0	0.0	0.0	0.0	0.0	0.0	0.0	0.0	0.0	0.0	0.0	0.0	0.0	0.0	0.0	0.0	0.0	0.0	0.0	0.0	0.0	0.0	0.0	0.0	Eukaryota; __Opisthokonta; __Metazoa; __Gastrotricha; __Lepidodasyidae; __Mesodasys; __Mesodasys_laticaudatus
TF1.SSU_693182	0.0	0.0	0.0	0.0	0.0	0.0	0.0	0.0	0.0	0.0	0.0	0.0	0.0	0.0	0.0	0.0	0.0	0.0	0.0	0.0	0.0	0.0	0.0	0.0	0.0	0.0	1.0	0.0	0.0	0.0	Eukaryota; __SAR; __Rhizaria; __Cercozoa; __Endomyxa; __Ascetosporea; __Paradiniidae; __Paradinium; __Haplosporidian
TF1.SSU_734110	0.0	0.0	0.0	0.0	0.0	0.0	0.0	0.0	0.0	0.0	0.0	0.0	0.0	0.0	0.0	0.0	0.0	0.0	0.0	0.0	0.0	0.0	0.0	0.0	0.0	0.0	1.0	0.0	0.0	0.0	Eukaryota; __Incertae_Sedis; __Telonema; __uncultured_eukaryote
TS1.SSU_265345	0.0	0.0	0.0	0.0	0.0	0.0	0.0	0.0	0.0	0.0	0.0	0.0	0.0	0.0	0.0	0.0	0.0	0.0	0.0	0.0	0.0	0.0	1.0	0.0	0.0	0.0	0.0	0.0	0.0	0.0	Eukaryota; __Opisthokonta; __Metazoa; __Mollusca; __Bivalvia; __Heteroconchia; __Gari
HE3.SSU_113074	0.0	1.0	0.0	0.0	0.0	0.0	0.0	0.0	0.0	0.0	0.0	0.0	0.0	0.0	0.0	0.0	0.0	0.0	0.0	0.0	0.0	0.0	0.0	0.0	0.0	0.0	0.0	0.0	0.0	0.0	Eukaryota; __Opisthokonta; __Metazoa; __Annelida; __Family_Incertae_Sedis
HE1.SSU_867071	0.0	0.0	0.0	0.0	1.0	0.0	0.0	0.0	0.0	0.0	0.0	0.0	0.0	0.0	0.0	0.0	0.0	0.0	0.0	0.0	0.0	0.0	0.0	0.0	0.0	0.0	0.0	0.0	0.0	0.0	Eukaryota; __Opisthokonta; __Metazoa; __Nematoda; __Chromadorea; __Chromadoridae
HE4.SSU_912788	0.0	0.0	0.0	0.0	0.0	0.0	0.0	0.0	1.0	0.0	0.0	0.0	0.0	0.0	0.0	0.0	0.0	0.0	0.0	0.0	0.0	0.0	0.0	0.0	0.0	0.0	0.0	0.0	0.0	0.0	Eukaryota; __SAR; __Rhizaria; __Cercozoa; __Silicofilosea
HE6.SSU_359877	1.0	0.0	0.0	1.0	0.0	0.0	0.0	0.0	0.0	0.0	0.0	1.0	0.0	0.0	0.0	0.0	0.0	0.0	0.0	0.0	0.0	0.0	0.0	0.0	0.0	0.0	1.0	0.0	0.0	0.0	Eukaryota; __SAR; __Rhizaria; __Cercozoa; __Novel_Clade_Gran-1; __uncultured_cercozoan
TS5.SSU_881580	0.0	0.0	0.0	0.0	0.0	0.0	0.0	0.0	0.0	0.0	0.0	0.0	0.0	0.0	0.0	0.0	0.0	0.0	0.0	0.0	0.0	0.0	0.0	0.0	1.0	0.0	0.0	0.0	0.0	0.0	Eukaryota; __Opisthokonta; __Metazoa; __Annelida; __Family_Incertae_Sedis; __Scalibregma; __Scalibregma_inflatum
TS6.SSU_570763	0.0	0.0	0.0	0.0	0.0	0.0	0.0	0.0	0.0	0.0	0.0	0.0	0.0	0.0	0.0	0.0	0.0	0.0	0.0	1.0	0.0	0.0	0.0	1.0	0.0	0.0	0.0	0.0	0.0	0.0	Eukaryota; __Opisthokonta; __Metazoa; __Nematoda; __Chromadorea; __Axonolaimidae; __Axonolaimus
TF1.SSU_694186	0.0	0.0	0.0	0.0	0.0	0.0	0.0	0.0	0.0	0.0	0.0	0.0	0.0	0.0	0.0	0.0	0.0	0.0	0.0	0.0	0.0	0.0	0.0	0.0	0.0	0.0	1.0	0.0	0.0	0.0	Unassigned
HF7.SSU_402109	0.0	0.0	0.0	0.0	0.0	0.0	0.0	0.0	0.0	0.0	0.0	0.0	0.0	0.0	0.0	0.0	0.0	1.0	0.0	0.0	0.0	0.0	0.0	0.0	0.0	0.0	0.0	0.0	0.0	0.0	Eukaryota; __Cryptophyceae; __Cryptomonadales; __Geminigera; __uncultured_freshwater_eukaryote
HE1.SSU_857847	0.0	0.0	0.0	0.0	1.0	0.0	0.0	0.0	0.0	0.0	0.0	0.0	0.0	0.0	0.0	0.0	0.0	0.0	0.0	0.0	0.0	0.0	0.0	0.0	0.0	0.0	0.0	0.0	0.0	0.0	Eukaryota; __SAR; __Rhizaria; __Cercozoa; __Silicofilosea; __CCW10
TF1.SSU_700473	0.0	0.0	0.0	0.0	0.0	0.0	0.0	0.0	0.0	0.0	0.0	0.0	0.0	0.0	0.0	0.0	0.0	0.0	0.0	0.0	0.0	0.0	0.0	0.0	0.0	0.0	1.0	0.0	0.0	0.0	Eukaryota; __SAR; __Rhizaria; __Cercozoa; __Endomyxa; __Ascetosporea; __Paradiniidae; __Paradinium; __Haplosporidian
HF2.SSU_202004	0.0	0.0	1.0	0.0	0.0	0.0	0.0	1.0	0.0	0.0	0.0	1.0	0.0	0.0	1.0	1.0	1.0	0.0	0.0	0.0	0.0	0.0	0.0	0.0	0.0	0.0	3.0	1.0	0.0	0.0	Eukaryota; __SAR; __Stramenopiles; __Labyrinthulomycetes; __PW19
HF2.SSU_204382	0.0	0.0	0.0	0.0	0.0	0.0	0.0	0.0	0.0	0.0	0.0	0.0	0.0	0.0	1.0	0.0	0.0	0.0	0.0	0.0	0.0	0.0	0.0	0.0	0.0	0.0	0.0	0.0	0.0	0.0	Eukaryota; __Opisthokonta; __Metazoa; __Arthropoda; __Crustacea; __Maxillopoda
HE8.SSU_839728	0.0	0.0	1.0	0.0	0.0	0.0	0.0	0.0	0.0	0.0	0.0	0.0	0.0	0.0	0.0	0.0	0.0	0.0	0.0	0.0	0.0	0.0	0.0	0.0	0.0	0.0	0.0	0.0	0.0	0.0	Eukaryota; __SAR; __Rhizaria; __Cercozoa
TF1.SSU_705756	0.0	0.0	0.0	0.0	0.0	0.0	0.0	0.0	0.0	0.0	0.0	0.0	0.0	0.0	0.0	0.0	0.0	0.0	0.0	0.0	0.0	0.0	0.0	0.0	0.0	0.0	1.0	0.0	0.0	0.0	Eukaryota; __Opisthokonta; __Metazoa; __Mollusca; __Bivalvia; __Palaeoheterodonta; __Neotrigonia
TS1.SSU_257032	0.0	0.0	0.0	0.0	0.0	0.0	0.0	0.0	0.0	0.0	0.0	0.0	0.0	0.0	0.0	0.0	0.0	0.0	0.0	0.0	0.0	0.0	1.0	0.0	0.0	0.0	0.0	0.0	0.0	0.0	Eukaryota; __Opisthokonta; __Metazoa; __Mollusca; __Bivalvia; __Heteroconchia; __Phaxas
HE2.SSU_658815	1.0	0.0	0.0	0.0	0.0	0.0	0.0	0.0	0.0	0.0	0.0	0.0	0.0	0.0	0.0	0.0	0.0	0.0	0.0	0.0	0.0	0.0	0.0	0.0	0.0	0.0	0.0	0.0	0.0	0.0	Eukaryota; __Opisthokonta; __Metazoa; __Annelida; __Family_Incertae_Sedis
TS3.SSU_520762	0.0	0.0	0.0	0.0	0.0	0.0	0.0	0.0	0.0	0.0	0.0	0.0	0.0	0.0	0.0	0.0	0.0	0.0	0.0	0.0	1.0	0.0	0.0	0.0	0.0	0.0	0.0	0.0	0.0	0.0	Eukaryota; __Opisthokonta; __Metazoa; __Arthropoda; __Crustacea; __Branchiopoda
TS1.SSU_277079	0.0	0.0	0.0	0.0	0.0	0.0	0.0	0.0	0.0	0.0	0.0	0.0	0.0	0.0	0.0	0.0	0.0	0.0	0.0	0.0	0.0	0.0	1.0	0.0	0.0	0.0	0.0	0.0	0.0	0.0	Eukaryota; __Opisthokonta; __Metazoa; __Arthropoda; __Crustacea; __Maxillopoda
TS1.SSU_284163	0.0	0.0	0.0	0.0	0.0	0.0	0.0	0.0	0.0	0.0	0.0	0.0	0.0	0.0	0.0	0.0	0.0	0.0	0.0	0.0	0.0	0.0	1.0	0.0	0.0	0.0	0.0	0.0	0.0	0.0	Eukaryota; __Opisthokonta; __Metazoa; __Nematoda
TF1.SSU_754540	0.0	0.0	0.0	0.0	0.0	0.0	0.0	0.0	0.0	0.0	0.0	0.0	1.0	1.0	0.0	0.0	0.0	0.0	0.0	0.0	0.0	0.0	0.0	0.0	0.0	0.0	1.0	0.0	0.0	0.0	Eukaryota; __SAR; __Stramenopiles; __Diatomea; __Bacillariophytina; __Bacillariophyceae; __Rhaphoneis
HF9.SSU_26335	0.0	0.0	0.0	0.0	0.0	0.0	0.0	0.0	0.0	0.0	0.0	0.0	0.0	0.0	0.0	1.0	0.0	0.0	0.0	0.0	0.0	0.0	0.0	0.0	0.0	0.0	0.0	0.0	0.0	0.0	Eukaryota; __Opisthokonta; __Metazoa; __Xenacoelomorpha; __; __Acoela; __Isodiametridae; __Archaphanostoma
HE8.SSU_829668	0.0	0.0	1.0	0.0	0.0	0.0	0.0	0.0	0.0	0.0	0.0	0.0	0.0	0.0	0.0	0.0	0.0	0.0	0.0	0.0	0.0	0.0	0.0	0.0	0.0	0.0	0.0	0.0	0.0	0.0	Eukaryota; __Opisthokonta; __Metazoa; __Porifera; __Calcarea
HF9.SSU_10319	1.0	0.0	0.0	0.0	0.0	0.0	0.0	0.0	0.0	0.0	0.0	0.0	0.0	0.0	0.0	1.0	0.0	0.0	0.0	0.0	0.0	0.0	0.0	0.0	0.0	0.0	0.0	0.0	0.0	0.0	Eukaryota; __Opisthokonta; __Metazoa; __Arthropoda; __Crustacea; __Maxillopoda; __Neocalanus; __Neocalanus_cristatus
HE5.SSU_180084	0.0	0.0	0.0	0.0	0.0	1.0	0.0	0.0	0.0	0.0	0.0	1.0	0.0	0.0	0.0	0.0	0.0	0.0	0.0	0.0	0.0	0.0	0.0	0.0	0.0	0.0	0.0	0.0	0.0	0.0	Eukaryota; __Opisthokonta; __Metazoa; __Gastrotricha; __Lepidodasyidae; __Mesodasys
TF1.SSU_740688	0.0	0.0	0.0	0.0	0.0	0.0	0.0	0.0	0.0	0.0	0.0	0.0	0.0	0.0	0.0	0.0	0.0	0.0	0.0	0.0	0.0	0.0	0.0	0.0	0.0	0.0	1.0	0.0	0.0	0.0	Eukaryota; __SAR; __Rhizaria; __Cercozoa; __Thecofilosea; __Ebriacea; __Ebria; __uncultured_eukaryote
HE8.SSU_843154	0.0	0.0	1.0	0.0	0.0	0.0	0.0	0.0	0.0	0.0	0.0	0.0	0.0	0.0	0.0	0.0	0.0	0.0	0.0	0.0	0.0	0.0	0.0	0.0	0.0	0.0	0.0	0.0	0.0	0.0	Eukaryota; __Opisthokonta; __Metazoa; __Arthropoda; __Hexapoda; __Insecta
TS3.SSU_522582	0.0	0.0	0.0	0.0	0.0	0.0	0.0	0.0	0.0	0.0	0.0	0.0	0.0	0.0	0.0	0.0	0.0	0.0	0.0	0.0	1.0	0.0	1.0	1.0	0.0	0.0	0.0	0.0	0.0	0.0	Eukaryota; __Opisthokonta; __Metazoa; __Mollusca; __Bivalvia; __Heteroconchia; __Abra
TF1.SSU_702158	0.0	0.0	0.0	0.0	0.0	0.0	0.0	0.0	0.0	0.0	0.0	0.0	0.0	0.0	0.0	0.0	0.0	0.0	0.0	0.0	0.0	0.0	0.0	0.0	0.0	0.0	1.0	0.0	0.0	0.0	Eukaryota; __Opisthokonta; __Metazoa; __Echinodermata; __Family_Incertae_Sedis
HE1.SSU_855808	0.0	0.0	0.0	0.0	1.0	0.0	0.0	0.0	0.0	0.0	0.0	0.0	0.0	0.0	0.0	0.0	0.0	0.0	0.0	0.0	0.0	0.0	0.0	0.0	0.0	0.0	0.0	0.0	0.0	0.0	Eukaryota; __SAR; __Stramenopiles; __MAST-12; __uncultured_Eimeriidae
HF4.SSU_623098	0.0	0.0	0.0	0.0	0.0	0.0	0.0	0.0	0.0	0.0	0.0	0.0	0.0	1.0	0.0	0.0	0.0	0.0	0.0	0.0	0.0	0.0	0.0	0.0	0.0	0.0	0.0	0.0	0.0	0.0	Eukaryota; __Opisthokonta; __Metazoa; __Annelida; __Family_Incertae_Sedis; __Eulalia; __Eulalia_viridis
HE2.SSU_658801	1.0	0.0	0.0	0.0	0.0	0.0	0.0	0.0	0.0	0.0	0.0	0.0	0.0	0.0	0.0	0.0	0.0	0.0	0.0	0.0	0.0	0.0	0.0	0.0	0.0	0.0	0.0	0.0	0.0	0.0	Eukaryota; __Opisthokonta; __Fungi; __Chytridiomycota; __Incertae_Sedis; __Rozella
HE3.SSU_110772	0.0	1.0	0.0	0.0	0.0	0.0	0.0	0.0	0.0	0.0	0.0	0.0	0.0	0.0	0.0	0.0	0.0	0.0	0.0	0.0	0.0	0.0	0.0	0.0	0.0	0.0	0.0	0.0	0.0	0.0	Eukaryota; __Opisthokonta; __Metazoa; __Arthropoda; __Crustacea; __Maxillopoda
TS1.SSU_283952	0.0	0.0	0.0	0.0	0.0	0.0	0.0	0.0	0.0	0.0	0.0	0.0	0.0	0.0	0.0	0.0	0.0	0.0	0.0	0.0	0.0	0.0	2.0	0.0	0.0	0.0	0.0	0.0	0.0	0.0	Eukaryota; __Opisthokonta; __Metazoa; __Echinodermata; __Family_Incertae_Sedis
HF9.SSU_12916	0.0	0.0	0.0	0.0	0.0	0.0	0.0	0.0	0.0	0.0	0.0	0.0	0.0	0.0	0.0	2.0	0.0	0.0	0.0	0.0	0.0	0.0	0.0	0.0	0.0	0.0	0.0	0.0	0.0	0.0	Eukaryota; __SAR; __Stramenopiles; __Diatomea; __Bacillariophytina; __Bacillariophyceae; __Navicula; __Navicula_perminuta
TS2.SSU_820406	0.0	0.0	0.0	0.0	0.0	0.0	0.0	0.0	0.0	0.0	0.0	0.0	0.0	0.0	0.0	0.0	0.0	0.0	0.0	1.0	0.0	0.0	0.0	0.0	0.0	0.0	0.0	0.0	0.0	0.0	Eukaryota; __Opisthokonta; __Metazoa; __Mollusca; __Bivalvia; __Heteroconchia
HE4.SSU_913896	0.0	0.0	0.0	0.0	0.0	0.0	0.0	0.0	1.0	0.0	0.0	0.0	0.0	0.0	0.0	0.0	0.0	0.0	0.0	0.0	0.0	0.0	0.0	0.0	0.0	0.0	0.0	0.0	0.0	0.0	Eukaryota; __SAR; __Stramenopiles; __Diatomea; __Bacillariophytina; __Bacillariophyceae; __Cymbella; __Bacillariophyta
HE1.SSU_845894	0.0	0.0	0.0	0.0	1.0	0.0	0.0	0.0	0.0	0.0	0.0	0.0	0.0	0.0	0.0	0.0	0.0	0.0	0.0	0.0	0.0	0.0	0.0	0.0	0.0	0.0	0.0	0.0	0.0	0.0	Eukaryota; __SAR; __Stramenopiles; __Labyrinthulomycetes; __Labyrinthula; __Labyrinthula_sp._ACB-2011a
HF3.SSU_986493	0.0	0.0	0.0	0.0	0.0	0.0	1.0	0.0	0.0	0.0	0.0	0.0	0.0	0.0	0.0	0.0	0.0	0.0	0.0	0.0	0.0	0.0	0.0	0.0	0.0	0.0	0.0	0.0	0.0	0.0	Eukaryota; __Opisthokonta; __Metazoa; __Arthropoda; __Crustacea; __Maxillopoda
TF3.SSU_974896	1.0	0.0	0.0	0.0	0.0	0.0	0.0	0.0	0.0	0.0	0.0	0.0	0.0	0.0	0.0	0.0	0.0	0.0	0.0	0.0	0.0	0.0	0.0	0.0	0.0	0.0	0.0	1.0	0.0	0.0	Eukaryota; __SAR; __Stramenopiles; __Labyrinthulomycetes; __Thraustochytriaceae; __Aplanochytrium; __uncultured_marine_eukaryote
TS1.SSU_279132	0.0	0.0	0.0	0.0	0.0	0.0	0.0	0.0	0.0	0.0	0.0	0.0	0.0	0.0	0.0	0.0	0.0	0.0	0.0	1.0	0.0	0.0	1.0	0.0	0.0	0.0	0.0	0.0	0.0	0.0	Eukaryota; __Opisthokonta; __Metazoa; __Annelida; __Family_Incertae_Sedis; __Pholoe; __Pholoe_baltica
TF1.SSU_682326	0.0	0.0	0.0	0.0	0.0	0.0	0.0	0.0	0.0	0.0	0.0	0.0	0.0	0.0	0.0	0.0	0.0	0.0	0.0	0.0	0.0	0.0	0.0	0.0	0.0	0.0	1.0	0.0	0.0	0.0	Unassigned
TF3.SSU_917742	0.0	0.0	0.0	0.0	0.0	0.0	0.0	0.0	0.0	0.0	0.0	0.0	0.0	0.0	0.0	0.0	0.0	0.0	0.0	1.0	0.0	0.0	0.0	0.0	0.0	0.0	0.0	1.0	0.0	0.0	Unassigned
TS2.SSU_819227	0.0	0.0	0.0	0.0	0.0	0.0	0.0	0.0	0.0	0.0	0.0	0.0	0.0	0.0	0.0	0.0	0.0	0.0	0.0	1.0	0.0	0.0	0.0	0.0	0.0	0.0	0.0	0.0	0.0	0.0	Eukaryota; __Opisthokonta; __Metazoa; __Arthropoda; __Crustacea; __Maxillopoda; __uncultured_marine_archaeon
TF3.SSU_942704	0.0	0.0	0.0	0.0	0.0	0.0	0.0	0.0	0.0	0.0	0.0	0.0	0.0	0.0	0.0	0.0	0.0	0.0	0.0	0.0	0.0	0.0	0.0	0.0	0.0	0.0	0.0	1.0	0.0	0.0	Eukaryota; __Opisthokonta; __Metazoa; __Annelida; __Family_Incertae_Sedis
TF6.SSU_87497	0.0	0.0	0.0	0.0	0.0	0.0	0.0	0.0	0.0	0.0	0.0	0.0	0.0	0.0	0.0	0.0	0.0	0.0	0.0	0.0	0.0	1.0	0.0	0.0	0.0	0.0	0.0	0.0	0.0	0.0	Eukaryota; __Opisthokonta; __Metazoa; __Echinodermata; __Family_Incertae_Sedis
HE3.SSU_110729	0.0	1.0	0.0	0.0	0.0	0.0	0.0	0.0	0.0	0.0	0.0	0.0	0.0	0.0	0.0	0.0	0.0	0.0	0.0	0.0	0.0	0.0	0.0	0.0	0.0	0.0	0.0	0.0	0.0	0.0	Eukaryota; __SAR; __Stramenopiles; __Labyrinthulomycetes; __Thraustochytriaceae; __Aplanochytrium
HE3.SSU_114325	0.0	1.0	0.0	0.0	0.0	0.0	0.0	0.0	0.0	0.0	0.0	0.0	0.0	0.0	0.0	0.0	0.0	0.0	0.0	0.0	0.0	0.0	0.0	0.0	0.0	0.0	0.0	0.0	0.0	0.0	Eukaryota; __Opisthokonta; __Metazoa; __Annelida; __Family_Incertae_Sedis; __Polycirrus
TS5.SSU_900338	0.0	0.0	0.0	0.0	0.0	0.0	0.0	0.0	0.0	0.0	0.0	0.0	0.0	0.0	0.0	0.0	0.0	0.0	0.0	0.0	0.0	0.0	0.0	0.0	1.0	0.0	0.0	0.0	0.0	0.0	Eukaryota; __Opisthokonta; __Metazoa; __Nematoda; __Chromadorea; __Plectidae; __Anaplectus
HE2.SSU_652407	1.0	0.0	0.0	0.0	0.0	0.0	0.0	0.0	0.0	0.0	0.0	0.0	1.0	0.0	0.0	0.0	0.0	0.0	0.0	0.0	0.0	0.0	0.0	0.0	0.0	0.0	0.0	0.0	0.0	0.0	Eukaryota; __Opisthokonta; __Metazoa; __Mollusca; __Bivalvia; __Heteroconchia
HE3.SSU_120601	0.0	1.0	0.0	0.0	0.0	0.0	0.0	0.0	0.0	0.0	0.0	0.0	0.0	0.0	0.0	0.0	0.0	0.0	0.0	0.0	0.0	0.0	0.0	0.0	0.0	0.0	0.0	0.0	0.0	0.0	Eukaryota; __Archaeplastida; __Rhodophyceae; __Compsopogonales; __Erythropeltidales
TF1.SSU_692504	0.0	0.0	0.0	0.0	0.0	0.0	0.0	0.0	0.0	0.0	0.0	0.0	0.0	2.0	0.0	0.0	0.0	0.0	0.0	1.0	0.0	0.0	0.0	0.0	0.0	0.0	3.0	0.0	0.0	0.0	Eukaryota; __Incertae_Sedis; __Apusomonadidae; __Amastigomonas; __Amastigomonas_bermudensis
HE3.SSU_112095	0.0	1.0	0.0	1.0	0.0	0.0	0.0	0.0	0.0	0.0	0.0	0.0	0.0	0.0	0.0	0.0	0.0	0.0	0.0	0.0	0.0	0.0	0.0	0.0	0.0	0.0	0.0	0.0	0.0	0.0	Eukaryota; __Opisthokonta; __Metazoa; __Annelida; __Family_Incertae_Sedis; __Pisione; __Pisione_remota
HF1.SSU_756463	0.0	1.0	0.0	0.0	1.0	0.0	0.0	0.0	0.0	2.0	2.0	0.0	1.0	0.0	1.0	3.0	0.0	0.0	0.0	0.0	0.0	0.0	0.0	0.0	0.0	0.0	0.0	0.0	0.0	0.0	Eukaryota; __Opisthokonta; __Metazoa; __Arthropoda; __Crustacea; __Maxillopoda
HF2.SSU_204352	0.0	0.0	0.0	0.0	0.0	0.0	0.0	0.0	0.0	0.0	0.0	0.0	0.0	0.0	1.0	0.0	0.0	0.0	0.0	0.0	0.0	0.0	0.0	0.0	0.0	0.0	0.0	0.0	0.0	0.0	Eukaryota; __Opisthokonta; __Metazoa; __Nematoda; __Chromadorea
HF4.SSU_620879	0.0	0.0	0.0	0.0	0.0	0.0	0.0	0.0	0.0	0.0	0.0	0.0	0.0	1.0	0.0	0.0	0.0	0.0	0.0	0.0	0.0	0.0	0.0	0.0	0.0	0.0	0.0	0.0	0.0	0.0	Eukaryota; __Opisthokonta; __Metazoa; __Nematoda; __Chromadorea; __Chromadoridae
HF4.SSU_606965	0.0	0.0	0.0	0.0	0.0	0.0	0.0	0.0	0.0	0.0	0.0	0.0	0.0	1.0	0.0	0.0	1.0	0.0	0.0	0.0	0.0	0.0	0.0	0.0	0.0	0.0	0.0	0.0	0.0	0.0	Eukaryota; __SAR; __Stramenopiles; __Diatomea; __Bacillariophytina; __Bacillariophyceae; __Haslea
TF6.SSU_75843	0.0	0.0	0.0	0.0	0.0	0.0	0.0	0.0	0.0	0.0	0.0	0.0	0.0	0.0	0.0	0.0	0.0	0.0	0.0	0.0	0.0	1.0	0.0	0.0	0.0	0.0	0.0	0.0	0.0	0.0	Eukaryota; __Opisthokonta; __Fungi; __Chytridiomycota; __uncultured_eukaryote
HF4.SSU_622464	0.0	0.0	0.0	0.0	0.0	0.0	0.0	0.0	0.0	0.0	0.0	0.0	0.0	1.0	0.0	0.0	0.0	0.0	0.0	0.0	0.0	0.0	0.0	0.0	0.0	0.0	0.0	0.0	0.0	0.0	Eukaryota; __Opisthokonta; __Metazoa; __Nematoda; __Chromadorea; __Plectidae
HE7.SSU_243670	0.0	0.0	0.0	0.0	0.0	0.0	0.0	1.0	0.0	0.0	0.0	0.0	0.0	0.0	0.0	0.0	0.0	0.0	0.0	0.0	0.0	0.0	0.0	0.0	0.0	0.0	0.0	0.0	0.0	0.0	Eukaryota; __Opisthokonta; __Metazoa; __Arthropoda; __Chelicerata; __Arachnida
HF4.SSU_631130	0.0	0.0	0.0	0.0	0.0	0.0	0.0	0.0	0.0	0.0	0.0	0.0	0.0	1.0	0.0	0.0	0.0	0.0	0.0	0.0	0.0	0.0	0.0	0.0	0.0	0.0	0.0	0.0	0.0	0.0	Eukaryota; __Opisthokonta; __Metazoa; __Annelida; __Family_Incertae_Sedis; __Pisione; __Pisione_remota
HF5.SSU_1012103	0.0	0.0	0.0	0.0	0.0	0.0	0.0	0.0	0.0	1.0	0.0	0.0	0.0	0.0	0.0	0.0	0.0	0.0	0.0	0.0	0.0	0.0	0.0	0.0	0.0	0.0	0.0	0.0	0.0	0.0	Eukaryota; __Opisthokonta; __Metazoa; __Porifera; __Calcarea; __Leucetta
HE5.SSU_182900	0.0	0.0	0.0	0.0	0.0	1.0	0.0	0.0	0.0	0.0	0.0	0.0	0.0	0.0	0.0	0.0	0.0	0.0	0.0	0.0	0.0	0.0	0.0	0.0	0.0	0.0	0.0	0.0	0.0	0.0	Eukaryota; __SAR; __Stramenopiles; __Labyrinthulomycetes; __Thraustochytriaceae; __Labyrinthuloides
HF9.SSU_19541	0.0	0.0	0.0	0.0	0.0	0.0	0.0	0.0	0.0	0.0	0.0	0.0	0.0	0.0	0.0	1.0	0.0	0.0	0.0	0.0	0.0	0.0	0.0	0.0	0.0	0.0	0.0	0.0	0.0	0.0	Eukaryota; __SAR; __Stramenopiles; __Labyrinthulomycetes; __PW19
HE6.SSU_383837	0.0	0.0	0.0	0.0	0.0	0.0	0.0	0.0	0.0	0.0	0.0	1.0	0.0	0.0	0.0	0.0	0.0	2.0	0.0	0.0	0.0	0.0	0.0	0.0	0.0	0.0	0.0	0.0	0.0	0.0	Eukaryota; __Opisthokonta; __Metazoa; __Annelida; __Family_Incertae_Sedis; __Sphaerosyllis
HE5.SSU_187656	0.0	0.0	0.0	0.0	0.0	1.0	0.0	0.0	0.0	0.0	0.0	1.0	0.0	0.0	0.0	0.0	0.0	0.0	0.0	0.0	0.0	0.0	0.0	0.0	0.0	0.0	0.0	0.0	0.0	0.0	Eukaryota; __SAR; __Stramenopiles; __Peronosporomycetes
TS3.SSU_481921	0.0	0.0	0.0	0.0	0.0	0.0	0.0	0.0	0.0	0.0	0.0	0.0	0.0	0.0	0.0	0.0	0.0	0.0	0.0	0.0	1.0	0.0	0.0	0.0	0.0	0.0	0.0	0.0	0.0	0.0	Eukaryota; __Opisthokonta; __Metazoa; __Annelida; __Family_Incertae_Sedis
HF4.SSU_632420	0.0	0.0	0.0	0.0	0.0	0.0	0.0	0.0	0.0	0.0	0.0	0.0	1.0	1.0	0.0	0.0	0.0	0.0	0.0	0.0	0.0	0.0	0.0	0.0	0.0	0.0	0.0	0.0	0.0	0.0	Eukaryota; __SAR; __Stramenopiles; __Labyrinthulomycetes; __Labyrinthula
TS5.SSU_897155	0.0	0.0	0.0	0.0	0.0	0.0	0.0	0.0	0.0	0.0	0.0	0.0	0.0	0.0	0.0	0.0	0.0	0.0	0.0	0.0	0.0	0.0	1.0	0.0	1.0	0.0	0.0	0.0	0.0	0.0	Eukaryota; __Opisthokonta; __Metazoa; __Annelida; __Family_Incertae_Sedis; __Exogone; __Exogone_naidina
HF3.SSU_990518	0.0	0.0	0.0	0.0	0.0	0.0	1.0	0.0	0.0	0.0	0.0	0.0	0.0	0.0	0.0	0.0	0.0	0.0	0.0	0.0	0.0	0.0	0.0	0.0	0.0	0.0	0.0	0.0	0.0	0.0	Eukaryota; __SAR; __Alveolata; __Ciliophora; __Intramacronucleata; __Conthreep; __Oligohymenophorea; __Scuticociliatia; __Cardiostomatella; __uncultured_marine_eukaryote
HE9.SSU_315054	0.0	0.0	0.0	1.0	0.0	0.0	0.0	0.0	0.0	0.0	0.0	0.0	0.0	0.0	0.0	0.0	0.0	1.0	0.0	0.0	0.0	0.0	0.0	0.0	0.0	1.0	0.0	0.0	0.0	0.0	Eukaryota; __SAR; __Stramenopiles; __MAST-2
HE9.SSU_317966	0.0	0.0	0.0	1.0	0.0	0.0	0.0	0.0	0.0	0.0	0.0	0.0	0.0	0.0	0.0	0.0	0.0	0.0	0.0	0.0	0.0	0.0	0.0	0.0	0.0	0.0	0.0	0.0	0.0	0.0	Eukaryota; __Opisthokonta; __Metazoa; __Annelida; __Family_Incertae_Sedis
HF5.SSU_996940	0.0	0.0	0.0	0.0	0.0	0.0	0.0	0.0	0.0	1.0	0.0	0.0	0.0	0.0	0.0	0.0	0.0	0.0	0.0	0.0	0.0	0.0	0.0	0.0	0.0	0.0	0.0	0.0	0.0	0.0	Eukaryota; __Opisthokonta; __Metazoa; __Nemertea; __Family_Incertae_Sedis; __Cephalothrix; __Cephalothrix_hongkongiensis
HF7.SSU_392301	0.0	0.0	0.0	0.0	0.0	0.0	0.0	0.0	0.0	0.0	0.0	1.0	0.0	0.0	0.0	0.0	0.0	1.0	0.0	0.0	0.0	0.0	0.0	0.0	0.0	0.0	0.0	0.0	0.0	0.0	Eukaryota; __Opisthokonta; __Metazoa; __Arthropoda; __Crustacea; __Maxillopoda
TF1.SSU_677779	0.0	0.0	0.0	0.0	0.0	0.0	0.0	0.0	0.0	0.0	0.0	0.0	0.0	0.0	0.0	0.0	0.0	0.0	0.0	0.0	0.0	0.0	0.0	0.0	0.0	0.0	1.0	0.0	0.0	0.0	Eukaryota; __SAR; __Alveolata; __Ciliophora; __Intramacronucleata; __Spirotrichea; __Oligotrichia; __uncultured; __uncultured_marine_eukaryote
TF1.SSU_752483	0.0	0.0	0.0	0.0	0.0	0.0	0.0	0.0	0.0	0.0	0.0	0.0	0.0	0.0	0.0	0.0	0.0	0.0	0.0	0.0	0.0	0.0	0.0	0.0	0.0	0.0	2.0	0.0	0.0	0.0	Eukaryota; __Haptophyta; __Prymnesiophyceae; __Prymnesiales; __Braarudosphaera
HF4.SSU_606532	0.0	0.0	0.0	0.0	0.0	0.0	1.0	0.0	0.0	0.0	0.0	0.0	0.0	1.0	0.0	0.0	0.0	0.0	0.0	0.0	0.0	0.0	0.0	0.0	0.0	0.0	0.0	0.0	0.0	0.0	Unassigned
HE4.SSU_910692	1.0	0.0	0.0	0.0	0.0	0.0	0.0	0.0	1.0	0.0	0.0	0.0	0.0	0.0	0.0	0.0	0.0	0.0	0.0	0.0	0.0	0.0	0.0	0.0	0.0	0.0	0.0	0.0	0.0	0.0	Eukaryota; __SAR; __Stramenopiles; __Phaeophyceae
HF7.SSU_398818	0.0	0.0	0.0	0.0	0.0	0.0	0.0	0.0	0.0	0.0	0.0	0.0	0.0	1.0	0.0	0.0	0.0	1.0	0.0	0.0	0.0	0.0	0.0	0.0	0.0	0.0	1.0	0.0	0.0	0.0	Eukaryota; __Opisthokonta; __Metazoa; __Annelida; __Family_Incertae_Sedis; __Polyphysia; __Polyphysia_crassa
HF1.SSU_778881	0.0	2.0	0.0	0.0	0.0	0.0	0.0	1.0	0.0	0.0	2.0	1.0	0.0	1.0	0.0	0.0	0.0	1.0	0.0	0.0	0.0	0.0	0.0	0.0	0.0	0.0	0.0	0.0	0.0	0.0	Eukaryota; __Opisthokonta; __Metazoa; __Annelida; __Family_Incertae_Sedis; __Annelida; __Trilobodrilus
TS3.SSU_505100	0.0	0.0	0.0	0.0	0.0	0.0	0.0	0.0	0.0	0.0	0.0	0.0	0.0	0.0	0.0	0.0	0.0	0.0	0.0	0.0	1.0	0.0	0.0	0.0	0.0	0.0	0.0	0.0	0.0	0.0	Eukaryota; __Opisthokonta; __Metazoa; __Annelida; __Family_Incertae_Sedis; __Aurospio; __Aurospio_dibranchiata
TF1.SSU_746967	0.0	0.0	0.0	0.0	0.0	0.0	0.0	0.0	0.0	0.0	0.0	0.0	0.0	0.0	0.0	0.0	0.0	0.0	0.0	0.0	0.0	0.0	0.0	0.0	0.0	0.0	1.0	0.0	0.0	0.0	Eukaryota; __SAR; __Stramenopiles; __Hyphochytriales
HF7.SSU_408370	0.0	0.0	0.0	0.0	0.0	0.0	0.0	0.0	0.0	0.0	0.0	0.0	0.0	0.0	0.0	0.0	0.0	1.0	0.0	0.0	0.0	0.0	0.0	0.0	0.0	0.0	0.0	0.0	0.0	0.0	Eukaryota; __Incertae_Sedis; __Apusomonadidae; __Amastigomonas; __Amastigomonas_bermudensis
HF4.SSU_625159	0.0	0.0	0.0	0.0	0.0	0.0	0.0	0.0	0.0	0.0	0.0	0.0	0.0	1.0	0.0	0.0	0.0	0.0	0.0	0.0	0.0	0.0	0.0	0.0	0.0	0.0	0.0	0.0	0.0	0.0	Eukaryota; __Opisthokonta; __Metazoa; __Mollusca; __Gastropoda; __Heterobranchia
HE5.SSU_187809	0.0	0.0	0.0	0.0	0.0	1.0	0.0	0.0	0.0	0.0	0.0	0.0	0.0	0.0	0.0	0.0	0.0	0.0	0.0	0.0	0.0	0.0	0.0	0.0	0.0	0.0	0.0	0.0	0.0	0.0	Eukaryota; __Opisthokonta; __Metazoa; __Platyhelminthes; __Turbellaria; __Rhabdocoela
TS1.SSU_283142	0.0	0.0	0.0	0.0	0.0	0.0	0.0	0.0	0.0	0.0	0.0	0.0	0.0	0.0	0.0	0.0	0.0	0.0	0.0	0.0	0.0	0.0	2.0	0.0	0.0	0.0	1.0	0.0	0.0	0.0	Eukaryota; __Opisthokonta; __Metazoa; __Brachiopoda; __Family_Incertae_Sedis
TF1.SSU_694751	0.0	0.0	0.0	0.0	0.0	0.0	0.0	0.0	0.0	0.0	0.0	0.0	0.0	0.0	0.0	0.0	0.0	0.0	0.0	0.0	0.0	0.0	0.0	0.0	0.0	0.0	2.0	0.0	0.0	0.0	Eukaryota; __Opisthokonta; __Metazoa; __Nematoda; __Chromadorea; __Chromadoridae; __uncultured_nematode
HF4.SSU_603079	0.0	0.0	0.0	1.0	0.0	0.0	0.0	0.0	0.0	0.0	0.0	0.0	0.0	1.0	0.0	0.0	0.0	0.0	0.0	0.0	0.0	0.0	0.0	0.0	0.0	0.0	0.0	0.0	0.0	0.0	Eukaryota; __SAR; __Stramenopiles; __Chrysophyceae; __CCMP1899
TS6.SSU_581692	0.0	0.0	0.0	0.0	0.0	0.0	0.0	0.0	0.0	0.0	0.0	0.0	0.0	0.0	0.0	0.0	0.0	0.0	0.0	0.0	0.0	0.0	0.0	1.0	0.0	0.0	0.0	0.0	0.0	0.0	Eukaryota; __Opisthokonta; __Metazoa; __Platyhelminthes; __Turbellaria; __Rhabdocoela; __Proxenetes
TF1.SSU_749573	0.0	0.0	0.0	0.0	0.0	0.0	0.0	0.0	0.0	0.0	0.0	0.0	0.0	0.0	0.0	0.0	0.0	0.0	0.0	0.0	0.0	0.0	0.0	0.0	0.0	0.0	1.0	0.0	0.0	0.0	Eukaryota; __Opisthokonta; __Metazoa; __Arthropoda; __Crustacea; __Ostracoda
TS5.SSU_899718	0.0	0.0	0.0	0.0	0.0	0.0	0.0	0.0	0.0	0.0	0.0	0.0	0.0	0.0	0.0	0.0	0.0	0.0	0.0	0.0	0.0	0.0	0.0	0.0	1.0	0.0	0.0	0.0	0.0	0.0	Eukaryota; __Opisthokonta; __Metazoa; __Mollusca; __Gastropoda; __Heterobranchia; __Aplysia; __Aplysia_californica_California_sea_hare
HE5.SSU_186936	0.0	0.0	0.0	0.0	0.0	1.0	0.0	0.0	0.0	0.0	0.0	0.0	0.0	0.0	0.0	0.0	0.0	0.0	0.0	0.0	0.0	0.0	0.0	0.0	0.0	0.0	0.0	0.0	0.0	0.0	Eukaryota; __Opisthokonta; __Metazoa; __Echinodermata; __Family_Incertae_Sedis
HF6.SSU_338130	0.0	0.0	0.0	0.0	0.0	0.0	0.0	0.0	0.0	0.0	0.0	0.0	0.0	0.0	0.0	0.0	1.0	0.0	0.0	0.0	0.0	0.0	0.0	0.0	0.0	0.0	0.0	0.0	0.0	0.0	Eukaryota; __Archaeplastida; __Rhodophyceae; __Florideophycidae; __Corallinophycidae; __Amphiroa
HE3.SSU_122577	0.0	1.0	0.0	0.0	0.0	0.0	0.0	0.0	0.0	0.0	0.0	1.0	0.0	0.0	0.0	0.0	0.0	0.0	0.0	0.0	0.0	0.0	0.0	0.0	0.0	0.0	0.0	0.0	0.0	0.0	Eukaryota; __Opisthokonta; __Metazoa; __Nemertea; __Family_Incertae_Sedis; __Cephalothrix; __Cephalothrix_filiformis
TS6.SSU_567144	0.0	0.0	0.0	0.0	0.0	0.0	0.0	0.0	0.0	0.0	0.0	0.0	0.0	0.0	0.0	0.0	0.0	0.0	0.0	0.0	0.0	0.0	0.0	1.0	0.0	0.0	0.0	0.0	0.0	0.0	Eukaryota; __Opisthokonta; __Metazoa; __Mollusca; __Bivalvia; __Heteroconchia; __Abra
TF1.SSU_744197	0.0	0.0	0.0	0.0	0.0	0.0	0.0	0.0	0.0	0.0	0.0	0.0	0.0	0.0	0.0	0.0	0.0	0.0	0.0	0.0	0.0	0.0	0.0	0.0	0.0	0.0	1.0	0.0	0.0	0.0	Eukaryota; __SAR; __Stramenopiles; __C2-E039
HF4.SSU_631524	0.0	0.0	0.0	0.0	0.0	0.0	0.0	0.0	0.0	0.0	0.0	0.0	0.0	1.0	0.0	0.0	0.0	0.0	0.0	0.0	0.0	0.0	0.0	0.0	0.0	0.0	0.0	0.0	0.0	0.0	Eukaryota; __Opisthokonta; __Metazoa; __Nematoda; __Chromadorea; __Leptolaimidae; __Aphanolaimus; __Aphanolaimus_aquaticus
HE6.SSU_363178	0.0	0.0	0.0	0.0	0.0	0.0	0.0	0.0	0.0	0.0	0.0	1.0	0.0	0.0	0.0	0.0	0.0	0.0	0.0	0.0	0.0	0.0	0.0	0.0	0.0	0.0	0.0	0.0	0.0	0.0	Eukaryota; __Opisthokonta; __Metazoa; __Nemertea; __Family_Incertae_Sedis; __Cephalothrix; __Cephalothrix_filiformis
HF4.SSU_602843	0.0	0.0	0.0	0.0	0.0	0.0	0.0	0.0	0.0	0.0	0.0	0.0	0.0	1.0	0.0	0.0	0.0	0.0	0.0	0.0	0.0	0.0	0.0	0.0	0.0	0.0	0.0	0.0	0.0	0.0	Eukaryota; __SAR; __Stramenopiles; __Diatomea; __Bacillariophytina; __Bacillariophyceae; __Fragilariopsis
HF2.SSU_193854	0.0	0.0	0.0	0.0	0.0	0.0	0.0	0.0	0.0	0.0	0.0	0.0	0.0	0.0	1.0	0.0	0.0	0.0	0.0	0.0	0.0	0.0	0.0	0.0	0.0	0.0	0.0	0.0	0.0	0.0	Eukaryota; __Opisthokonta; __Metazoa; __Annelida; __Family_Incertae_Sedis; __Flabelligera
TS6.SSU_575268	0.0	0.0	0.0	0.0	0.0	0.0	0.0	0.0	0.0	0.0	0.0	0.0	0.0	0.0	0.0	0.0	0.0	0.0	0.0	0.0	0.0	0.0	0.0	1.0	0.0	0.0	0.0	0.0	0.0	0.0	Eukaryota; __Opisthokonta; __Metazoa; __Annelida; __Family_Incertae_Sedis; __Polyophthalmus; __Polyophthalmus_pictus
HE6.SSU_346877	0.0	0.0	0.0	0.0	0.0	0.0	0.0	0.0	0.0	0.0	0.0	1.0	0.0	0.0	0.0	0.0	0.0	0.0	0.0	0.0	0.0	0.0	0.0	0.0	0.0	0.0	0.0	0.0	0.0	0.0	Eukaryota; __Opisthokonta; __Metazoa; __Mollusca; __Gastropoda; __Heterobranchia
HE3.SSU_120350	0.0	1.0	0.0	0.0	0.0	0.0	0.0	0.0	0.0	0.0	0.0	0.0	0.0	0.0	0.0	0.0	0.0	0.0	0.0	0.0	0.0	0.0	0.0	0.0	0.0	0.0	0.0	0.0	0.0	0.0	Eukaryota; __Opisthokonta; __Metazoa; __Brachiopoda; __Family_Incertae_Sedis; __Phoronis
HF7.SSU_389218	0.0	0.0	0.0	0.0	0.0	0.0	0.0	0.0	0.0	0.0	0.0	0.0	0.0	0.0	0.0	0.0	0.0	1.0	0.0	0.0	0.0	0.0	0.0	0.0	0.0	0.0	0.0	0.0	0.0	0.0	Eukaryota; __SAR; __Stramenopiles; __Diatomea; __Bacillariophytina; __Mediophyceae; __Chaetoceros; __Chaetoceros_sp.
HF4.SSU_636545	0.0	0.0	0.0	0.0	0.0	0.0	0.0	0.0	0.0	0.0	0.0	0.0	0.0	1.0	0.0	0.0	0.0	0.0	0.0	0.0	0.0	0.0	0.0	0.0	0.0	0.0	0.0	0.0	0.0	0.0	Eukaryota; __Opisthokonta; __Metazoa; __Arthropoda; __Crustacea; __Maxillopoda; __Nemesis; __Nemesis_lamna
HF2.SSU_192884	0.0	0.0	0.0	0.0	0.0	0.0	0.0	0.0	0.0	0.0	0.0	0.0	0.0	0.0	1.0	0.0	0.0	0.0	0.0	0.0	0.0	0.0	0.0	0.0	0.0	0.0	0.0	0.0	0.0	0.0	Eukaryota; __Opisthokonta; __Metazoa; __Nemertea; __Family_Incertae_Sedis; __Cephalothrix; __Cephalothrix_filiformis
HF4.SSU_603097	0.0	0.0	0.0	0.0	0.0	0.0	0.0	0.0	0.0	0.0	0.0	0.0	0.0	1.0	0.0	0.0	0.0	0.0	0.0	0.0	0.0	0.0	0.0	0.0	0.0	0.0	0.0	0.0	0.0	0.0	Eukaryota; __Opisthokonta; __Metazoa; __Annelida; __Family_Incertae_Sedis; __Sthenelais; __Sthenelais_boa
HE5.SSU_175304	0.0	0.0	0.0	0.0	0.0	1.0	0.0	0.0	0.0	0.0	0.0	0.0	0.0	0.0	0.0	0.0	0.0	0.0	0.0	0.0	0.0	0.0	0.0	0.0	0.0	0.0	0.0	0.0	0.0	0.0	Eukaryota; __Opisthokonta; __Metazoa; __Arthropoda; __Chelicerata; __Arachnida
HF9.SSU_5243	1.0	0.0	1.0	1.0	0.0	0.0	0.0	1.0	1.0	0.0	0.0	0.0	0.0	1.0	0.0	3.0	0.0	0.0	0.0	0.0	0.0	0.0	0.0	0.0	0.0	0.0	0.0	0.0	0.0	0.0	Eukaryota; __Opisthokonta; __Metazoa; __Annelida; __Family_Incertae_Sedis; __Phyllodoce
TF1.SSU_688625	0.0	0.0	0.0	0.0	0.0	0.0	0.0	0.0	0.0	0.0	0.0	0.0	0.0	0.0	0.0	0.0	2.0	0.0	0.0	0.0	0.0	0.0	0.0	0.0	0.0	0.0	2.0	0.0	0.0	0.0	Eukaryota; __SAR; __Stramenopiles; __Labyrinthulomycetes; __HE001005.112
HF7.SSU_401620	0.0	0.0	0.0	0.0	0.0	0.0	0.0	0.0	0.0	0.0	0.0	0.0	0.0	0.0	0.0	0.0	0.0	1.0	0.0	0.0	0.0	1.0	0.0	0.0	0.0	0.0	0.0	0.0	0.0	0.0	Eukaryota; __Opisthokonta; __Fungi; __Chytridiomycota; __uncultured_Chytridiomycota
TS1.SSU_285408	0.0	0.0	0.0	0.0	0.0	0.0	0.0	0.0	0.0	0.0	0.0	0.0	0.0	0.0	0.0	0.0	0.0	0.0	0.0	0.0	0.0	0.0	1.0	0.0	0.0	0.0	0.0	0.0	0.0	0.0	Eukaryota; __Opisthokonta; __Metazoa; __Annelida; __Family_Incertae_Sedis
TF3.SSU_970402	0.0	0.0	0.0	0.0	0.0	0.0	0.0	0.0	0.0	0.0	0.0	0.0	0.0	0.0	0.0	0.0	0.0	0.0	0.0	0.0	0.0	0.0	0.0	0.0	0.0	0.0	0.0	1.0	0.0	0.0	Eukaryota; __Opisthokonta; __Fungi; __Chytridiomycota
HE1.SSU_857479	0.0	0.0	0.0	0.0	1.0	0.0	0.0	0.0	0.0	0.0	0.0	0.0	0.0	0.0	0.0	0.0	0.0	0.0	0.0	0.0	0.0	0.0	0.0	0.0	0.0	0.0	0.0	0.0	0.0	0.0	Eukaryota; __Opisthokonta; __Metazoa; __Annelida; __Family_Incertae_Sedis; __Annelida; __Trilobodrilus
TS2.SSU_812159	0.0	0.0	0.0	0.0	0.0	0.0	0.0	0.0	0.0	0.0	0.0	0.0	0.0	0.0	0.0	0.0	0.0	0.0	0.0	1.0	0.0	0.0	0.0	0.0	0.0	0.0	0.0	0.0	0.0	0.0	Eukaryota; __Opisthokonta; __Metazoa; __Annelida; __Family_Incertae_Sedis; __Glycinde
HF6.SSU_321806	0.0	0.0	0.0	0.0	0.0	0.0	0.0	0.0	0.0	0.0	0.0	0.0	0.0	0.0	0.0	0.0	1.0	0.0	0.0	0.0	0.0	0.0	0.0	0.0	0.0	0.0	0.0	0.0	0.0	0.0	Eukaryota; __Opisthokonta; __Metazoa; __Bryozoa; __Family_Incertae_Sedis; __Crisia
HE6.SSU_369713	0.0	0.0	0.0	0.0	0.0	0.0	0.0	0.0	0.0	0.0	0.0	1.0	0.0	0.0	0.0	0.0	0.0	0.0	0.0	0.0	0.0	0.0	0.0	0.0	0.0	0.0	0.0	0.0	0.0	0.0	Eukaryota; __Opisthokonta; __Metazoa; __Mollusca; __Bivalvia; __Protobranchia; __Nucula
HE2.SSU_640969	1.0	0.0	0.0	0.0	0.0	0.0	0.0	0.0	0.0	0.0	0.0	1.0	0.0	0.0	0.0	0.0	0.0	0.0	0.0	0.0	0.0	0.0	0.0	0.0	0.0	0.0	0.0	0.0	0.0	0.0	Eukaryota; __Opisthokonta; __Metazoa; __Annelida; __Family_Incertae_Sedis; __Annelida; __Trilobodrilus
HF4.SSU_618118	0.0	0.0	0.0	0.0	0.0	0.0	0.0	0.0	0.0	0.0	0.0	0.0	0.0	1.0	0.0	0.0	0.0	0.0	0.0	0.0	0.0	0.0	0.0	0.0	0.0	0.0	0.0	0.0	0.0	0.0	Eukaryota; __Opisthokonta; __Metazoa; __Arthropoda; __Crustacea; __Ostracoda
HF4.SSU_630064	0.0	0.0	0.0	0.0	0.0	0.0	0.0	0.0	0.0	0.0	0.0	0.0	0.0	1.0	0.0	0.0	0.0	0.0	0.0	0.0	0.0	0.0	0.0	0.0	0.0	0.0	0.0	0.0	0.0	0.0	Eukaryota; __Opisthokonta; __Metazoa; __Annelida; __Family_Incertae_Sedis; __Annelida; __Trilobodrilus
HE2.SSU_644410	1.0	0.0	0.0	0.0	2.0	0.0	0.0	0.0	0.0	0.0	0.0	0.0	0.0	0.0	0.0	0.0	1.0	0.0	0.0	0.0	0.0	0.0	0.0	0.0	0.0	0.0	0.0	0.0	0.0	0.0	Eukaryota; __Opisthokonta; __Metazoa; __Annelida; __Family_Incertae_Sedis; __Sphaerosyllis
TF1.SSU_744760	0.0	0.0	0.0	0.0	0.0	0.0	0.0	0.0	0.0	0.0	0.0	0.0	0.0	0.0	0.0	0.0	0.0	0.0	0.0	0.0	0.0	0.0	0.0	0.0	0.0	0.0	1.0	0.0	0.0	0.0	Eukaryota; __SAR; __Alveolata; __Dinoflagellata; __Dinophyceae; __Peridiniphycidae; __Peridiniales; __Protoperidinium; __Protoperidinium_divergens
HE6.SSU_382468	0.0	0.0	0.0	0.0	0.0	0.0	0.0	0.0	0.0	0.0	0.0	1.0	0.0	0.0	0.0	0.0	0.0	1.0	0.0	0.0	0.0	0.0	0.0	0.0	0.0	0.0	0.0	0.0	0.0	0.0	Eukaryota; __Opisthokonta; __Metazoa; __Nemertea; __Family_Incertae_Sedis; __Cephalothrix; __Cephalothrix_filiformis
TF3.SSU_960449	0.0	0.0	0.0	0.0	0.0	0.0	0.0	0.0	0.0	0.0	0.0	0.0	0.0	0.0	0.0	0.0	0.0	0.0	0.0	0.0	0.0	0.0	0.0	0.0	0.0	0.0	0.0	1.0	0.0	0.0	Eukaryota; __Opisthokonta; __Metazoa; __Nematoda; __Chromadorea
HF9.SSU_19697	0.0	0.0	0.0	0.0	0.0	0.0	0.0	0.0	0.0	0.0	0.0	0.0	0.0	0.0	0.0	1.0	0.0	0.0	0.0	0.0	0.0	0.0	0.0	0.0	0.0	0.0	0.0	0.0	0.0	0.0	Eukaryota; __Incertae_Sedis; __Telonema; __uncultured_eukaryote
TF5.SSU_464903	0.0	0.0	0.0	0.0	0.0	0.0	0.0	0.0	0.0	0.0	0.0	0.0	0.0	0.0	0.0	0.0	0.0	0.0	0.0	0.0	0.0	0.0	0.0	0.0	0.0	1.0	0.0	0.0	0.0	0.0	Eukaryota; __Opisthokonta; __Fungi; __Chytridiomycota; __Neocallimastix; __Neocallimastix_frontalis
HF2.SSU_200134	0.0	0.0	0.0	0.0	0.0	0.0	0.0	0.0	0.0	0.0	0.0	0.0	0.0	0.0	1.0	0.0	0.0	0.0	0.0	0.0	0.0	0.0	0.0	0.0	0.0	0.0	0.0	0.0	0.0	0.0	Eukaryota; __SAR; __Stramenopiles; __Labyrinthulomycetes; __Thraustochytriaceae; __Aplanochytrium; __uncultured_marine_eukaryote
HF9.SSU_1142	0.0	0.0	0.0	0.0	0.0	0.0	0.0	0.0	0.0	0.0	0.0	0.0	0.0	0.0	0.0	1.0	0.0	0.0	0.0	0.0	0.0	0.0	0.0	0.0	0.0	0.0	0.0	0.0	0.0	0.0	Eukaryota; __Opisthokonta; __Metazoa; __Mollusca; __Bivalvia; __Heteroconchia
HF5.SSU_992684	0.0	0.0	0.0	0.0	0.0	0.0	0.0	0.0	0.0	2.0	0.0	0.0	0.0	0.0	0.0	0.0	0.0	0.0	0.0	0.0	0.0	0.0	0.0	0.0	0.0	0.0	0.0	0.0	0.0	0.0	Eukaryota; __SAR; __Stramenopiles
HE7.SSU_228821	0.0	0.0	0.0	0.0	0.0	0.0	0.0	1.0	0.0	0.0	0.0	0.0	0.0	0.0	0.0	0.0	0.0	0.0	0.0	0.0	0.0	0.0	0.0	0.0	0.0	0.0	0.0	0.0	0.0	0.0	Eukaryota; __Opisthokonta; __Metazoa; __Annelida; __Family_Incertae_Sedis; __Glycera; __Glycera_capitata
HF2.SSU_201278	0.0	0.0	0.0	0.0	0.0	0.0	0.0	0.0	0.0	0.0	0.0	0.0	0.0	0.0	1.0	0.0	0.0	0.0	0.0	0.0	0.0	0.0	0.0	0.0	0.0	0.0	0.0	0.0	0.0	0.0	Eukaryota; __Opisthokonta; __Metazoa; __Nemertea; __Family_Incertae_Sedis; __Micrura
HF6.SSU_338284	0.0	0.0	0.0	0.0	0.0	0.0	0.0	0.0	0.0	0.0	0.0	1.0	0.0	0.0	0.0	0.0	2.0	0.0	0.0	0.0	0.0	0.0	0.0	0.0	0.0	0.0	0.0	0.0	0.0	0.0	Eukaryota; __Opisthokonta; __Metazoa; __Arthropoda; __Crustacea; __Maxillopoda
HF5.SSU_1006868	0.0	0.0	0.0	0.0	0.0	0.0	0.0	0.0	0.0	1.0	0.0	0.0	0.0	0.0	0.0	0.0	0.0	0.0	0.0	0.0	0.0	0.0	0.0	0.0	0.0	0.0	0.0	0.0	0.0	0.0	Eukaryota; __Opisthokonta; __Metazoa; __Annelida; __Family_Incertae_Sedis; __Branchipolynoe
HE7.SSU_238478	0.0	0.0	0.0	0.0	0.0	0.0	0.0	1.0	0.0	0.0	0.0	0.0	0.0	0.0	0.0	0.0	0.0	0.0	0.0	0.0	0.0	0.0	0.0	0.0	0.0	0.0	0.0	0.0	0.0	0.0	Eukaryota; __SAR; __Rhizaria; __Radiolaria; __RAD_B
HF9.SSU_22538	0.0	0.0	0.0	0.0	0.0	0.0	0.0	0.0	0.0	0.0	0.0	0.0	0.0	0.0	0.0	1.0	0.0	0.0	0.0	0.0	0.0	0.0	0.0	0.0	0.0	0.0	0.0	0.0	0.0	0.0	Eukaryota; __Opisthokonta; __Metazoa; __Nematoda; __Enoplea
TS6.SSU_573223	0.0	0.0	0.0	0.0	0.0	0.0	0.0	0.0	0.0	0.0	0.0	0.0	0.0	0.0	0.0	0.0	0.0	0.0	0.0	0.0	0.0	0.0	0.0	2.0	0.0	0.0	0.0	0.0	0.0	0.0	Eukaryota; __Opisthokonta; __Metazoa; __Annelida; __Family_Incertae_Sedis; __Diplocirrus; __Diplocirrus_glaucus
HF7.SSU_399659	0.0	0.0	0.0	0.0	0.0	0.0	0.0	0.0	0.0	0.0	0.0	0.0	0.0	0.0	0.0	0.0	0.0	1.0	0.0	0.0	0.0	0.0	0.0	0.0	1.0	0.0	0.0	0.0	0.0	0.0	Eukaryota; __SAR; __Alveolata; __Ciliophora; __Intramacronucleata; __Litostomatea; __Haptoria; __Loxophyllum
HF7.SSU_404892	0.0	0.0	0.0	0.0	0.0	0.0	0.0	0.0	0.0	0.0	0.0	0.0	0.0	0.0	0.0	0.0	0.0	1.0	0.0	0.0	0.0	0.0	0.0	0.0	0.0	0.0	0.0	0.0	0.0	0.0	Eukaryota; __Opisthokonta; __Metazoa; __Cephalochordata; __Family_Incertae_Sedis; __Branchiostoma
TS2.SSU_826979	0.0	0.0	0.0	0.0	0.0	0.0	0.0	0.0	0.0	0.0	0.0	0.0	0.0	0.0	0.0	0.0	0.0	0.0	0.0	1.0	0.0	0.0	0.0	0.0	0.0	0.0	0.0	0.0	0.0	0.0	Unassigned
TF1.SSU_677162	0.0	0.0	0.0	0.0	0.0	0.0	0.0	0.0	0.0	0.0	0.0	0.0	0.0	0.0	0.0	0.0	0.0	0.0	0.0	0.0	0.0	0.0	0.0	0.0	0.0	0.0	1.0	0.0	0.0	0.0	Eukaryota; __Opisthokonta; __Metazoa; __Nematoda; __Enoplea; __Rhabdolaimidae
HF3.SSU_990962	0.0	0.0	0.0	0.0	0.0	0.0	1.0	0.0	0.0	0.0	0.0	0.0	0.0	0.0	0.0	0.0	1.0	0.0	0.0	0.0	0.0	0.0	0.0	0.0	0.0	0.0	0.0	0.0	0.0	0.0	Eukaryota; __Opisthokonta; __Metazoa; __Nematoda; __Chromadorea; __Chromadoridae; __uncultured_nematode
HF9.SSU_8143	0.0	0.0	0.0	0.0	0.0	0.0	0.0	0.0	0.0	0.0	0.0	0.0	0.0	0.0	0.0	1.0	0.0	0.0	0.0	0.0	0.0	0.0	0.0	0.0	0.0	0.0	0.0	0.0	0.0	0.0	Eukaryota; __Opisthokonta; __Metazoa; __Arthropoda; __Hexapoda; __Insecta
TF6.SSU_84504	0.0	0.0	0.0	0.0	0.0	0.0	0.0	0.0	0.0	0.0	0.0	0.0	0.0	0.0	0.0	0.0	0.0	0.0	0.0	0.0	0.0	1.0	0.0	0.0	0.0	0.0	0.0	0.0	0.0	0.0	Eukaryota; __Opisthokonta; __Metazoa; __Platyhelminthes; __Trematoda; __Digenea
HE5.SSU_181180	0.0	0.0	0.0	0.0	0.0	2.0	0.0	0.0	0.0	0.0	0.0	0.0	0.0	0.0	0.0	0.0	0.0	0.0	0.0	0.0	0.0	0.0	0.0	0.0	0.0	0.0	0.0	0.0	0.0	0.0	Eukaryota; __Opisthokonta; __Metazoa; __Arthropoda; __Crustacea; __Maxillopoda
HF3.SSU_990194	0.0	0.0	0.0	0.0	0.0	0.0	1.0	0.0	0.0	0.0	0.0	0.0	0.0	0.0	0.0	0.0	0.0	0.0	0.0	0.0	0.0	0.0	0.0	0.0	0.0	0.0	0.0	0.0	0.0	0.0	Eukaryota; __Opisthokonta; __Metazoa; __Arthropoda; __Crustacea; __Ostracoda
HF8.SSU_803987	0.0	0.0	0.0	0.0	0.0	0.0	0.0	0.0	0.0	0.0	0.0	0.0	1.0	0.0	0.0	0.0	0.0	0.0	0.0	0.0	0.0	0.0	0.0	0.0	0.0	0.0	0.0	0.0	0.0	0.0	Eukaryota; __Archaeplastida; __Chloroplastida; __Chlorophyta; __Nephroselmidophyceae; __Nephroselmis; __Nephroselmis_rotunda
HF7.SSU_389223	0.0	0.0	0.0	0.0	0.0	0.0	0.0	0.0	0.0	0.0	0.0	0.0	0.0	0.0	0.0	0.0	0.0	1.0	0.0	0.0	0.0	0.0	0.0	0.0	0.0	0.0	0.0	0.0	0.0	0.0	Eukaryota; __Opisthokonta; __Metazoa; __Arthropoda; __Crustacea; __Maxillopoda
HE3.SSU_117154	0.0	1.0	0.0	0.0	0.0	0.0	0.0	0.0	0.0	0.0	0.0	0.0	0.0	0.0	0.0	0.0	0.0	0.0	0.0	0.0	0.0	0.0	0.0	0.0	0.0	0.0	0.0	0.0	0.0	0.0	Eukaryota; __Opisthokonta; __Metazoa; __Gastrotricha; __Thaumastodermatidae; __Tetranchyroderma; __Tetranchyroderma_thysanophorum
HE2.SSU_638945	1.0	0.0	0.0	0.0	0.0	0.0	0.0	0.0	0.0	0.0	0.0	0.0	0.0	0.0	0.0	0.0	0.0	0.0	0.0	0.0	0.0	0.0	0.0	0.0	0.0	0.0	0.0	0.0	0.0	0.0	Eukaryota; __Opisthokonta; __Metazoa; __Urochordata; __Ascidiacea; __Styela; __Styela_plicata
TF5.SSU_446087	0.0	0.0	0.0	0.0	0.0	0.0	0.0	0.0	0.0	0.0	0.0	0.0	0.0	0.0	0.0	0.0	0.0	0.0	0.0	0.0	0.0	0.0	0.0	0.0	0.0	1.0	0.0	0.0	0.0	0.0	Eukaryota; __Opisthokonta; __Metazoa; __Nematoda; __Chromadorea; __Comesomatidae; __Sabatieria; __Sabatieria_punctata
HF4.SSU_625810	0.0	0.0	0.0	0.0	0.0	0.0	0.0	0.0	0.0	0.0	0.0	0.0	0.0	1.0	1.0	0.0	0.0	0.0	0.0	0.0	0.0	0.0	0.0	0.0	0.0	0.0	0.0	0.0	0.0	0.0	Eukaryota; __Opisthokonta; __Metazoa; __Annelida; __Family_Incertae_Sedis; __Eulalia; __Eulalia_viridis
HF5.SSU_1014403	0.0	0.0	0.0	0.0	0.0	0.0	0.0	0.0	0.0	1.0	0.0	0.0	0.0	0.0	0.0	0.0	0.0	0.0	0.0	0.0	0.0	0.0	0.0	0.0	0.0	0.0	0.0	0.0	0.0	0.0	Eukaryota; __Opisthokonta; __Metazoa; __Annelida; __Family_Incertae_Sedis; __Sthenelais; __Sthenelais_boa
HE4.SSU_911092	0.0	0.0	0.0	0.0	0.0	0.0	0.0	0.0	1.0	0.0	0.0	0.0	0.0	0.0	0.0	0.0	0.0	0.0	0.0	0.0	0.0	0.0	0.0	0.0	0.0	0.0	0.0	0.0	0.0	0.0	Eukaryota; __Opisthokonta; __Metazoa; __Nemertea; __Family_Incertae_Sedis; __Prostoma
HE2.SSU_656806	1.0	0.0	0.0	0.0	0.0	0.0	0.0	0.0	0.0	0.0	0.0	0.0	0.0	0.0	0.0	0.0	0.0	0.0	0.0	0.0	0.0	0.0	0.0	0.0	0.0	0.0	0.0	0.0	0.0	0.0	Eukaryota; __Opisthokonta; __Metazoa; __Arthropoda; __Crustacea; __Maxillopoda
TS6.SSU_583671	0.0	0.0	0.0	0.0	0.0	0.0	0.0	0.0	0.0	0.0	0.0	0.0	0.0	0.0	0.0	0.0	0.0	0.0	0.0	0.0	1.0	0.0	0.0	1.0	0.0	0.0	0.0	0.0	0.0	0.0	Eukaryota; __Opisthokonta; __Metazoa; __Annelida; __Family_Incertae_Sedis
HE7.SSU_231258	0.0	0.0	0.0	0.0	0.0	0.0	0.0	1.0	0.0	0.0	0.0	0.0	0.0	0.0	0.0	0.0	0.0	0.0	0.0	0.0	0.0	0.0	0.0	0.0	0.0	0.0	0.0	0.0	0.0	0.0	Eukaryota; __SAR; __Rhizaria; __Radiolaria; __RAD_B
HE3.SSU_122000	0.0	1.0	0.0	0.0	0.0	0.0	0.0	0.0	0.0	0.0	0.0	0.0	0.0	0.0	0.0	0.0	0.0	0.0	0.0	0.0	0.0	0.0	0.0	0.0	0.0	0.0	0.0	0.0	0.0	0.0	Eukaryota; __SAR; __Stramenopiles; __Labyrinthulomycetes; __Thraustochytriaceae; __Thraustochytrium
HF9.SSU_28322	0.0	0.0	0.0	0.0	0.0	0.0	0.0	0.0	0.0	0.0	0.0	0.0	0.0	0.0	0.0	1.0	0.0	0.0	0.0	0.0	0.0	0.0	0.0	0.0	0.0	0.0	0.0	0.0	0.0	0.0	Eukaryota; __Opisthokonta; __Metazoa; __Xenacoelomorpha; __; __Acoela; __Isodiametridae; __Archaphanostoma
HE9.SSU_301985	0.0	0.0	0.0	1.0	0.0	0.0	0.0	0.0	0.0	0.0	0.0	0.0	0.0	0.0	0.0	0.0	0.0	0.0	0.0	0.0	0.0	0.0	0.0	0.0	0.0	0.0	0.0	0.0	0.0	0.0	Eukaryota; __Opisthokonta; __Metazoa; __Cephalochordata; __Family_Incertae_Sedis; __Branchiostoma; __Branchiostoma_floridae_Florida_lancelet
TS6.SSU_571603	0.0	0.0	0.0	0.0	0.0	0.0	0.0	0.0	0.0	0.0	0.0	0.0	0.0	0.0	0.0	0.0	0.0	0.0	0.0	0.0	0.0	0.0	0.0	1.0	0.0	0.0	0.0	0.0	0.0	0.0	Eukaryota; __SAR; __Rhizaria; __Cercozoa; __Silicofilosea; __CCW10; __uncultured_eukaryote
TF1.SSU_710792	0.0	0.0	0.0	0.0	0.0	0.0	0.0	0.0	0.0	0.0	0.0	0.0	0.0	0.0	0.0	0.0	0.0	0.0	0.0	0.0	0.0	0.0	0.0	0.0	0.0	0.0	1.0	0.0	0.0	0.0	Eukaryota; __SAR; __Stramenopiles; __MAST-3
HF7.SSU_397004	0.0	0.0	0.0	0.0	0.0	0.0	0.0	0.0	0.0	0.0	0.0	0.0	0.0	0.0	0.0	0.0	0.0	1.0	0.0	0.0	0.0	0.0	0.0	0.0	0.0	0.0	0.0	0.0	0.0	0.0	Eukaryota; __SAR; __Stramenopiles; __Diatomea; __Coscinodiscophytina; __Fragilariales; __Climacosphenia
HF7.SSU_386101	0.0	0.0	0.0	0.0	0.0	0.0	0.0	0.0	0.0	0.0	0.0	0.0	0.0	0.0	0.0	0.0	0.0	1.0	0.0	0.0	0.0	0.0	0.0	0.0	0.0	0.0	0.0	0.0	0.0	0.0	Eukaryota; __Opisthokonta; __Metazoa; __Arthropoda; __Crustacea; __Ostracoda
HE1.SSU_857398	0.0	0.0	0.0	0.0	1.0	0.0	0.0	0.0	0.0	0.0	0.0	0.0	0.0	0.0	0.0	0.0	0.0	0.0	0.0	0.0	0.0	0.0	0.0	0.0	0.0	0.0	0.0	0.0	0.0	0.0	Eukaryota; __Opisthokonta; __Metazoa; __Gastrotricha; __Lepidodasyidae; __Mesodasys; __Mesodasys_laticaudatus
HF5.SSU_991595	0.0	0.0	0.0	0.0	0.0	0.0	0.0	0.0	0.0	1.0	0.0	0.0	0.0	0.0	0.0	0.0	0.0	0.0	0.0	0.0	0.0	0.0	0.0	0.0	0.0	0.0	0.0	0.0	0.0	0.0	Eukaryota; __Opisthokonta; __Metazoa; __Annelida; __Family_Incertae_Sedis; __Nephtys
TF5.SSU_460868	0.0	0.0	0.0	0.0	0.0	0.0	0.0	0.0	0.0	0.0	0.0	0.0	0.0	0.0	0.0	0.0	0.0	0.0	0.0	0.0	0.0	0.0	0.0	0.0	0.0	1.0	0.0	0.0	0.0	0.0	Eukaryota; __Opisthokonta; __Metazoa; __Annelida; __Family_Incertae_Sedis
HF5.SSU_1004120	0.0	0.0	0.0	0.0	0.0	0.0	0.0	0.0	0.0	1.0	0.0	0.0	0.0	0.0	0.0	0.0	0.0	0.0	0.0	0.0	0.0	0.0	0.0	0.0	0.0	0.0	0.0	0.0	0.0	0.0	Eukaryota; __Incertae_Sedis; __Apusomonadidae; __Amastigomonas; __Amastigomonas_bermudensis
TS2.SSU_823857	0.0	0.0	0.0	0.0	0.0	0.0	0.0	0.0	0.0	0.0	0.0	0.0	0.0	0.0	0.0	0.0	0.0	0.0	0.0	1.0	0.0	0.0	0.0	0.0	0.0	0.0	0.0	0.0	0.0	0.0	Eukaryota; __SAR; __Rhizaria; __Cercozoa; __Novel_Clade_Gran-3; __uncultured_cercozoan
HE2.SSU_650428	1.0	0.0	0.0	0.0	0.0	0.0	0.0	0.0	0.0	0.0	0.0	0.0	0.0	0.0	0.0	0.0	0.0	0.0	0.0	0.0	0.0	0.0	0.0	0.0	0.0	0.0	0.0	0.0	0.0	0.0	Eukaryota; __Opisthokonta; __Metazoa; __Annelida; __Family_Incertae_Sedis; __Sphaerosyllis
HE3.SSU_119312	0.0	1.0	0.0	0.0	0.0	0.0	0.0	0.0	0.0	0.0	0.0	0.0	0.0	0.0	0.0	0.0	0.0	0.0	0.0	0.0	0.0	0.0	0.0	0.0	0.0	0.0	0.0	0.0	0.0	0.0	Eukaryota; __Opisthokonta; __Holozoa; __Choanomonada; __Acanthoecida; __Diaphanoeca
HF4.SSU_607432	0.0	0.0	0.0	0.0	0.0	0.0	0.0	0.0	0.0	0.0	0.0	0.0	0.0	1.0	0.0	0.0	0.0	0.0	0.0	0.0	0.0	0.0	0.0	0.0	0.0	0.0	0.0	0.0	0.0	0.0	Eukaryota; __Opisthokonta; __Metazoa; __Urochordata; __Ascidiacea; __Pyrosoma; __Pyrosoma_godeauxi
TS6.SSU_573637	1.0	0.0	0.0	0.0	0.0	0.0	0.0	0.0	0.0	0.0	0.0	0.0	0.0	0.0	0.0	0.0	0.0	0.0	0.0	0.0	0.0	0.0	0.0	1.0	0.0	0.0	0.0	0.0	0.0	0.0	Eukaryota; __Opisthokonta; __Metazoa; __Annelida; __Family_Incertae_Sedis; __Cirratulus
HE8.SSU_843635	0.0	0.0	1.0	0.0	0.0	0.0	0.0	0.0	0.0	0.0	0.0	0.0	0.0	0.0	0.0	0.0	0.0	0.0	0.0	0.0	0.0	0.0	0.0	0.0	0.0	0.0	0.0	0.0	0.0	0.0	Eukaryota; __Opisthokonta; __Metazoa; __Cephalochordata; __Family_Incertae_Sedis; __Branchiostoma; __Branchiostoma_floridae_Florida_lancelet
TF1.SSU_734420	0.0	0.0	0.0	0.0	0.0	0.0	0.0	0.0	0.0	0.0	0.0	0.0	0.0	0.0	0.0	0.0	0.0	0.0	0.0	0.0	0.0	0.0	0.0	0.0	0.0	0.0	1.0	0.0	0.0	0.0	Eukaryota; __SAR; __Rhizaria; __Cercozoa; __Silicofilosea; __Chlorarachniophyta; __Lotharella; __Lotharella_globosa
HF9.SSU_18227	0.0	0.0	0.0	0.0	0.0	0.0	0.0	0.0	0.0	0.0	0.0	0.0	0.0	0.0	0.0	2.0	0.0	0.0	0.0	0.0	0.0	0.0	0.0	0.0	0.0	0.0	0.0	0.0	0.0	0.0	Eukaryota; __Opisthokonta; __Metazoa; __Nematoda; __Chromadorea; __Chromadoridae
HE2.SSU_650557	1.0	0.0	0.0	0.0	0.0	0.0	0.0	0.0	0.0	0.0	0.0	0.0	0.0	0.0	0.0	0.0	0.0	0.0	0.0	0.0	0.0	0.0	0.0	0.0	0.0	0.0	0.0	0.0	0.0	0.0	Eukaryota; __Opisthokonta; __Metazoa; __Cnidaria; __Hydrozoa
TF6.SSU_41803	0.0	0.0	0.0	0.0	0.0	0.0	0.0	0.0	0.0	0.0	0.0	0.0	0.0	0.0	0.0	0.0	0.0	0.0	0.0	0.0	0.0	1.0	0.0	0.0	0.0	0.0	0.0	0.0	0.0	0.0	Eukaryota; __Opisthokonta; __Metazoa; __Nematoda; __Chromadorea; __Xyalidae; __Daptonema
TF1.SSU_705726	0.0	0.0	0.0	0.0	0.0	0.0	0.0	0.0	0.0	0.0	0.0	0.0	0.0	0.0	0.0	0.0	0.0	0.0	0.0	0.0	0.0	0.0	0.0	0.0	0.0	0.0	1.0	0.0	0.0	0.0	Unassigned
TS6.SSU_581430	0.0	0.0	0.0	0.0	0.0	0.0	0.0	0.0	0.0	0.0	0.0	0.0	0.0	0.0	0.0	0.0	0.0	0.0	0.0	0.0	1.0	0.0	0.0	1.0	0.0	0.0	0.0	0.0	0.0	0.0	Eukaryota; __Opisthokonta; __Metazoa; __Annelida; __Family_Incertae_Sedis
TF5.SSU_432783	0.0	0.0	0.0	0.0	0.0	0.0	0.0	0.0	0.0	0.0	0.0	0.0	0.0	0.0	0.0	0.0	0.0	0.0	0.0	0.0	0.0	0.0	0.0	0.0	0.0	1.0	0.0	0.0	0.0	0.0	Eukaryota; __SAR; __Rhizaria; __Cercozoa; __Silicofilosea; __Euglyphida; __Paulinellidae; __Paulinella; __uncultured_eukaryote
TF3.SSU_980710	0.0	0.0	0.0	0.0	0.0	0.0	0.0	0.0	0.0	0.0	0.0	1.0	0.0	0.0	0.0	0.0	0.0	0.0	0.0	0.0	0.0	0.0	0.0	0.0	0.0	0.0	0.0	1.0	0.0	0.0	Eukaryota; __SAR; __Stramenopiles; __Peronosporomycetes; __Phytophthora
TF5.SSU_416206	0.0	0.0	0.0	0.0	0.0	0.0	0.0	0.0	0.0	0.0	0.0	0.0	0.0	0.0	0.0	0.0	0.0	0.0	0.0	0.0	0.0	0.0	0.0	0.0	0.0	1.0	0.0	0.0	0.0	0.0	Eukaryota; __Opisthokonta; __Metazoa; __Platyhelminthes; __Turbellaria; __Rhabdocoela
HE1.SSU_868024	0.0	0.0	0.0	0.0	1.0	0.0	0.0	0.0	0.0	0.0	0.0	0.0	0.0	0.0	0.0	0.0	0.0	0.0	0.0	0.0	0.0	0.0	0.0	0.0	0.0	0.0	0.0	0.0	0.0	0.0	Eukaryota; __SAR; __Alveolata; __Ciliophora; __Intramacronucleata; __Conthreep; __Oligohymenophorea; __Peniculia; __Frontonia
HF4.SSU_602979	0.0	0.0	0.0	0.0	0.0	0.0	0.0	0.0	0.0	0.0	0.0	0.0	0.0	1.0	0.0	0.0	0.0	0.0	0.0	0.0	0.0	0.0	0.0	0.0	0.0	0.0	0.0	0.0	0.0	0.0	Eukaryota; __SAR; __Rhizaria; __Cercozoa; __7-2.3
HF6.SSU_331139	0.0	0.0	0.0	0.0	0.0	0.0	0.0	0.0	0.0	0.0	0.0	0.0	0.0	0.0	0.0	0.0	1.0	0.0	0.0	0.0	0.0	0.0	0.0	0.0	0.0	0.0	0.0	0.0	0.0	0.0	Eukaryota; __Opisthokonta; __Metazoa; __Annelida; __Family_Incertae_Sedis; __Sthenelais; __Sthenelais_boa
HF4.SSU_622170	0.0	0.0	0.0	0.0	0.0	0.0	0.0	0.0	0.0	0.0	0.0	0.0	0.0	1.0	0.0	0.0	0.0	0.0	0.0	0.0	0.0	0.0	0.0	0.0	0.0	0.0	0.0	0.0	0.0	0.0	Eukaryota; __Opisthokonta; __Metazoa; __Annelida; __Family_Incertae_Sedis; __Scalibregma; __Scalibregma_inflatum
HF9.SSU_13043	0.0	0.0	0.0	0.0	0.0	0.0	0.0	0.0	0.0	0.0	0.0	1.0	0.0	0.0	0.0	1.0	0.0	0.0	0.0	0.0	0.0	0.0	0.0	0.0	0.0	0.0	0.0	0.0	0.0	0.0	Eukaryota; __SAR; __Stramenopiles; __Labyrinthulomycetes; __Thraustochytriaceae; __Aplanochytrium
TF6.SSU_56014	0.0	0.0	0.0	0.0	0.0	0.0	0.0	0.0	0.0	0.0	0.0	0.0	0.0	0.0	0.0	0.0	0.0	0.0	0.0	0.0	0.0	1.0	0.0	0.0	0.0	0.0	0.0	0.0	0.0	0.0	Eukaryota; __Opisthokonta; __Metazoa; __Arthropoda; __Crustacea; __Maxillopoda
TS2.SSU_816165	0.0	0.0	0.0	0.0	0.0	0.0	0.0	0.0	0.0	0.0	0.0	0.0	0.0	0.0	0.0	0.0	0.0	0.0	0.0	1.0	0.0	0.0	1.0	0.0	0.0	0.0	0.0	0.0	0.0	0.0	Eukaryota; __Opisthokonta; __Metazoa; __Platyhelminthes; __Turbellaria; __Rhabdocoela; __Proxenetes
HE9.SSU_318375	0.0	0.0	0.0	1.0	0.0	0.0	0.0	0.0	0.0	0.0	0.0	0.0	0.0	0.0	0.0	0.0	0.0	0.0	0.0	0.0	0.0	0.0	0.0	0.0	0.0	0.0	0.0	0.0	0.0	0.0	Eukaryota; __Opisthokonta; __Metazoa; __Urochordata; __Ascidiacea
TS2.SSU_815970	0.0	0.0	0.0	0.0	0.0	0.0	0.0	0.0	0.0	0.0	0.0	0.0	0.0	0.0	0.0	0.0	0.0	0.0	0.0	1.0	0.0	0.0	0.0	0.0	0.0	0.0	0.0	0.0	0.0	0.0	Eukaryota; __Opisthokonta; __Metazoa; __Xenacoelomorpha; __; __Acoela; __Childiidae; __Childia
HE4.SSU_910513	0.0	0.0	0.0	0.0	0.0	0.0	0.0	0.0	1.0	0.0	0.0	0.0	0.0	0.0	0.0	0.0	0.0	1.0	0.0	0.0	0.0	0.0	0.0	0.0	0.0	0.0	0.0	0.0	0.0	0.0	Eukaryota; __SAR; __Stramenopiles; __MAST-12
HE1.SSU_854120	0.0	1.0	0.0	0.0	2.0	0.0	0.0	0.0	0.0	0.0	0.0	0.0	0.0	0.0	0.0	0.0	0.0	0.0	0.0	0.0	0.0	0.0	0.0	0.0	0.0	0.0	0.0	0.0	0.0	0.0	Eukaryota; __Opisthokonta; __Metazoa; __Cnidaria; __Anthozoa; __Edwardsia
TF3.SSU_924815	0.0	0.0	0.0	0.0	0.0	0.0	0.0	0.0	0.0	0.0	0.0	0.0	0.0	0.0	0.0	0.0	0.0	0.0	0.0	0.0	0.0	0.0	0.0	0.0	0.0	0.0	0.0	1.0	0.0	0.0	Eukaryota; __Opisthokonta; __Metazoa; __Arthropoda; __Crustacea; __Ostracoda
HF6.SSU_332414	0.0	0.0	0.0	0.0	0.0	0.0	0.0	0.0	0.0	0.0	0.0	0.0	0.0	0.0	0.0	0.0	1.0	0.0	0.0	0.0	0.0	0.0	0.0	0.0	0.0	0.0	0.0	0.0	0.0	0.0	Eukaryota; __Opisthokonta; __Metazoa; __Annelida; __Family_Incertae_Sedis; __uncultured_eukaryote
HF2.SSU_190879	0.0	0.0	0.0	0.0	0.0	0.0	0.0	0.0	0.0	0.0	0.0	0.0	0.0	0.0	2.0	0.0	0.0	0.0	0.0	0.0	0.0	0.0	0.0	0.0	0.0	0.0	0.0	0.0	0.0	0.0	Eukaryota; __Opisthokonta; __Metazoa; __Nemertea; __Family_Incertae_Sedis; __Cephalothrix; __Cephalothrix_filiformis
HE6.SSU_349573	0.0	0.0	0.0	0.0	0.0	0.0	0.0	0.0	0.0	0.0	0.0	1.0	0.0	0.0	0.0	0.0	0.0	0.0	0.0	0.0	0.0	0.0	0.0	0.0	0.0	0.0	0.0	0.0	0.0	0.0	Eukaryota; __Opisthokonta; __Metazoa; __Arthropoda; __Crustacea; __Maxillopoda
HF9.SSU_14048	0.0	0.0	0.0	0.0	0.0	0.0	0.0	0.0	0.0	0.0	0.0	0.0	0.0	0.0	0.0	1.0	0.0	0.0	0.0	0.0	0.0	0.0	0.0	0.0	0.0	0.0	0.0	0.0	0.0	0.0	Eukaryota; __Opisthokonta; __Metazoa; __Nematoda; __Chromadorea; __Microlaimidae; __Calomicrolaimus
HF8.SSU_785422	0.0	0.0	0.0	0.0	0.0	0.0	0.0	0.0	0.0	0.0	0.0	0.0	1.0	0.0	0.0	0.0	0.0	0.0	0.0	0.0	0.0	0.0	0.0	0.0	0.0	0.0	0.0	0.0	0.0	0.0	Eukaryota; __Archaeplastida; __Rhodophyceae; __Florideophycidae; __Corallinophycidae; __Spongites; __uncultured_eukaryote
HE9.SSU_313672	0.0	0.0	0.0	1.0	0.0	0.0	0.0	0.0	0.0	0.0	0.0	0.0	0.0	0.0	0.0	0.0	0.0	0.0	0.0	0.0	0.0	0.0	0.0	0.0	0.0	0.0	0.0	0.0	0.0	0.0	Eukaryota; __SAR; __Stramenopiles; __MH-XII
HF6.SSU_332013	0.0	0.0	0.0	0.0	0.0	0.0	0.0	0.0	0.0	0.0	0.0	0.0	0.0	0.0	0.0	0.0	1.0	0.0	0.0	0.0	0.0	0.0	0.0	0.0	0.0	0.0	0.0	0.0	0.0	0.0	Eukaryota; __Opisthokonta; __Metazoa; __Arthropoda; __Crustacea; __Ostracoda
